# Supplementary material for: Construction of a linezolid-resistant strain of methicillin-susceptible Staphylococcus aureus and its multi-omics based mechanism study
Source: Front Cell Infect Microbiol. 2026 Jun 29;16:1839912. doi: 10.3389/fcimb.2026.1839912 (PMC13357757; doi:10.3389/fcimb.2026.1839912)
Supplement: Supplementary file 3 [file Table1.xls]

gene_id	LZR_1	LZR_2	LZR_3	LSS_1	LSS_2	LSS_3	LZR	LSS	log2FoldChange	pvalue	padj	gene_name	gene_chr	gene_start	gene_end	gene_strand	gene_length	gene_biotype	gene_description	tf_family
SAOUHSC_02965	2262.82939425298	1756.92234711656	1421.54156731373	134.847767615233	117.317336175617	123.902607414968	1813.76443622776	125.355903735273	3.85452777121249	5.47984202838418e-68	1.50695655780565e-64	SAOUHSC_02965	NC_007795.1	2726754	2727695	-	942	protein_coding	carbamate kinase&&sp|Q2FDM7|ARCC2_STAA3 Carbamate kinase 2 OS=Staphylococcus aureus (strain USA300) OX=367830 GN=arcC2 PE=3 SV=1 && PF00696:Amino acid kinase family	AA_kinase
SAOUHSC_02496	2640.10674069428	2865.79211611925	3429.44616207155	355.700804339395	291.03723782028	363.602044189719	2978.44833962836	336.780028783132	3.14454815296172	3.49302153003847e-62	4.8029046038029e-59	rplF	NC_007795.1	2310505	2311041	-	537	protein_coding	50S ribosomal protein L6&&sp|A7X5E1|RL6_STAA1 50S ribosomal protein L6 OS=Staphylococcus aureus (strain Mu3 / ATCC 700698) OX=418127 GN=rplF PE=3 SV=1 && PF00347:Ribosomal protein L6	-
SAOUHSC_00851	6720.04406238686	6544.14945640932	7829.45577518549	1223.1860495492	1115.64274497774	1162.60016677222	7031.21643132722	1167.14298709972	2.59071004388003	5.02729524196942e-56	4.18440330886118e-53	SAOUHSC_00851	NC_007795.1	821759	823156	+	1398	protein_coding	hypothetical protein&&sp|Q7A6L4|Y778_STAAN UPF0051 protein SA0778 OS=Staphylococcus aureus (strain N315) OX=158879 GN=SA0778 PE=1 SV=1 && PF01458:Uncharacterized protein family (UPF0051)	-
SAOUHSC_02872	300.486382121385	365.381677982853	286.320791872071	3231.03745553666	6815.68601127958	6668.73940282992	317.396283992103	5571.82095654872	-4.133832434	6.08640481288899e-56	4.18440330886118e-53	SAOUHSC_02872	NC_007795.1	2644750	2644941	+	192	protein_coding	hypothetical protein&&-- && -	-
SAOUHSC_02942	2773.65624385934	3398.41316909923	3517.26340175117	19759.9760261378	18738.0603001266	20537.7256552512	3229.77760490324	19678.5873271718	-2.607199211	1.65413302867343e-54	9.09773165770385e-52	SAOUHSC_02942	NC_007795.1	2706013	2707863	-	1851	protein_coding	anaerobic ribonucleoside triphosphate reductase&&sp|Q9L646|NRDD_SALTY Anaerobic ribonucleoside-triphosphate reductase OS=Salmonella typhimurium (strain LT2 / SGSC1412 / ATCC 700720) OX=99287 GN=nrdD PE=3 SV=1 && PF13597:Anaerobic ribonucleoside-triphosphate reductase	-
SAOUHSC_00796	1856.33809399433	1995.96558420484	1668.52755391265	316.414446845194	285.396981273375	237.383500187556	1840.27707737061	279.731642768708	2.71698429050422	2.03510646488855e-47	9.32757129740584e-45	pgk	NC_007795.1	778334	779524	+	1191	protein_coding	phosphoglycerate kinase&&sp|A7WZS6|PGK_STAA1 Phosphoglycerate kinase OS=Staphylococcus aureus (strain Mu3 / ATCC 700698) OX=418127 GN=pgk PE=3 SV=1 && PF00162:Phosphoglycerate kinase	-
SAOUHSC_02495	1406.44320520704	1551.50876695704	2118.59090727066	165.639777543121	94.7563099879981	77.5838756710548	1692.18095981158	112.659987734058	3.90573892656761	2.41836259797217e-47	9.50071020631923e-45	rplR	NC_007795.1	2310115	2310474	-	360	protein_coding	50S ribosomal protein L18&&sp|A7X5D9|RL18_STAA1 50S ribosomal protein L18 OS=Staphylococcus aureus (strain Mu3 / ATCC 700698) OX=418127 GN=rplR PE=3 SV=1 && PF00861:Ribosomal L18 of archaea, bacteria, mitoch. and chloroplast	-
SAOUHSC_02501	1632.64267619286	1773.28272075758	2218.30006482356	286.684230363095	250.427390682566	218.85600748999	1874.74182059133	251.989209511884	2.89435030068086	2.95751905877629e-47	1.01664717645435e-44	rplX	NC_007795.1	2312270	2312587	-	318	protein_coding	50S ribosomal protein L24&&sp|A7X5E7|RL24_STAA1 50S ribosomal protein L24 OS=Staphylococcus aureus (strain Mu3 / ATCC 700698) OX=418127 GN=rplX PE=3 SV=1 && PF17136:Ribosomal proteins 50S L24/mitochondrial 39S L24|PF00467:KOW motif	KOW
SAOUHSC_03006	6548.93376145662	6375.09226211874	14316.0395936036	648.755795377226	476.037652558752	406.446871052839	9080.02187239298	510.413439662939	4.15257804010636	2.74027898334227e-45	8.37307467132361e-43	SAOUHSC_03006	NC_007795.1	2779036	2781078	-	2043	protein_coding	lipase&&sp|Q2FUU5|LIP1_STAA8 Lipase 1 OS=Staphylococcus aureus (strain NCTC 8325 / PS 47) OX=93061 GN=lipA PE=1 SV=1 && PF04650:YSIRK type signal peptide	YSIRK_signal
Novel00220	1620.12241027113	1449.71088652401	3516.34863883784	118.920865928395	131.982003197569	122.74463912137	2195.39397854433	124.549169415778	4.13975338551868	5.75277870763154e-44	1.58201414459867e-41	-	NC_007795.1	2778926	2781172	+	2247	-	PF04650:YSIRK type signal peptide|PF24708:Lipase-like, C-terminal domain	YSIRK_signal
SAOUHSC_00202	22.5364786591039	29.0851086951525	23.7838357465618	283.498850025727	318.110469245422	310.335502684219	25.1351410336061	303.981607318456	-3.598178513	3.56805192132621e-43	8.92012980331552e-41	SAOUHSC_00202	NC_007795.1	225908	226264	-	357	protein_coding	hypothetical protein&&sp|P9WL10|Y3073_MYCTO Uncharacterized protein MT3158 OS=Mycobacterium tuberculosis (strain CDC 1551 / Oshkosh) OX=83331 GN=MT3158 PE=4 SV=1 && PF04343:Protein of unknown function, DUF488	-
SAOUHSC_02503	2142.63484140443	2214.10389941849	2189.02765159702	459.756562026741	479.421806486895	492.136524779079	2181.92213080664	477.104964430905	2.19337685241734	1.91943187035301e-42	4.39869803622565e-40	rpsQ	NC_007795.1	2313023	2313286	-	264	protein_coding	30S ribosomal protein S17&&sp|A6U3W6|RS17_STAA2 30S ribosomal protein S17 OS=Staphylococcus aureus (strain JH1) OX=359787 GN=rpsQ PE=3 SV=1 && PF00366:Ribosomal protein S17	-
SAOUHSC_02967	1025.82712118662	727.127717378813	741.872722710064	113.611898699449	100.396566534903	112.32292447899	831.609187091831	108.777129904447	2.93464904466697	9.32514945745527e-41	1.97262776984631e-38	SAOUHSC_02967	NC_007795.1	2727712	2729142	-	1431	protein_coding	arginine/ornithine antiporter&&sp|Q46170|ARCD_CLOPE Arginine/ornithine antiporter OS=Clostridium perfringens (strain 13 / Type A) OX=195102 GN=arcD PE=3 SV=2 && PF13520:Amino acid permease	-
SAOUHSC_01800	169.44093214067	172.692832877468	178.378768099214	1036.3104030903	881.008072626506	1174.1798497082	173.504177705784	1030.49944180834	-2.570414372	1.11823840603042e-40	2.19653972613117e-38	SAOUHSC_01800	NC_007795.1	1700400	1701104	-	705	protein_coding	alkaline phosphatase synthesis transcriptional regulatory protein&&sp|P13792|PHOP_BACSU Alkaline phosphatase synthesis transcriptional regulatory protein PhoP OS=Bacillus subtilis (strain 168) OX=224308 GN=phoP PE=1 SV=4 && PF00072:Response regulator receiver domain|PF00486:Transcriptional regulatory protein, C terminal	Response_reg
SAOUHSC_01707	424.019672549065	389.922238444388	727.236516096795	27.6066295905202	27.0732314251423	38.2129536887285	513.726142363416	30.9642715681303	4.05463107134768	7.04807921379947e-40	1.29214785586324e-37	SAOUHSC_01707	NC_007795.1	1614045	1615274	-	1230	protein_coding	hypothetical protein&&sp|P42964|YCSG_BACSU Uncharacterized membrane protein YcsG OS=Bacillus subtilis (strain 168) OX=224308 GN=ycsG PE=3 SV=4 && PF01566:Natural resistance-associated macrophage protein	-
SAOUHSC_02343	2691.02248877596	2594.02813174892	2902.54272399387	547.885418027248	397.074060902087	347.39048807935	2729.19778150625	430.783322336228	2.66257059735333	2.47286566711931e-39	4.25023786536131e-37	SAOUHSC_02343	NC_007795.1	2169297	2170163	-	867	protein_coding	F0F1 ATP synthase subunit gamma&&sp|A7X4U4|ATPG_STAA1 ATP synthase gamma chain OS=Staphylococcus aureus (strain Mu3 / ATCC 700698) OX=418127 GN=atpG PE=3 SV=1 && PF00231:ATP synthase	-
SAOUHSC_02101	60.0972764242769	79.9840489116694	61.2891151930632	454.447594797795	604.635501828178	683.201293222721	67.1234801763365	580.761463282898	-3.113722661	6.89285465257379e-39	1.11502060556341e-36	SAOUHSC_02101	NC_007795.1	1975337	1975723	-	387	protein_coding	hypothetical protein&&-- && -	-
SAOUHSC_02489	1706.09490293364	1742.37979276898	1632.8518002928	272.880915567835	346.311751979945	361.286107602524	1693.77549866514	326.826258383435	2.37447498306648	8.97275648190535e-39	1.37083779584665e-36	infA	NC_007795.1	2306574	2306792	-	219	protein_coding	translation initiation factor IF-1&&sp|A7X5D0|IF1_STAA1 Translation initiation factor IF-1 OS=Staphylococcus aureus (strain Mu3 / ATCC 700698) OX=418127 GN=infA PE=3 SV=1 && PF01176:Translation initiation factor 1A / IF-1	-
Novel00217	1297.93423388543	914.363104603857	722.662701530148	97.6849970126101	118.445387484998	98.4273049558158	978.32001333981	104.852563151141	3.22252349232678	1.0335744023413e-38	1.45089439475518e-36	-	NC_007795.1	2725932	2727502	+	1571	-	PF00696:Amino acid kinase family	AA_kinase
Novel00008	151.912559850256	151.787911002827	139.958725739383	729.452097257208	822.349404538698	878.897934840755	147.886398864155	810.233145545554	-2.453341931	1.05519592345832e-38	1.45089439475518e-36	-	NC_007795.1	226423	227748	+	1326	-	PF00042:Globin	-
SAOUHSC_02964	4099.96974716734	3178.45703459214	1899.96257098496	183.690266121539	282.012827345232	313.809407565013	3059.46311758148	259.837500343928	3.55850509424215	1.06176162039851e-37	1.39040212195044e-35	SAOUHSC_02964	NC_007795.1	2725951	2726655	-	705	protein_coding	hypothetical protein&&sp|Q2FDM8|ARCR_STAA3 HTH-type transcriptional regulator ArcR OS=Staphylococcus aureus (strain USA300) OX=367830 GN=arcR PE=3 SV=1 && PF00027:Cyclic nucleotide-binding domain|PF13545:Crp-like helix-turn-helix domain	cNMP_binding
SAOUHSC_01761	381.450768415202	430.823172546947	437.256672571406	1985.55374362588	3018.66530390337	3230.73153913795	416.510204511185	2744.98352888907	-2.720468848	3.35347528258284e-37	4.19184410322855e-35	SAOUHSC_01761	NC_007795.1	1661433	1661906	-	474	protein_coding	hypothetical protein&&-- && PF16284:Domain of unknown function (DUF4930)	-
SAOUHSC_02504	1009.13343329098	1072.51338313375	1311.77001771422	214.482276049427	171.463799025901	203.802419673219	1131.13894471298	196.582831582849	2.52402494664929	4.99868128720174e-37	5.97668414774121e-35	SAOUHSC_02504	NC_007795.1	2313310	2313519	-	210	protein_coding	50S ribosomal protein L29&&sp|A7X5F2|RL29_STAA1 50S ribosomal protein L29 OS=Staphylococcus aureus (strain Mu3 / ATCC 700698) OX=418127 GN=rpmC PE=3 SV=1 && PF00831:Ribosomal L29 protein	-
SAOUHSC_00797	1270.38964885763	1309.73880092859	1212.97562307465	226.162003953108	138.750311053854	121.586670827772	1264.36802428696	162.166328611578	2.96051862286011	7.03853656868315e-37	8.06498981828278e-35	tpiA	NC_007795.1	779646	780407	+	762	protein_coding	triosephosphate isomerase&&sp|Q2G030|TPIS_STAA8 Triosephosphate isomerase OS=Staphylococcus aureus (strain NCTC 8325 / PS 47) OX=93061 GN=tpiA PE=3 SV=1 && PF00121:Triosephosphate isomerase	-
SAOUHSC_02490	2873.81837123313	2819.43772413635	3572.14917655092	668.929870847221	491.830370890085	551.192907752568	3088.46842397347	570.651049829958	2.43579324568651	1.13897055620569e-36	1.25286761182626e-34	adk	NC_007795.1	2306985	2307632	-	648	protein_coding	adenylate kinase&&sp|Q5HDX9|KAD_STAAC Adenylate kinase OS=Staphylococcus aureus (strain COL) OX=93062 GN=adk PE=3 SV=1 && PF00406:Adenylate kinase|PF05191:Adenylate kinase, active site lid	ADK
SAOUHSC_00604	281.288641041407	307.211460592548	355.842773285098	1476.95468309283	1406.67998279802	1575.99484758665	314.780958306351	1486.54317115917	-2.240060334	5.01899210597481e-36	5.30854934285797e-34	SAOUHSC_00604	NC_007795.1	596704	597240	+	537	protein_coding	hypothetical protein&&sp|P96726|YWQN_BACSU Putative NAD(P)H-dependent FMN-containing oxidoreductase YwqN OS=Bacillus subtilis (strain 168) OX=224308 GN=ywqN PE=1 SV=1 && PF03358:NADPH-dependent FMN reductase	FMN_red
SAOUHSC_02171	311.337279253546	306.302550945825	337.547515018512	35.0391837110449	33.8415392814279	44.0027951567176	318.395781739294	37.6278393830635	3.08295644064748	4.92652792731228e-35	5.01775992596621e-33	SAOUHSC_02171	NC_007795.1	2035675	2036166	-	492	protein_coding	staphylokinase&&sp|Q8SDJ8|SAK_BPPHD Staphylokinase OS=Staphylococcus phage phi13 OX=186153 GN=sak PE=3 SV=1 && PF02821:Staphylokinase/Streptokinase family	-
SAOUHSC_01771	2101.73530606013	2222.284086	2710.44251219472	510.722647424624	437.683908039801	368.233917364111	2344.82063483128	438.880157609512	2.41691537312948	6.28505829490623e-35	6.17282511106862e-33	SAOUHSC_01771	NC_007795.1	1670761	1672047	-	1287	protein_coding	glutamate-1-semialdehyde aminotransferase&&sp|Q2FG69|GSA1_STAA3 Glutamate-1-semialdehyde 2,1-aminomutase 1 OS=Staphylococcus aureus (strain USA300) OX=367830 GN=hemL1 PE=3 SV=1 && PF00202:Aminotransferase class-III	Aminotran_3
SAOUHSC_02500	2883.83458397051	2916.69105633576	3970.9858067625	535.143896677777	280.884776035852	284.860200225067	3257.17048235626	366.962957646232	3.14889299701929	2.17115165705441e-34	2.05885070927574e-32	rplE	NC_007795.1	2311704	2312243	-	540	protein_coding	50S ribosomal protein L5&&sp|A7X5E5|RL5_STAA1 50S ribosomal protein L5 OS=Staphylococcus aureus (strain Mu3 / ATCC 700698) OX=418127 GN=rplE PE=3 SV=1 && PF00281:Ribosomal protein L5|PF00673:ribosomal L5P family C-terminus	-
SAOUHSC_02498	1656.84852364152	1748.74216029605	2410.40027662271	296.240371375198	198.537030451044	138.95619523174	1938.66365352009	211.244532352661	3.19638803927793	2.46119143761315e-34	2.25609215114539e-32	rpsH	NC_007795.1	2311066	2311464	-	399	protein_coding	30S ribosomal protein S8&&sp|A7X5E2|RS8_STAA1 30S ribosomal protein S8 OS=Staphylococcus aureus (strain Mu3 / ATCC 700698) OX=418127 GN=rpsH PE=3 SV=1 && PF00410:Ribosomal protein S8	-
SAOUHSC_00561	2872.98368683835	3145.73628731009	2479.92225803574	13222.5137804134	19102.4208730567	23994.2610116407	2832.88074406139	18773.0652217036	-2.728294379	3.40945229424023e-34	3.0245141319873e-32	SAOUHSC_00561	NC_007795.1	569402	569569	-	168	protein_coding	hypothetical protein&&sp|Q5HI97|VRAX_STAAC Protein VraX OS=Staphylococcus aureus (strain COL) OX=93062 GN=vraX PE=4 SV=1 && PF17412:Family of unknown function	-
SAOUHSC_00717	724.50605467045	791.660302296183	880.001922622788	153.96004963944	165.823542478997	165.58946598449	798.72275986314	161.791019367642	2.30377121165426	1.10127969402e-33	9.46412237048433e-32	SAOUHSC_00717	NC_007795.1	701725	702165	-	441	protein_coding	hypothetical protein&&-- && PF10517:Electron transfer DM13	-
SAOUHSC_02346	2465.65770218492	2447.69367862643	2140.54521719057	354.639010893606	400.45821483023	546.561034578177	2351.29886600064	433.886086767338	2.43881948790339	1.8841674717213e-33	1.57013955976775e-31	SAOUHSC_02346	NC_007795.1	2171724	2172263	-	540	protein_coding	F0F1 ATP synthase subunit delta&&sp|Q2FF21|ATPD_STAA3 ATP synthase subunit delta OS=Staphylococcus aureus (strain USA300) OX=367830 GN=atpH PE=3 SV=1 && PF00213:ATP synthase delta (OSCP) subunit	-
SAOUHSC_00219	254.578740408395	219.956134507091	198.503552192458	18.0504885784171	13.5366157125712	11.5796829359783	224.346142369315	14.3889290756555	3.9566078330919	2.65537132082114e-33	2.14772680360533e-31	SAOUHSC_00219	NC_007795.1	238356	239399	+	1044	protein_coding	hypothetical protein&&sp|P0A9S4|GATD_ECO57 Galactitol 1-phosphate 5-dehydrogenase OS=Escherichia coli O157:H7 OX=83334 GN=gatD PE=3 SV=1 && PF00107:Zinc-binding dehydrogenase|PF08240:Alcohol dehydrogenase GroES-like domain	ADH_N
SAOUHSC_01991	803.801072174704	701.678247270554	705.282206176892	161.392603759965	135.366157125712	147.061973286925	736.920508540717	147.9402447	2.31601047154948	4.01835762642629e-33	3.15728099219208e-31	SAOUHSC_01991	NC_007795.1	1894060	1895517	-	1458	protein_coding	ABC transporter permease&&sp|P54536|ARTQ_BACSU Arginine transport system permease protein ArtQ OS=Bacillus subtilis (strain 168) OX=224308 GN=artQ PE=1 SV=1 && PF00497:Bacterial extracellular solute-binding proteins, family 3|PF00528:Binding-protein-dependent transport system inner membrane component	BPD_transp_1
SAOUHSC_02218	1418.96347112876	1230.66366166364	1237.67422173455	310.043686170458	310.214110079756	297.597851454643	1295.76711817565	305.951882568286	2.08244845175158	5.10511218480203e-33	3.89973847450155e-31	SAOUHSC_02218	NC_007795.1	2064845	2065126	+	282	protein_coding	hypothetical protein&&-- && -	-
SAOUHSC_00127	595.96465787408	601.698186130968	558.005377130874	113.611898699449	108.292925700569	123.902607414968	585.222740378641	115.269143938329	2.34445320104901	5.26995544674052e-33	3.91685877798282e-31	SAOUHSC_00127	NC_007795.1	132635	133522	+	888	protein_coding	cap5N protein/UDP-glucose 4-epimerase&&sp|P33119|GALE_CORDI UDP-glucose 4-epimerase OS=Corynebacterium diphtheriae (strain ATCC 700971 / NCTC 13129 / Biotype gravis) OX=257309 GN=galE PE=3 SV=2 && PF01370:NAD dependent epimerase/dehydratase family	Epimerase
SAOUHSC_01128	77.6256487146911	130.882989128186	94.2205800729181	1076.65855403029	833.629917632507	625.30287854283	100.909739305265	845.197116735209	-3.068103573	1.69521092013543e-32	1.2267973764138e-30	SAOUHSC_01128	NC_007795.1	1081623	1082624	+	1002	protein_coding	ornithine carbamoyltransferase&&sp|Q5HGR3|OTC_STAAC Ornithine carbamoyltransferase OS=Staphylococcus aureus (strain COL) OX=93062 GN=argF PE=3 SV=1 && PF00185:Aspartate/ornithine carbamoyltransferase, Asp/Orn binding domain|PF02729:Aspartate/ornithine carbamoyltransferase, carbamoyl-P binding domain	-
SAOUHSC_02241	654.392565508793	757.121735720689	705.282206176892	157.145429976808	126.341746650664	118.112765946979	705.598835802125	133.866647524817	2.39626973981491	2.32342503510854e-32	1.63293188810737e-30	SAOUHSC_02241	NC_007795.1	2075693	2076709	-	1017	protein_coding	hypothetical protein&&sp|Q2FFA3|LUKL1_STAA3 Uncharacterized leukocidin-like protein 1 OS=Staphylococcus aureus (strain USA300) OX=367830 GN=SAUSA300_1974 PE=3 SV=1 && PF07968:Leukocidin/Hemolysin toxin family	-
SAOUHSC_00545	72.6175423460013	111.795886546992	118.919178732809	701.845467666688	862.959251676411	600.985544377275	101.110869208601	721.930087906791	-2.838313794	2.37517365542891e-32	1.63293188810737e-30	SAOUHSC_00545	NC_007795.1	551105	555154	+	4050	protein_coding	fibrinogen-binding protein SdrD&&sp|Q2G0L4|SDRD_STAA8 Serine-aspartate repeat-containing protein D OS=Staphylococcus aureus (strain NCTC 8325 / PS 47) OX=93061 GN=sdrD PE=1 SV=1 && PF17961:Bacterial Ig domain|PF10425:C-terminus of bacterial fibrinogen-binding adhesin|PF04650:YSIRK type signal peptide|PF00746:LPXTG cell wall anchor motif|PF17210:SdrD B-like domain	YSIRK_signal
SAOUHSC_01127	23.3711630538855	24.5405604615349	29.2724132265377	305.796512387301	208.689492235472	252.437088004328	25.7280455806527	255.6410309	-3.315312501	3.65982736260386e-32	2.45476225540503e-30	SAOUHSC_01127	NC_007795.1	1080460	1081185	-	726	protein_coding	superantigen-like protein&&sp|A0A0H3K7M3|SSL13_STAAE Superantigen-like protein 13 OS=Staphylococcus aureus (strain Newman) OX=426430 GN=ssl13 PE=1 SV=1 && PF02876:Staphylococcal/Streptococcal toxin, beta-grasp domain	-
SAOUHSC_02491	4485.59393755645	4571.81552301929	5667.87101098835	1175.40534448869	804.300583588603	877.739966547157	4908.4268238547	952.481964874816	2.36516551767545	4.16386187410924e-32	2.72633813185724e-30	secY	NC_007795.1	2307649	2308941	-	1293	protein_coding	preprotein translocase subunit SecY&&sp|O08387|SECY_STAA8 Protein translocase subunit SecY OS=Staphylococcus aureus (strain NCTC 8325 / PS 47) OX=93061 GN=secY PE=3 SV=2 && PF00344:SecY translocase	-
SAOUHSC_00126	387.293559178674	436.276630427288	380.54137194499	70.0783674220899	62.0428220159511	70.6360659094678	401.370520516984	67.5857517825029	2.56984843428381	1.72185906110385e-31	1.10118893442688e-29	SAOUHSC_00126	NC_007795.1	132078	132635	+	558	protein_coding	capsular polysaccharide biosynthesis protein Cap8M&&sp|P71062|EPSL_BACSU Uncharacterized sugar transferase EpsL OS=Bacillus subtilis (strain 168) OX=224308 GN=epsL PE=2 SV=1 && PF02397:Bacterial sugar transferase	-
Novel00216	1079.24692245264	1057.97082878617	1054.72163906868	4323.62291125379	5160.83474041775	7045.07909824921	1063.97979676917	5509.84558330692	-2.372458093	2.87027852091631e-31	1.7939240755727e-29	-	NC_007795.1	2705485	2707878	+	2394	-	PF13353:4Fe-4S single cluster domain|PF13597:Anaerobic ribonucleoside-triphosphate reductase	-
SAOUHSC_01093	772.083065173002	737.125723492772	1195.5951277214	123.168039711552	125.213695341283	71.7940342030656	901.60130546239	106.725256418634	3.07681887895307	3.9467671024814e-31	2.41191322929419e-29	pheT	NC_007795.1	1052941	1055343	+	2403	protein_coding	phenylalanyl-tRNA synthetase subunit beta&&sp|Q5HGU5|SYFB_STAAC Phenylalanine--tRNA ligase beta subunit OS=Staphylococcus aureus (strain COL) OX=93062 GN=pheT PE=3 SV=1 && PF03484:tRNA synthetase B5 domain|PF03483:B3/4 domain|PF03147:Ferredoxin-fold anticodon binding domain|PF17759:Phenylalanyl tRNA synthetase beta chain CLM domain|PF01588:Putative tRNA binding domain	-
SAOUHSC_00674	261.256215566648	225.409592387432	215.884047545715	991.71507836715	1177.68556699369	1438.19662064851	234.183285166599	1202.53242200312	-2.359526794	5.22275576467738e-31	3.12229964192669e-29	SAOUHSC_00674	NC_007795.1	664261	664686	+	426	protein_coding	hypothetical protein&&sp|Q2FIX1|SARX_STAA3 HTH-type transcriptional regulator SarX OS=Staphylococcus aureus (strain USA300) OX=367830 GN=sarX PE=3 SV=2 && -	-
Novel00139	75.9562799251278	87.2553260854576	96.0501058995767	438.520693110956	661.038067297225	752.679390838591	86.4205706367207	617.412717082257	-2.837407477	9.04283806638867e-31	5.29102227288699e-29	-	NC_007795.1	1661250	1661910	+	661	-	PF16284:Domain of unknown function (DUF4930)	-
SAOUHSC_02492	1608.43682874419	1544.23748978325	2339.04876938302	334.464935423611	244.787134135662	184.116958682055	1830.57436263682	254.456342747109	2.84554894235036	1.57106406111543e-30	9.00088785014049e-29	rplO	NC_007795.1	2308941	2309381	-	441	protein_coding	50S ribosomal protein L15&&sp|A7X5D4|RL15_STAA1 50S ribosomal protein L15 OS=Staphylococcus aureus (strain Mu3 / ATCC 700698) OX=418127 GN=rplO PE=3 SV=1 && PF00828:Ribosomal proteins 50S-L15, 50S-L18e, 60S-L27A	-
SAOUHSC_01389	0	3.63563858689406	0.914762913329302	277.128089350992	346.311751979945	371.707822244904	1.51680050007446	331.715887858614	-7.810723976	4.69065369114021e-30	2.63250972461951e-28	SAOUHSC_01389	NC_007795.1	1331363	1332346	-	984	protein_coding	phosphate ABC transporter substrate-binding protein&&sp|Q2FH48|PSTS_STAA3 Phosphate-binding protein PstS OS=Staphylococcus aureus (strain USA300) OX=367830 GN=pstS PE=3 SV=1 && PF12849:PBP superfamily domain	-
SAOUHSC_00128	809.643862938176	894.36709237594	868.110004749507	221.914830169951	175.976004263425	192.22273673724	857.373653354541	196.704523723539	2.1229789402333	1.29990593319143e-29	7.14948263255284e-28	SAOUHSC_00128	NC_007795.1	133576	134838	+	1263	protein_coding	cap5O protein/UDP-N-acetyl-D-mannosaminuronic acid dehydrogenase&&sp|Q6LZC3|WECC_METMP UDP-N-acetyl-D-mannosamine dehydrogenase OS=Methanococcus maripaludis (strain S2 / LL) OX=267377 GN=wecC PE=1 SV=1 && PF03721:UDP-glucose/GDP-mannose dehydrogenase family, NAD binding domain|PF00984:UDP-glucose/GDP-mannose dehydrogenase family, central domain|PF03720:UDP-glucose/GDP-mannose dehydrogenase family…	-
SAOUHSC_00201	201.993623537153	189.053206518491	193.929737625812	766.614867859831	1155.12454080607	1006.27444713652	194.992189227152	976.004618600807	-2.323011233	3.44071339734484e-29	1.8552866358232e-27	SAOUHSC_00201	NC_007795.1	224235	225647	-	1413	protein_coding	hypothetical protein&&sp|Q2G2P5|NIKA_STAA8 Nickel-binding protein NikA OS=Staphylococcus aureus (strain NCTC 8325 / PS 47) OX=93061 GN=nikA PE=1 SV=2 && PF00496:Bacterial extracellular solute-binding proteins, family 5 Middle	-
SAOUHSC_00689	743.703795750427	688.953512216425	815.053755776408	175.195918555225	110.549028319331	121.586670827772	749.237021247753	135.777205900776	2.46210078713606	6.6306084940928e-29	3.50657179976061e-27	SAOUHSC_00689	NC_007795.1	673493	673951	-	459	protein_coding	hypothetical protein&&sp|Q8NXQ5|Y643_STAAW UPF0178 protein MW0643 OS=Staphylococcus aureus (strain MW2) OX=196620 GN=MW0643 PE=3 SV=1 && PF02639:Uncharacterized BCR, YaiI/YqxD family COG1671	DUF188
SAOUHSC_02449	516.669640369825	532.621052979981	424.449991784796	100.870377349978	80.091642966046	66.0041927350765	491.246895044867	82.3220710170334	2.57448044368818	6.93640399528351e-29	3.59907754472258e-27	SAOUHSC_02449	NC_007795.1	2273155	2274567	-	1413	protein_coding	6-phospho-beta-galactosidase&&sp|Q2FEU3|LACG_STAA3 6-phospho-beta-galactosidase OS=Staphylococcus aureus (strain USA300) OX=367830 GN=lacG PE=3 SV=1 && PF00232:Glycosyl hydrolase family 1	Glyco_hydro_1
SAOUHSC_02493	652.72319671923	631.692204472844	966.904399389072	121.044452819973	53.0184115409037	69.47809762	750.439933527049	81.1803206589157	3.20508051513142	8.27309747965357e-29	4.20803617975326e-27	rpmD	NC_007795.1	2309398	2309577	-	180	protein_coding	50S ribosomal protein L30&&sp|A7X5D6|RL30_STAA1 50S ribosomal protein L30 OS=Staphylococcus aureus (strain Mu3 / ATCC 700698) OX=418127 GN=rpmD PE=3 SV=1 && PF00327:Ribosomal protein L30p/L7e	-
SAOUHSC_02499	851.378082677257	891.640363435769	1254.13995417447	147.589288964704	83.4757968941888	49.7926366247068	999.052800095833	93.6192408278667	3.41192662541404	8.41607235950651e-29	4.20803617975326e-27	rpsN	NC_007795.1	2311496	2311681	-	186	protein_coding	30S ribosomal protein S14&&sp|A7X5E4|RS14Z_STAA1 30S ribosomal protein S14 type Z OS=Staphylococcus aureus (strain Mu3 / ATCC 700698) OX=418127 GN=rpsZ PE=3 SV=1 && PF00253:Ribosomal protein S14p/S29e	Ribosomal_S14
SAOUHSC_02972	453.233626366422	620.785288712162	457.381456664651	2030.14906834903	2236.92574650238	2348.3596994164	510.466790581078	2205.14483808927	-2.111195552	1.37107104909755e-28	6.73293818753263e-27	SAOUHSC_02972	NC_007795.1	2734627	2735154	-	528	protein_coding	immunodominant antigen B&&sp|Q2FDM1|ISAB_STAA3 Immunodominant staphylococcal antigen B OS=Staphylococcus aureus (strain USA300) OX=367830 GN=isaB PE=3 SV=1 && -	-
Novel00181	3883.7864889189	3241.17180021606	4221.63084501473	959.861274993473	629.452630634559	648.462244414786	3782.19637804989	745.925383347606	2.3416768982663	1.8736583257947e-28	9.039579641992e-27	-	NC_007795.1	2167478	2174553	+	7076	-	PF00231:ATP synthase|PF00213:ATP synthase delta (OSCP) subunit|PF00430:ATP synthase B/B' CF(0)|PF02874:ATP synthase alpha/beta family, beta-barrel domain|PF22919:C-terminal domain of V and A type ATP synthase|PF00006:ATP synthase alpha/beta family, nucleotide-binding domain|PF00119:ATP synthase A chain|PF00306:ATP synthase alpha/beta chain, C terminal domain	ATP-synt_ab
SAOUHSC_02502	2119.26367835054	2097.76346463788	2892.48033194725	381.183847038337	216.585851401139	134.324322057349	2369.83582497856	244.031340165608	3.27809751740663	2.51945897616087e-28	1.19457106628317e-26	rplN	NC_007795.1	2312623	2312991	-	369	protein_coding	50S ribosomal protein L14&&sp|A7X5E9|RL14_STAA1 50S ribosomal protein L14 OS=Staphylococcus aureus (strain Mu3 / ATCC 700698) OX=418127 GN=rplN PE=3 SV=1 && PF00238:Ribosomal protein L14p/L23e	-
SAOUHSC_01990	815.486653701647	596.244728250627	846.155694829604	142.280321735758	82.3477455848079	70.6360659094678	752.629025593959	98.4213777433446	2.93167046382884	3.71632123289933e-28	1.73218362550393e-26	SAOUHSC_01990	NC_007795.1	1893345	1894073	-	729	protein_coding	amino acid ABC transporter ATP-binding protein&&sp|P39456|TCYC_BACSU L-cystine import ATP-binding protein TcyC OS=Bacillus subtilis (strain 168) OX=224308 GN=tcyC PE=1 SV=4 && PF00005:ABC transporter	ABC_tran
SAOUHSC_00204	636.864193218379	804.385037350312	611.061626103974	3430.65462334503	3308.57449041427	2509.3172922265	684.103618890888	3082.84880199527	-2.172161363	4.79298303353058e-28	2.19678389036818e-26	SAOUHSC_00204	NC_007795.1	226620	227765	-	1146	protein_coding	globin domain-containing protein&&sp|P39676|FHP_YEAST Flavohemoprotein OS=Saccharomyces cerevisiae (strain ATCC 204508 / S288c) OX=559292 GN=YHB1 PE=1 SV=2 && PF00042:Globin|PF00970:Oxidoreductase FAD-binding domain	FAD_binding_6
SAOUHSC_02485	2504.88786873965	2814.89317590273	3581.29680568422	744.317205498257	566.281757309227	632.250688304417	2967.02595010887	647.616550370634	2.19546537279197	5.39513817261145e-28	2.43223442207893e-26	SAOUHSC_02485	NC_007795.1	2304609	2305553	-	945	protein_coding	DNA-directed RNA polymerase subunit alpha&&sp|A7X5C4|RPOA_STAA1 DNA-directed RNA polymerase subunit alpha OS=Staphylococcus aureus (strain Mu3 / ATCC 700698) OX=418127 GN=rpoA PE=3 SV=1 && PF03118:Bacterial RNA polymerase, alpha chain C terminal domain|PF01000:RNA polymerase Rpb3/RpoA insert domain|PF01193:RNA polymerase Rpb3/Rpb11 dimerisation domain	RNA_pol_L
SAOUHSC_02574	461.580470314238	423.551895373159	479.335766584554	101.932170795767	87.9880021317125	93.7954317814244	454.822710757317	94.5718682363013	2.26507794661481	7.12474894851915e-28	3.16017090458511e-26	SAOUHSC_02574	NC_007795.1	2364729	2365811	-	1083	protein_coding	hypothetical protein&&sp|Q04554|VIS_AGRVS Vitopine synthase OS=Agrobacterium vitis (strain S4 / ATCC BAA-846) OX=311402 GN=vis PE=3 SV=1 && PF02317:NAD/NADP octopine/nopaline dehydrogenase, alpha-helical domain	-
SAOUHSC_00521	1748.6638070675	1366.09119902544	2493.64370173568	323.847000965718	178.232106882187	160.957592810099	1869.46623594287	221.012233552668	3.07898787216423	1.75038039811607e-27	7.55879277874257e-26	rplL	NC_007795.1	520794	521162	+	369	protein_coding	50S ribosomal protein L7/L12&&sp|A7WYW4|RL7_STAA1 50S ribosomal protein L7/L12 OS=Staphylococcus aureus (strain Mu3 / ATCC 700698) OX=418127 GN=rplL PE=3 SV=1 && PF00542:Ribosomal protein L7/L12 C-terminal domain|PF16320:Ribosomal protein L7/L12 dimerisation domain	-
SAOUHSC_02347	1841.31377488826	1728.74614806813	2128.65329931729	439.582486556745	252.683493301328	237.383500187556	1899.57107409123	309.88316001521	2.61461374216576	1.75913722850736e-27	7.55879277874257e-26	SAOUHSC_02347	NC_007795.1	2172263	2172784	-	522	protein_coding	F0F1 ATP synthase subunit B&&sp|A7X4U9|ATPF_STAA1 ATP synthase subunit b OS=Staphylococcus aureus (strain Mu3 / ATCC 700698) OX=418127 GN=atpF PE=3 SV=1 && PF00430:ATP synthase B/B' CF(0)	-
Novel00023	817.15602249121	967.079864113821	772.97466176326	3592.047227	6680.31985415387	8435.79901886021	852.403516122764	6236.05536670636	-2.870993881	2.05167304694967e-27	8.68015519863324e-26	-	NC_007795.1	569202	569588	+	387	-	PF17412:Family of unknown function	-
Novel00140	392.301665547363	372.652955156642	454.637167924663	82.8198887715607	76.7074890379032	79.8998122582504	406.530596209556	79.8090633559048	2.3482229689802	2.95908564395979e-27	1.22934579396719e-25	-	NC_007795.1	1670833	1671597	+	765	-	PF00202:Aminotransferase class-III	Aminotran_3
Novel00218	26.709900633012	29.994018341876	39.33480527	234.656351519422	212.073646163615	286.018168518665	32.0129080826827	244.249388733901	-2.934473605	2.99513338893824e-27	1.22934579396719e-25	-	NC_007795.1	2734619	2735035	+	417	-	-	-
SAOUHSC_00850	1033.33928073965	1074.3312024272	1389.52486534721	268.633741784678	170.33574771652	158.641656222903	1165.73178283802	199.203715241367	2.54716547274513	4.91216004763246e-27	1.98653531338078e-25	SAOUHSC_00850	NC_007795.1	821144	821608	+	465	protein_coding	hypothetical protein&&sp|O32163|SUFU_BACSU Zinc-dependent sulfurtransferase SufU OS=Bacillus subtilis (strain 168) OX=224308 GN=sufU PE=1 SV=1 && PF01592:NifU-like N terminal domain	-
SAOUHSC_00798	2649.28826903688	2585.8479449284	2487.24036134237	475.68346371358	244.787134135662	167.905402571686	2574.12552510255	296.125333473642	3.11843266169079	7.8306880460662e-27	3.12092639517131e-25	SAOUHSC_00798	NC_007795.1	780410	781927	+	1518	protein_coding	2%2C3-bisphosphoglycerate-independent phosphoglycerate mutase&&sp|Q5HHP2|GPMI_STAAC 2,3-bisphosphoglycerate-independent phosphoglycerate mutase OS=Staphylococcus aureus (strain COL) OX=93062 GN=gpmI PE=3 SV=1 && PF06415:BPG-independent PGAM N-terminus (iPGM_N)|PF01676:Metalloenzyme superfamily	-
SAOUHSC_00125	675.259675378334	751.668277840348	706.196969090221	165.639777543121	106.036823081807	86.8476220198374	711.041640769634	119.508074214922	2.56978019530247	1.02725953490901e-26	4.03566245857112e-25	SAOUHSC_00125	NC_007795.1	130862	132067	+	1206	protein_coding	cap5L protein/glycosyltransferase&&sp|Q8KIU8|WBJE_PSEAI Probable glycosyltransferase WbjE OS=Pseudomonas aeruginosa OX=287 GN=wbjE PE=3 SV=2 && PF00534:Glycosyl transferases group 1	Glycos_transf_1
SAOUHSC_00838	80.1297018990359	86.346416438734	60.3743522797339	352.515424002028	448.96442113361	468.977158907122	75.616823539168	423.485668014253	-2.484241761	1.39376198974653e-26	5.39837390394783e-25	SAOUHSC_00838	NC_007795.1	810575	811453	+	879	protein_coding	hypothetical protein&&sp|P96719|YWQG_BACSU Uncharacterized protein YwqG OS=Bacillus subtilis (strain 168) OX=224308 GN=ywqG PE=1 SV=1 && PF09234:Domain of unknown function (DUF1963)	-
SAOUHSC_00844	384.789505994329	341.750027168042	409.813785171527	57.336846072619	58.6586680878084	83.3737171390439	378.784439444633	66.4564104331571	2.51347436225392	2.0403931111774e-26	7.79316813296924e-25	SAOUHSC_00844	NC_007795.1	814851	815672	+	822	protein_coding	hypothetical protein&&sp|O32167|METQ_BACSU Methionine-binding lipoprotein MetQ OS=Bacillus subtilis (strain 168) OX=224308 GN=metQ PE=1 SV=1 && PF03180:NLPA lipoprotein	-
SAOUHSC_01585	1363.87430107317	1362.45556043855	1562.41505596645	408.790476628857	415.122881852182	402.972966172046	1429.58163915939	408.962108217695	1.80546434272295	2.18204308752295e-26	8.22002532970976e-25	SAOUHSC_01585	NC_007795.1	1511734	1513485	-	1752	protein_coding	respiratory response protein SrrB&&sp|Q2FY80|SRRB_STAA8 Sensor protein SrrB OS=Staphylococcus aureus (strain NCTC 8325 / PS 47) OX=93061 GN=srrB PE=3 SV=1 && PF18698:Histidine kinase sensor domain|PF00672:HAMP domain|PF02518:Histidine kinase-, DNA gyrase B-, and HSP90-like ATPase|PF00512:His Kinase A (phospho-acceptor) domain	HATPase_c
SAOUHSC_02450	323.85754517527	364.47276833613	290.894606438718	64.7694001931437	53.0184115409037	47.4767000375111	326.408306650039	55.0881705905195	2.56414400138495	2.43031099367181e-26	9.03156112513174e-25	SAOUHSC_02450	NC_007795.1	2274585	2276297	-	1713	protein_coding	PTS system lactose-specific transporter subunit IIBC&&sp|Q5HE15|PTLCB_STAAC PTS system lactose-specific EIICB component OS=Staphylococcus aureus (strain COL) OX=93062 GN=lacE PE=3 SV=2 && PF02302:PTS system, Lactose/Cellobiose specific IIB subunit|PF02378:Phosphotransferase system, EIIC	PTS_IIB
SAOUHSC_02550	62.6013296086218	49.0811209230699	54.8857747997581	279.25167624257	316.982417936041	304.54566121623	55.5227417771499	300.259918464947	-2.432924279	3.86790070203117e-26	1.41823025741143e-24	SAOUHSC_02550	NC_007795.1	2344767	2345564	+	798	protein_coding	formate dehydrogenase accessory protein&&sp|Q2FEL2|FDHD_STAA3 Sulfur carrier protein FdhD OS=Staphylococcus aureus (strain USA300) OX=367830 GN=fdhD PE=3 SV=1 && PF02634:FdhD/NarQ family	-
Novel00195	10554.5841720136	9181.80525120096	12867.9699018033	2969.8362678725	2106.0717946142	2048.44591137457	10868.119775006	2374.78465795376	2.1940956510955	6.54357112912686e-26	2.34065352511718e-24	-	NC_007795.1	2304133	2318210	+	14078	-	PF00189:Ribosomal protein S3, C-terminal domain|PF07650:KH domain|PF00573:Ribosomal protein L4/L1 family|PF00347:Ribosomal protein L6|PF00297:Ribosomal protein L3|PF00181:Ribosomal Proteins L2, RNA binding domain|PF03947:Ribosomal Proteins L2, C-terminal domain|PF00406:Adenylate kinase|PF05191:Adenylate kinase, active site lid|PF00344:SecY|PF03118:Bacterial RNA polymerase, alpha chain C terminal …	ADK
SAOUHSC_02345	3891.29864847193	3510.20905564622	5022.04839417787	944.996166752424	550.489038977894	494.452461366275	4141.18536609867	663.312555698864	2.64170559408483	6.55382987032812e-26	2.34065352511718e-24	SAOUHSC_02345	NC_007795.1	2170194	2171702	-	1509	protein_coding	F0F1 ATP synthase subunit alpha&&sp|A7X4U5|ATPA_STAA1 ATP synthase subunit alpha OS=Staphylococcus aureus (strain Mu3 / ATCC 700698) OX=418127 GN=atpA PE=3 SV=1 && PF00006:ATP synthase alpha/beta family, nucleotide-binding domain|PF02874:ATP synthase alpha/beta family, beta-barrel domain|PF00306:ATP synthase alpha/beta chain, C terminal domain	ATP-synt_ab
SAOUHSC_01939	154.416613	141.789904888869	207.651181325752	5.3089672289462	9.02441047504744	13.895619523174	167.952566416407	9.40966574238921	4.17058193877237	7.11350983462699e-26	2.50796821092618e-24	SAOUHSC_01939	NC_007795.1	1845030	1845749	-	720	protein_coding	serine protease SplC&&sp|Q2FFT1|SPLC_STAA3 Serine protease SplC OS=Staphylococcus aureus (strain USA300) OX=367830 GN=splC PE=3 SV=1 && PF00089:Trypsin	Trypsin
SAOUHSC_01799	705.308313590472	750.759368193624	600.084471144022	2264.80541986845	2727.62806608309	3084.82753414463	685.38405097604	2692.42034003205	-1.973736456	1.4322542956539e-25	4.98569533297244e-24	SAOUHSC_01799	NC_007795.1	1698739	1700400	-	1662	protein_coding	histidine kinase&&sp|P23545|PHOR_BACSU Alkaline phosphatase synthesis sensor protein PhoR OS=Bacillus subtilis (strain 168) OX=224308 GN=phoR PE=1 SV=1 && PF02518:Histidine kinase-, DNA gyrase B-, and HSP90-like ATPase|PF00512:His Kinase A (phospho-acceptor) domain	HATPase_c
SAOUHSC_00132	1033.33928073965	1227.93693272347	1159.00461118823	3861.74276233547	4542.662623	3627.91466384201	1140.09360821712	4010.77334968483	-1.81486541	1.72071928911679e-25	5.91497255633897e-24	SAOUHSC_00132	NC_007795.1	137268	138755	+	1488	protein_coding	aldehyde dehydrogenase&&sp|Q2FK94|ALDA_STAA3 Putative aldehyde dehydrogenase AldA OS=Staphylococcus aureus (strain USA300) OX=367830 GN=aldA PE=3 SV=1 && PF00171:Aldehyde dehydrogenase family	Aldedh
SAOUHSC_02744	45.0729573182077	61.8058559771991	69.5219814130269	302.611132049933	321.494623173565	367.075949070513	58.8002649028113	330.393901431337	-2.493132052	3.58848872224746e-25	1.21831407236797e-23	SAOUHSC_02744	NC_007795.1	2523007	2524233	-	1227	protein_coding	amino acid ABC transporter ATP-binding protein&&sp|G2JZ44|OPUCA_LISM4 Carnitine transport ATP-binding protein OpuCA OS=Listeria monocytogenes serotype 1/2a (strain 10403S) OX=393133 GN=opuCA PE=1 SV=1 && PF00571:CBS domain|PF00005:ABC transporter	ABC_tran
SAOUHSC_02842	7.51215955303462	20.9049218746409	8.23286621996372	133.785974169444	203.049235688567	284.860200225067	12.2166492158797	207.231803361026	-4.090639952	6.23918695955883e-25	2.09241026082766e-23	SAOUHSC_02842	NC_007795.1	2617234	2617437	+	204	protein_coding	hypothetical protein&&-- && -	-
SAOUHSC_00533	2416.4113228928	2618.56869221045	2702.20964597476	767.676661305621	841.526276798174	832.579203096842	2579.06322035934	813.927380400212	1.66396079368601	6.72485770866116e-25	2.22811550588171e-23	SAOUHSC_00533	NC_007795.1	537595	538473	+	879	protein_coding	chaperone protein HchA&&sp|A7WYY0|HCHA_STAA1 Protein/nucleic acid deglycase HchA OS=Staphylococcus aureus (strain Mu3 / ATCC 700698) OX=418127 GN=hchA PE=3 SV=1 && PF01965:DJ-1/PfpI family	DJ-1_PfpI
SAOUHSC_00520	2344.62846494158	2135.93766980026	3313.27127207873	575.492047617768	424.14729232723	299.913788041839	2597.94580227353	433.184375995612	2.58354835321083	1.2095267712812e-24	3.95976026312299e-23	rplJ	NC_007795.1	520251	520751	+	501	protein_coding	50S ribosomal protein L10&&sp|A7WYW2|RL10_STAA1 50S ribosomal protein L10 OS=Staphylococcus aureus (strain Mu3 / ATCC 700698) OX=418127 GN=rplJ PE=3 SV=1 && PF00466:Ribosomal protein L10	-
SAOUHSC_01276	1427.31031507658	1477.88708557244	2066.44942121089	376.93667325518	225.610261876186	181.80102209486	1657.21560728664	261.449319075409	2.66273096226296	6.15295723515088e-24	1.99066263490175e-22	glpK	NC_007795.1	1233281	1234777	+	1497	protein_coding	glycerol kinase&&sp|Q2FHD9|GLPK_STAA3 Glycerol kinase OS=Staphylococcus aureus (strain USA300) OX=367830 GN=glpK PE=3 SV=1 && PF02782:FGGY family of carbohydrate kinases, C-terminal domain|PF00370:FGGY family of carbohydrate kinases, N-terminal domain	FGGY_N
SAOUHSC_01708	141.061662718095	112.704796193716	254.304089905546	5.3089672289462	6.76830785628558	5.78984146798916	169.356849605785	5.95570551774031	4.83113694940686	1.81379801628182e-23	5.76053444243647e-22	SAOUHSC_01708	NC_007795.1	1615287	1616039	-	753	protein_coding	LamB/YcsF family protein&&sp|Q2FGC1|PXPA_STAA3 5-oxoprolinase subunit A OS=Staphylococcus aureus (strain USA300) OX=367830 GN=pxpA PE=3 SV=1 && PF03746:LamB/YcsF family	-
SAOUHSC_00628	269.603059514465	276.308532603949	320.167019665256	63.7076067473544	46.2501036846181	48.634668331109	288.692870594556	52.8641262543605	2.44610297214119	1.82242362360718e-23	5.76053444243647e-22	SAOUHSC_00628	NC_007795.1	618074	619570	+	1497	protein_coding	monovalent cation/H+ antiporter subunit D&&sp|A6TZA2|MNHD2_STAA2 Putative antiporter subunit mnhD2 OS=Staphylococcus aureus (strain JH1) OX=359787 GN=mnhD2 PE=3 SV=1 && PF00361:Proton-conducting membrane transporter	-
SAOUHSC_00544	5.84279076347137	9.08909646723516	14.6362066132688	222.97662361574	130.853951888188	118.112765946979	9.85603128132512	157.314447150302	-4.008357936	2.38609726644691e-23	7.4565539576466e-22	SAOUHSC_00544	NC_007795.1	547751	550738	+	2988	protein_coding	fibrinogen-binding protein SdrC&&sp|Q2G0L5|SDRC_STAA8 Serine-aspartate repeat-containing protein C OS=Staphylococcus aureus (strain NCTC 8325 / PS 47) OX=93061 GN=sdrC PE=1 SV=1 && PF04650:YSIRK type signal peptide|PF17961:Bacterial Ig domain|PF17210:SdrD B-like domain|PF00746:LPXTG cell wall anchor motif|PF10425:C-terminus of bacterial fibrinogen-binding adhesin	Gram_pos_anchor
SAOUHSC_00939	150.243191060692	141.789904888869	151.850643612664	504.351886749889	749.026069428937	758.46923230658	147.961246520742	670.615729495136	-2.179728333	2.57949582938482e-23	7.97035228180701e-22	SAOUHSC_00939	NC_007795.1	912569	912886	-	318	protein_coding	hypothetical protein&&sp|O31607|TRHBO_BACSU Group 2 truncated hemoglobin YjbI OS=Bacillus subtilis (strain 168) OX=224308 GN=yjbI PE=1 SV=1 && PF01152:Bacterial-like globin	-
Novel00175	33501.7275533501	36795.3892283081	29448.0477058969	103256.227222666	101182.818297541	123360.678253564	33248.3881625183	109266.574591257	-1.716493637	2.87374811212871e-23	8.78089700928217e-22	-	NC_007795.1	2093159	2093660	+	502	-	PF05372:Delta lysin family	-
SAOUHSC_00160	1028.33117437096	1021.61444291723	1360.25245212067	297.302164820987	183.872363429092	172.537275746077	1136.73268980296	217.903934665385	2.38150371448015	3.25019015291255e-23	9.8220032093511e-22	SAOUHSC_00160	NC_007795.1	172714	173589	+	876	protein_coding	hypothetical protein&&sp|Q8RD36|Y211_CALS4 Uncharacterized HTH-type transcriptional regulator TTE0211 OS=Caldanaerobacter subterraneus subsp. tengcongensis (strain DSM 15242 / JCM 11007 / NBRC 100824 / MB4) OX=273068 GN=TTE0211 PE=4 SV=1 && PF01380:SIS domain|PF01418:Helix-turn-helix domain, rpiR family	HTH_6
SAOUHSC_02573	292.139538173568	246.314514262073	351.268958718452	49.9042919520943	57.5306167784274	52.1085732119025	296.574337051364	53.1811606474747	2.4799007580744	4.14577497190412e-23	1.23922621442786e-21	SAOUHSC_02573	NC_007795.1	2363234	2364634	-	1401	protein_coding	Na+/H+ antiporter NhaC&&sp|Q57007|Y1107_HAEIN Uncharacterized Na(+)/H(+) antiporter HI_1107 OS=Haemophilus influenzae (strain ATCC 51907 / DSM 11121 / KW20 / Rd) OX=71421 GN=HI_1107 PE=3 SV=1 && PF03553:Na+/H+ antiporter family	-
SAOUHSC_00124	1449.0121093409	1466.98016981176	1000.75062718226	320.661620628351	230.12246711371	312.651439271415	1305.5809687783	287.811842337825	2.18136976744582	4.87565133387058e-23	1.44172485678969e-21	SAOUHSC_00124	NC_007795.1	129656	130861	+	1206	protein_coding	capsular polysaccharide biosynthesis protein Cap5K&&-- && -	-
SAOUHSC_00119	828.006919623371	880.733447675087	754.679403496674	243.150699085736	242.5310315	233.909595306762	821.139923598378	239.863775303133	1.77531076211736	6.27280277244534e-23	1.8351284706622e-21	SAOUHSC_00119	NC_007795.1	124503	125612	+	1110	protein_coding	capsular polysaccharide biosynthesis protein Cap8F&&sp|Q9XC60|WBJC_PSEA1 UDP-2-acetamido-2,6-beta-L-arabino-hexul-4-ose reductase OS=Pseudomonas aeruginosa (strain ATCC 29260 / BCRC 12902 / CIP 102967 / NCIMB 11965 / PA103) OX=1081927 GN=wbjC PE=1 SV=1 && PF01370:NAD dependent epimerase/dehydratase family	Epimerase
SAOUHSC_01288	296.312960147477	236.316508148114	210.395470065739	25.4830426989418	43.9940010658563	38.2129536887285	247.674979453777	35.8966658178422	2.79121974430627	7.68694306942968e-23	2.22516773062438e-21	SAOUHSC_01288	NC_007795.1	1244641	1244838	+	198	protein_coding	hypothetical protein&&-- && -	-
SAOUHSC_00898	3675.95007461827	2803.07735049532	5333.98254762316	762.367694076674	417.378984470944	308.019566097023	3937.66999091225	495.922081548214	2.9884713534524	9.20973377181747e-23	2.63820498671855e-21	SAOUHSC_00898	NC_007795.1	861935	863314	-	1380	protein_coding	argininosuccinate lyase&&sp|A7X0H4|ARLY_STAA1 Argininosuccinate lyase OS=Staphylococcus aureus (strain Mu3 / ATCC 700698) OX=418127 GN=argH PE=3 SV=1 && PF00206:Lyase|PF14698:Argininosuccinate lyase C-terminal	-
SAOUHSC_00849	2645.94953145775	2535.85791435861	3323.33366412535	734.761064486154	530.184115409037	367.075949070513	2835.04703664724	544.007042988568	2.38097829321343	1.031894878436e-22	2.9254751708237e-21	SAOUHSC_00849	NC_007795.1	819904	821154	+	1251	protein_coding	aminotransferase&&sp|Q5HHH0|CSD_STAAC Probable cysteine desulfurase OS=Staphylococcus aureus (strain COL) OX=93062 GN=csd PE=3 SV=1 && PF00266:Aminotransferase class-V	Aminotran_5
SAOUHSC_02487	1236.16758867159	1278.83587293999	1915.51354051156	329.155968194664	198.537030451044	150.535878167718	1476.83900070771	226.076292271142	2.70605430202566	1.38485792230324e-22	3.88608090442235e-21	rpsM	NC_007795.1	2306041	2306406	-	366	protein_coding	30S ribosomal protein S13&&sp|A7X5C7|RS13_STAA1 30S ribosomal protein S13 OS=Staphylococcus aureus (strain Mu3 / ATCC 700698) OX=418127 GN=rpsM PE=3 SV=1 && PF00416:Ribosomal protein S13/S18	-
SAOUHSC_01005	249.570634039706	291.759996598249	296.383183918694	948.181547089791	1919.94332856634	1660.52653301929	279.237938185549	1509.55046955848	-2.434659198	1.76383476879566e-22	4.89954102443239e-21	SAOUHSC_01005	NC_007795.1	977138	977455	-	318	protein_coding	hypothetical protein&&-- && PF16403:Domain of unknown function (DUF5011)	-
SAOUHSC_00122	1450.68147813046	1629.67499657526	1127.90267213503	348.268250218871	322.622674482946	404.130934465644	1402.75304894692	358.340619722487	1.96914897365989	2.46633490230832e-22	6.78242098134787e-21	SAOUHSC_00122	NC_007795.1	127374	128483	+	1110	protein_coding	capsular polysaccharide biosynthesis protein Cap5I&&-- && PF13439:Glycosyltransferase Family 4	-
SAOUHSC_02350	2064.17450829496	2009.59922890569	2440.58745276258	708.216228341423	499.726730055752	539.61322481659	2171.45372998774	582.518727737922	1.89776637	2.82493075508706e-22	7.69164314503902e-21	SAOUHSC_02350	NC_007795.1	2173237	2173965	-	729	protein_coding	F0F1 ATP synthase subunit A&&sp|A7X4V1|ATP6_STAA1 ATP synthase subunit a OS=Staphylococcus aureus (strain Mu3 / ATCC 700698) OX=418127 GN=atpB PE=3 SV=1 && PF00119:ATP synthase A chain	-
SAOUHSC_01105	1810.43045228134	1966.88047550969	2846.74218628079	580.801014846714	419.635087089706	367.075949070513	2208.01770469061	455.837350335644	2.27545985859206	4.81636361181528e-22	1.29852940514628e-20	sdhB	NC_007795.1	1067102	1067917	+	816	protein_coding	succinate dehydrogenase iron-sulfur subunit&&sp|P08066|SDHB_BACSU Succinate dehydrogenase iron-sulfur subunit OS=Bacillus subtilis (strain 168) OX=224308 GN=sdhB PE=3 SV=3 && PF13183:4Fe-4S dicluster domain|PF13085:2Fe-2S iron-sulfur cluster binding domain	-
SAOUHSC_00632	206.167045511061	245.405604615349	289.065080612059	48.842498506305	34.9695905908088	38.2129536887285	246.87924357949	40.6750142619475	2.59814164327667	5.12617050761918e-22	1.36863775688862e-20	SAOUHSC_00632	NC_007795.1	620306	620764	+	459	protein_coding	monovalent cation/H+ antiporter subunit G&&sp|Q2FJ09|MNHG2_STAA3 Putative antiporter subunit mnhG2 OS=Staphylococcus aureus (strain USA300) OX=367830 GN=mnhG2 PE=3 SV=1 && PF03334:Na+/H+ antiporter subunit	-
SAOUHSC_02508	1398.09636125922	1542.41967048981	2120.42043309732	392.863574942019	277.500622107709	178.327117214066	1686.97882161545	282.897104754598	2.57484070628598	7.33026737948224e-22	1.93829185515156e-20	rpsS	NC_007795.1	2315005	2315283	-	279	protein_coding	30S ribosomal protein S19&&sp|A7X5F7|RS19_STAA1 30S ribosomal protein S19 OS=Staphylococcus aureus (strain Mu3 / ATCC 700698) OX=418127 GN=rpsS PE=3 SV=1 && PF00203:Ribosomal protein S19	-
SAOUHSC_02341	4396.28270731482	3955.57478254074	5709.9501050015	987.467904583993	486.190114343181	338.126741730567	4687.26919828569	603.92825355258	2.95565257369808	7.93387570148032e-22	2.07791982657818e-20	SAOUHSC_02341	NC_007795.1	2167863	2169275	-	1413	protein_coding	F0F1 ATP synthase subunit beta&&sp|A7X4U3|ATPB_STAA1 ATP synthase subunit beta OS=Staphylococcus aureus (strain Mu3 / ATCC 700698) OX=418127 GN=atpD PE=3 SV=1 && PF00006:ATP synthase alpha/beta family, nucleotide-binding domain|PF02874:ATP synthase alpha/beta family, beta-barrel domain	ATP-synt_ab
SAOUHSC_00099	313.006648043109	326.298563173742	305.530813051987	66.8929870847221	66.5550272534749	81.0577805518483	314.945341422946	71.5019316300151	2.14034791717439	8.44471450531912e-22	2.19084574430449e-20	SAOUHSC_00099	NC_007795.1	103075	104427	+	1353	protein_coding	hypothetical protein&&-- && PF07690:Major Facilitator Superfamily	MFS_1
SAOUHSC_02260	268351.867606687	270845.076717494	229811.312901154	746716.858685741	713817.33196054	855770.992081019	256336.085741778	772101.727575767	-1.590753999	8.83839290454904e-22	2.27154957827195e-20	SAOUHSC_02260	NC_007795.1	2093504	2093638	-	135	protein_coding	delta-hemolysin&&sp|Q2FWM8|HLD_STAA8 Delta-hemolysin OS=Staphylococcus aureus (strain NCTC 8325 / PS 47) OX=93061 GN=hld PE=3 SV=3 && PF05372:Delta lysin family	-
SAOUHSC_02340	1091.76718837436	975.260050934333	1273.34997535439	258.015807326785	127.469797960045	99.5852732494136	1113.45907155436	161.690292845415	2.78135547213187	1.06323400294152e-21	2.70730880378627e-20	atpC	NC_007795.1	2167439	2167843	-	405	protein_coding	F0F1 ATP synthase subunit epsilon&&sp|A7X4U2|ATPE_STAA1 ATP synthase epsilon chain OS=Staphylococcus aureus (strain Mu3 / ATCC 700698) OX=418127 GN=atpC PE=3 SV=1 && PF02823:ATP synthase, Delta/Epsilon chain, beta-sandwich domain|PF00401:ATP synthase, Delta/Epsilon chain, long alpha-helix domain	-
SAOUHSC_02830	74.2869111355646	78.1662296182224	51.2267231464409	372.689499472023	295.549443057804	316.125344152208	67.8932879667426	328.121428894012	-2.272005134	3.92262484411191e-21	9.89653057000712e-20	SAOUHSC_02830	NC_007795.1	2608103	2609050	+	948	protein_coding	D-lactate dehydrogenase&&sp|Q5HD29|LDHD_STAAC D-lactate dehydrogenase OS=Staphylococcus aureus (strain COL) OX=93062 GN=ldhD PE=3 SV=1 && PF02826:D-isomer specific 2-hydroxyacid dehydrogenase, NAD binding domain|PF00389:D-isomer specific 2-hydroxyacid dehydrogenase, catalytic domain	2-Hacid_dh_C
SAOUHSC_01772	839.692501150314	873.462170501299	1018.13112253551	295.178577929409	240.274928898138	260.542866059512	910.428598062375	265.332124295686	1.77807137190026	4.55745447771534e-21	1.13936361942884e-19	SAOUHSC_01772	NC_007795.1	1672095	1673069	-	975	protein_coding	delta-aminolevulinic acid dehydratase&&sp|Q2FXR3|HEM2_STAA8 Delta-aminolevulinic acid dehydratase OS=Staphylococcus aureus (strain NCTC 8325 / PS 47) OX=93061 GN=hemB PE=3 SV=1 && PF00490:Delta-aminolevulinic acid dehydratase	-
SAOUHSC_02152	899.789777574591	846.194881099594	706.196969090221	241.027112194158	205.305338307329	244.331309949143	817.393875921469	230.221253483543	1.82810872498016	4.64395441753736e-21	1.15052924758808e-19	SAOUHSC_02152	NC_007795.1	2023888	2024760	-	873	protein_coding	ABC transporter ATP-binding protein&&sp|Q5WNX0|BCRA_ENTFL Bacitracin transport ATP-binding protein BcrA OS=Enterococcus faecalis OX=1351 GN=bcrA PE=2 SV=1 && PF00005:ABC transporter	ABC_tran
SAOUHSC_02926	1984.04480639592	2258.64047210794	1872.51968358508	5511.76977709195	6397.17897549925	6096.70306579259	2038.40165402965	6001.88393946126	-1.557971069	7.07594366580731e-21	1.73739688222947e-19	SAOUHSC_02926	NC_007795.1	2691655	2692545	+	891	protein_coding	fructose-1%2C6-bisphosphate aldolase&&sp|Q2FDQ4|ALF1_STAA3 Fructose-bisphosphate aldolase class 1 OS=Staphylococcus aureus (strain USA300) OX=367830 GN=fda PE=3 SV=1 && PF00274:Fructose-bisphosphate aldolase class-I	-
SAOUHSC_02506	2550.79551045264	2644.01816231871	3600.50682686413	787.850736775616	457.988831608658	374.0237588	2931.77349987849	539.954442405458	2.44013063901548	1.66217571754422e-20	4.04511789667842e-19	rpsC	NC_007795.1	2313946	2314599	-	654	protein_coding	30S ribosomal protein S3&&sp|A7X5F5|RS3_STAA1 30S ribosomal protein S3 OS=Staphylococcus aureus (strain Mu3 / ATCC 700698) OX=418127 GN=rpsC PE=3 SV=1 && PF00189:Ribosomal protein S3, C-terminal domain|PF07650:KH domain	-
SAOUHSC_02566	3241.07950493705	2264.09392998828	3852.06662802969	809.086605691401	808.812788826127	823.315456748059	3119.08002098501	813.738283755196	1.93850409905498	4.60777791051433e-20	1.11152537315039e-18	SAOUHSC_02566	NC_007795.1	2357499	2357846	-	348	protein_coding	hypothetical protein&&sp|Q2FEJ8|SARR_STAA3 HTH-type transcriptional regulator SarR OS=Staphylococcus aureus (strain USA300) OX=367830 GN=sarR PE=3 SV=3 && PF12802:MarR family	-
SAOUHSC_02941	2210.24427738174	2654.01616843267	2011.56364641113	6543.83300639909	9500.44812760619	10781.8427816894	2291.94136407518	8942.04130523157	-1.96400763	7.09447212414833e-20	1.69650420360069e-18	SAOUHSC_02941	NC_007795.1	2705480	2706016	-	537	protein_coding	hypothetical protein&&sp|Q9CM94|NRDG_PASMU Anaerobic ribonucleoside-triphosphate reductase-activating protein OS=Pasteurella multocida (strain Pm70) OX=272843 GN=nrdG PE=3 SV=1 && PF04055:Radical SAM superfamily|PF13353:4Fe-4S single cluster domain	Radical_SAM
SAOUHSC_02596	111.013024505956	145.425543475763	135.384911172737	423.655584869907	677.958836937939	699.412849333091	130.607826384818	600.342423713646	-2.200993633	7.74895355602665e-20	1.83703640336839e-18	SAOUHSC_02596	NC_007795.1	2386157	2386687	+	531	protein_coding	hypothetical protein&&-- && -	-
SAOUHSC_02606	710.316419959162	719.856440205025	906.530047109338	245.274285977314	195.152876522901	169.063370865284	778.900969091175	203.163511121833	1.93737021454473	8.80691549999152e-20	2.07000150640826e-18	SAOUHSC_02606	NC_007795.1	2395166	2396404	-	1239	protein_coding	imidazolonepropionase&&sp|Q2FEG6|HUTI_STAA3 Imidazolonepropionase OS=Staphylococcus aureus (strain USA300) OX=367830 GN=hutI PE=3 SV=1 && PF01979:Amidohydrolase family	Amidohydro_1
SAOUHSC_00120	809.643862938176	952.537309766245	776.633713416577	251.64504665205	187.256517357234	262.858802646708	846.271628706999	233.920122218664	1.85496078181562	1.02075166991712e-19	2.37887041717973e-18	SAOUHSC_00120	NC_007795.1	125616	126740	+	1125	protein_coding	UDP-N-acetylglucosamine 2-epimerase&&sp|Q58899|WECB_METJA UDP-N-acetylglucosamine 2-epimerase OS=Methanocaldococcus jannaschii (strain ATCC 43067 / DSM 2661 / JAL-1 / JCM 10045 / NBRC 100440) OX=243232 GN=wecB PE=1 SV=1 && PF02350:UDP-N-acetylglucosamine 2-epimerase	-
SAOUHSC_00317	452.39894197164	440.821178660905	654.97024594378	125.29162660313	62.0428220159511	57.8984146798916	516.063455525442	81.7442877663244	2.65436875612803	1.45606581209046e-19	3.33288767143283e-18	SAOUHSC_00317	NC_007795.1	331346	332704	-	1359	protein_coding	glycerol-3-phosphate transporter&&sp|P37948|GLPT_BACSU Glycerol-3-phosphate transporter OS=Bacillus subtilis (strain 168) OX=224308 GN=glpT PE=3 SV=1 && PF07690:Major Facilitator Superfamily	MFS_1
SAOUHSC_00203	119.359868453772	109.069157606822	70.4367443263562	375.874879809391	663.294169915987	568.562432156536	99.6219234623168	535.910493960638	-2.425616447	1.45954850078695e-19	3.33288767143283e-18	SAOUHSC_00203	NC_007795.1	226421	226594	-	174	protein_coding	hypothetical protein&&-- && -	-
SAOUHSC_02873	1129.32798613954	1275.20023435309	1765.49242272555	401.357922508333	344.055649361184	288.33410510586	1390.00688107273	344.582558991792	2.01141629411922	1.46647057543044e-19	3.33288767143283e-18	SAOUHSC_02873	NC_007795.1	2645181	2647589	+	2409	protein_coding	cation transporter E1-E2 family ATPase&&sp|Q2FV64|COPA_STAA8 Copper-exporting P-type ATPase OS=Staphylococcus aureus (strain NCTC 8325 / PS 47) OX=93061 GN=copA PE=1 SV=1 && PF00403:Heavy-metal-associated domain|PF00122:E1-E2 ATPase|PF00702:haloacid dehalogenase-like hydrolase	E1-E2_ATPase
SAOUHSC_02507	1588.40440326943	1694.20758149263	2142.37474301722	513.908027761992	344.055649361184	243.173341655545	1808.32890925976	367.04567292624	2.299563472	1.48340249342746e-19	3.34373512862748e-18	rplV	NC_007795.1	2314623	2314976	-	354	protein_coding	50S ribosomal protein L22&&sp|A7X5F6|RL22_STAA1 50S ribosomal protein L22 OS=Staphylococcus aureus (strain Mu3 / ATCC 700698) OX=418127 GN=rplV PE=3 SV=1 && PF00237:Ribosomal protein L22p/L17e	-
SAOUHSC_00795	2433.10501078843	2294.99685797688	2440.58745276258	708.216228341423	489.574268271324	323.073153913795	2389.56310717596	506.954550175514	2.23604067404157	1.55280392771364e-19	3.47171609854676e-18	SAOUHSC_00795	NC_007795.1	777185	778195	+	1011	protein_coding	glyceraldehyde-3-phosphate dehydrogenase&&sp|Q5HHP5|G3P1_STAAC Glyceraldehyde-3-phosphate dehydrogenase 1 OS=Staphylococcus aureus (strain COL) OX=93062 GN=gapA1 PE=3 SV=1 && PF00044:Glyceraldehyde 3-phosphate dehydrogenase, NAD binding domain|PF02800:Glyceraldehyde 3-phosphate dehydrogenase, C-terminal domain	-
SAOUHSC_00488	2349.63657131027	2391.34128052957	2792.77117439436	804.839431908244	491.830370890085	429.606236924796	2511.2496754114	575.425346574375	2.12498136440853	1.90097983217092e-19	4.21588269231453e-18	SAOUHSC_00488	NC_007795.1	486774	487706	+	933	protein_coding	hypothetical protein&&sp|Q5HIG2|CYSK_STAAC Cysteine synthase OS=Staphylococcus aureus (strain COL) OX=93062 GN=cysK PE=3 SV=1 && PF00291:Pyridoxal-phosphate dependent enzyme	PALP
SAOUHSC_02969	696.961469642656	524.440866159469	301.87176139867	77.5109215426145	85.7318995129507	89.1635586070331	507.758032400265	84.1354598875328	2.59448885082552	2.57097133139643e-19	5.65613692907215e-18	SAOUHSC_02969	NC_007795.1	2730276	2731511	-	1236	protein_coding	arginine deiminase&&sp|Q2FUX7|ARCA_STAA8 Arginine deiminase OS=Staphylococcus aureus (strain NCTC 8325 / PS 47) OX=93061 GN=arcA PE=3 SV=1 && PF02274:Amidinotransferase	-
SAOUHSC_01972	777.925855936474	854.375067920105	823.286621996372	2092.79488165059	2840.43319702118	2569.53164349359	818.529181950984	2500.91990738845	-1.611348423	4.01533727532984e-19	8.76363294218814e-18	SAOUHSC_01972	NC_007795.1	1875249	1876211	+	963	protein_coding	protein export protein PrsA&&sp|A7X3U8|PRSA_STAA1 Foldase protein PrsA OS=Staphylococcus aureus (strain Mu3 / ATCC 700698) OX=418127 GN=prsA PE=3 SV=1 && PF00639:PPIC-type PPIASE domain	-
SAOUHSC_01808	703.638944800909	630.78329482612	865.365716009519	229.347384290476	160.183285932092	182.958990388458	733.26265187885	190.829886870342	1.94094152555232	4.07518154735064e-19	8.82421201197974e-18	SAOUHSC_01808	NC_007795.1	1710982	1711926	-	945	protein_coding	acetyl-CoA carboxylase carboxyltransferase subunit alpha&&sp|Q2FG38|ACCA_STAA3 Acetyl-coenzyme A carboxylase carboxyl transferase subunit alpha OS=Staphylococcus aureus (strain USA300) OX=367830 GN=accA PE=1 SV=1 && PF03255:Acetyl co-enzyme A carboxylase carboxyltransferase alpha subunit	-
SAOUHSC_00688	979.084795078845	843.468152159423	1148.02745622827	239.965318748368	171.463799025901	88.0055903134353	990.193467822181	166.478236029235	2.57036257706708	4.21169316166201e-19	9.04855952700822e-18	SAOUHSC_00688	NC_007795.1	672925	673491	-	567	protein_coding	hypothetical protein&&sp|O06986|YVDD_BACSU LOG family protein YvdD OS=Bacillus subtilis (strain 168) OX=224308 GN=yvdD PE=1 SV=1 && PF03641:Possible lysine decarboxylase	-
SAOUHSC_02840	352.236814597845	391.740057737835	302.786524311999	1053.29909822293	1184.45387484998	1552.83548171469	348.921132215893	1263.5294849292	-1.856198713	4.49207425956437e-19	9.57612729752094e-18	SAOUHSC_02840	NC_007795.1	2614957	2615637	-	681	protein_coding	L-serine dehydratase iron-sulfur-dependent subunit beta&&sp|O34635|SDHAB_BACSU Probable L-serine dehydratase, beta chain OS=Bacillus subtilis (strain 168) OX=224308 GN=sdaAB PE=3 SV=1 && PF03315:Serine dehydratase beta chain	-
SAOUHSC_00118	649.384459140104	615.33183083182	559.834902957533	193.246407133642	180.488209500949	136.640258644544	608.183730976486	170.124958426378	1.83679667295419	4.66985581836526e-19	9.87854115423421e-18	SAOUHSC_00118	NC_007795.1	123462	124490	+	1029	protein_coding	capsular polysaccharide biosynthesis protein Cap5E&&sp|Q9ZDJ5|CAPD_RICPR UDP-glucose 4-epimerase OS=Rickettsia prowazekii (strain Madrid E) OX=272947 GN=capD PE=1 SV=1 && PF08485:Polysaccharide biosynthesis protein C-terminal|PF02719:Polysaccharide biosynthesis protein	-
SAOUHSC_00892	701.969576011346	737.125723492772	689.731236650294	1809.29603162487	2463.66405968795	2248.77442616699	709.608845384804	2173.9115058266	-1.61509991	4.81110051438251e-19	1.00996384843908e-17	SAOUHSC_00892	NC_007795.1	855577	855921	+	345	protein_coding	hypothetical protein&&sp|P80870|GS13_BACSU General stress protein 13 OS=Bacillus subtilis (strain 168) OX=224308 GN=yugI PE=1 SV=3 && PF00575:S1 RNA binding domain	S1
SAOUHSC_00123	1390.58420170619	1506.06328462087	972.392976869048	350.391837110449	215.457800091758	323.073153913795	1289.6801543987	296.307597038667	2.12155261413774	4.98187529307295e-19	1.03789068605687e-17	SAOUHSC_00123	NC_007795.1	128497	129663	+	1167	protein_coding	capsular polysaccharide biosynthesis protein Cap5J&&-- && PF04932:O-Antigen ligase	-
Novel00021	9.18152834259787	8.18018682051165	10.9771549599516	71.1401608678791	154.543029385187	346.232519785752	9.44629004102038	190.638570012939	-4.334359006	6.46023948857629e-19	1.33576380402893e-17	-	NC_007795.1	565691	565889	+	199	-	-	-
Novel00041	129.376081191152	114.522615487163	107.027260859528	14.8651082410494	12.4085644031902	5.78984146798916	116.975319179281	11.0211713707429	3.39783427289026	7.79305670150598e-19	1.59932133799563e-17	-	NC_007795.1	780657	780901	-	245	-	PF06415:BPG-independent PGAM N-terminus (iPGM_N)	-
Novel00062	12.5202659217244	17.2692832877468	27.4428873998791	117.859072482606	168.079645097759	159.799624516501	19.0774788697834	148.579447365622	-2.967618555	8.47746915196036e-19	1.72689186428822e-17	-	NC_007795.1	977157	977476	+	320	-	PF16403:Bacterial surface protein, Ig-like domain	-
SAOUHSC_01000	5610.74850172208	5388.016386	7909.95491155847	1635.16190651543	675.702734319177	705.20269080108	6302.90659968585	1005.3557772119	2.64792970031081	1.08051105549214e-18	2.18485691367896e-17	SAOUHSC_01000	NC_007795.1	972883	973488	-	606	protein_coding	cytochrome c oxidase subunit III&&sp|Q2FI19|QOX3_STAA3 Probable quinol oxidase subunit 3 OS=Staphylococcus aureus (strain USA300) OX=367830 GN=qoxC PE=3 SV=1 && PF00510:Cytochrome c oxidase subunit III	-
SAOUHSC_01821	284.627378620534	372.652955156642	226.861202505667	939.687199523477	1578.14378182392	1626.94545250495	294.713845427614	1381.59214461745	-2.228781574	1.21327417230345e-18	2.43540436046313e-17	SAOUHSC_01821	NC_007795.1	1726828	1727775	-	948	protein_coding	hypothetical protein&&sp|P37876|YTXK_BACSU Uncharacterized protein YtxK OS=Bacillus subtilis (strain 168) OX=224308 GN=ytxK PE=4 SV=2 && PF02384:N-6 DNA Methylase	-
SAOUHSC_02879	841.361869939877	951.628400119521	708.02649491688	262.262981109942	247.043236754424	262.858802646708	833.672254992093	257.388340170358	1.695527823	1.40730522390242e-18	2.80441258386353e-17	SAOUHSC_02879	NC_007795.1	2652287	2653150	-	864	protein_coding	squalene desaturase&&sp|Q2FDU5|CRTM_STAA3 4,4'-diapophytoene synthase OS=Staphylococcus aureus (strain USA300) OX=367830 GN=crtM PE=3 SV=1 && PF00494:Squalene/phytoene synthase	-
SAOUHSC_01490	5224.28962693819	4217.34076079711	6801.26226060336	1445.10087971916	1235.21618377212	736.467834728222	5414.29754944622	1138.9282994065	2.24883678523682	1.43514118445224e-18	2.83930809873645e-17	SAOUHSC_01490	NC_007795.1	1445604	1445876	-	273	protein_coding	DNA-binding protein HU&&sp|Q5HFV0|DBH_STAAC DNA-binding protein HU OS=Staphylococcus aureus (strain COL) OX=93062 GN=hup PE=3 SV=1 && PF00216:Bacterial DNA-binding protein	-
SAOUHSC_02452	138.55760953375	163.603736410233	147.276829046018	26.544836144731	23.6890774969995	24.3173341655545	149.812724996667	24.8504159357617	2.59019054453413	2.22337181949883e-18	4.36733750258699e-17	SAOUHSC_02452	NC_007795.1	2276636	2277616	-	981	protein_coding	tagatose 1%2C6-diphosphate aldolase&&sp|A7X574|LACD_STAA1 Tagatose 1,6-diphosphate aldolase OS=Staphylococcus aureus (strain Mu3 / ATCC 700698) OX=418127 GN=lacD PE=3 SV=1 && PF01791:DeoC/LacD family aldolase	-
SAOUHSC_02505	1724.45795961884	1741.47088312226	2438.75792693592	495.857539183575	241.402980207519	172.537275746077	1968.22892322567	303.26593171239	2.69696464634898	2.48192348308418e-18	4.84063090672446e-17	rplP	NC_007795.1	2313509	2313943	-	435	protein_coding	50S ribosomal protein L16&&sp|A7X5F4|RL16_STAA1 50S ribosomal protein L16 OS=Staphylococcus aureus (strain Mu3 / ATCC 700698) OX=418127 GN=rplP PE=3 SV=1 && PF00252:Ribosomal protein L16p/L10e	-
SAOUHSC_00129	577.601601188884	679.86441574919	656.799771770439	212.358689157848	178.232106882187	138.95619523174	638.088596236171	176.515663757258	1.85223532672867	2.78797370298855e-18	5.39924484733697e-17	SAOUHSC_00129	NC_007795.1	134915	136060	+	1146	protein_coding	UDP-N-acetylglucosamine 2-epimerase&&sp|P39131|MNAA_BACSU UDP-N-acetylglucosamine 2-epimerase OS=Bacillus subtilis (strain 168) OX=224308 GN=mnaA PE=1 SV=1 && PF02350:UDP-N-acetylglucosamine 2-epimerase	-
SAOUHSC_02099	107.67428692683	153.605730296274	113.430601252833	423.655584869907	459.116882918038	503.716207715057	124.903539491979	462.162891834334	-1.888355618	3.0825954048023e-18	5.92806808615827e-17	SAOUHSC_02099	NC_007795.1	1973581	1974624	-	1044	protein_coding	histidine kinase&&sp|Q5HEN9|VRAS_STAAC Sensor protein VraS OS=Staphylococcus aureus (strain COL) OX=93062 GN=vraS PE=3 SV=1 && PF02518:Histidine kinase-, DNA gyrase B-, and HSP90-like ATPase|PF07730:Histidine kinase	HisKA_3
SAOUHSC_01901	801.297018990359	1010.70752715655	933.058171595888	2423.01264329105	3204.79376995122	2761.75438023083	915.020905914266	2796.52026449103	-1.611893273	3.14300718123738e-18	6.00227065861305e-17	SAOUHSC_01901	NC_007795.1	1811162	1811875	-	714	protein_coding	putative translaldolase&&sp|Q8R8S6|TAL_CALS4 Probable transaldolase OS=Caldanaerobacter subterraneus subsp. tengcongensis (strain DSM 15242 / JCM 11007 / NBRC 100824 / MB4) OX=273068 GN=tal PE=3 SV=1 && PF00923:Transaldolase/Fructose-6-phosphate aldolase	-
SAOUHSC_02161	269.603059514465	252.676881789137	279.917451478766	59.4604329641975	68.8111298722367	72.9520024966635	267.399130927456	67.0745217776992	1.99681751132197	3.42513077894425e-18	6.49593768420461e-17	SAOUHSC_02161	NC_007795.1	2029598	2031352	-	1755	protein_coding	MHC class II analog protein&&sp|A6QIG2|OMP7_STAAE 65 kDa membrane protein OS=Staphylococcus aureus (strain Newman) OX=426430 GN=NWMN_1872 PE=1 SV=1 && PF03642:MAP domain	-
SAOUHSC_00438	164.43282577198	169.057194290574	145.447303219359	30.792009927888	14.6646670219521	27.791239046348	159.645774427304	24.4159719987293	2.70618189346977	4.22429750966856e-18	7.95672476136201e-17	SAOUHSC_00438	NC_007795.1	441635	443275	+	1641	protein_coding	alpha amylase family protein&&sp|P39795|TREC_BACSU Trehalose-6-phosphate hydrolase OS=Bacillus subtilis (strain 168) OX=224308 GN=treA PE=1 SV=2 && PF00128:Alpha amylase, catalytic domain	-
SAOUHSC_00525	9305.89631742033	8281.07579129796	11802.2711077747	3238.47000965718	2483.96898325681	1903.69987467484	9796.41440549765	2542.04628919628	1.94612327852637	4.2689025265409e-18	7.98604214148808e-17	SAOUHSC_00525	NC_007795.1	525875	529471	+	3597	protein_coding	DNA-directed RNA polymerase subunit beta'&&sp|Q2G0N5|RPOC_STAA8 DNA-directed RNA polymerase subunit beta' OS=Staphylococcus aureus (strain NCTC 8325 / PS 47) OX=93061 GN=rpoC PE=3 SV=2 && PF04983:RNA polymerase Rpb1, domain 3|PF04997:RNA polymerase Rpb1, domain 1|PF04998:RNA polymerase Rpb1, domain 5|PF00623:RNA polymerase Rpb1, domain 2|PF05000:RNA polymerase Rpb1, domain 4	-
SAOUHSC_00217	166.936878956325	151.787911002827	118.00441581948	23.3594558073633	23.6890774969995	13.895619523174	145.576401926211	20.3147176091789	2.83746674281529	6.48674518351295e-18	1.20530738207166e-16	SAOUHSC_00217	NC_007795.1	237129	238184	+	1056	protein_coding	sorbitol dehydrogenase&&sp|Q9Z9U1|DHSO_BACHD Sorbitol dehydrogenase OS=Bacillus halodurans (strain ATCC BAA-125 / DSM 18197 / FERM 7344 / JCM 9153 / C-125) OX=272558 GN=gutB PE=3 SV=1 && PF00107:Zinc-binding dehydrogenase|PF08240:Alcohol dehydrogenase GroES-like domain	ADH_N
Novel00051	1167.72346829949	869.826531914405	1571.56268509974	328.094174748875	199.665081760425	166.747434278088	1203.03756177121	231.502230262463	2.37624473803259	8.64709753133749e-18	1.59594081954215e-16	-	NC_007795.1	861940	864393	+	2454	-	PF00206:Lyase|PF14698:Argininosuccinate lyase C-terminal|PF00764:Arginosuccinate synthase N-terminal HUP domain|PF20979:Arginosuccinate synthase C-terminal domain	-
SAOUHSC_02971	10.8508971321611	15.4514639942998	20.1247840932446	146.527495518915	97.01241261	119.270734240577	15.4757150732352	120.936880788751	-2.973848422	1.71400245765012e-17	3.14233783902522e-16	SAOUHSC_02971	NC_007795.1	2732674	2734170	-	1497	protein_coding	zinc metalloproteinase aureolysin&&sp|P81177|AURE_STAAU Zinc metalloproteinase aureolysin OS=Staphylococcus aureus OX=1280 GN=aur PE=1 SV=2 && PF07504:Fungalysin/Thermolysin Propeptide Motif|PF02868:Thermolysin metallopeptidase, alpha-helical domain|PF03413:Peptidase propeptide and YPEB domain|PF01447:Thermolysin metallopeptidase, catalytic domain	-
Novel00092	158.590035008509	157.241368883168	183.86734557919	36.1009771568342	13.5366157125712	24.3173341655545	166.566249823622	24.6516423449866	2.74966813513847	1.83183567716053e-17	3.33612457761023e-16	-	NC_007795.1	1233117	1233448	-	332	-	PF00370:FGGY family of carbohydrate kinases, N-terminal domain	FGGY_N
SAOUHSC_00899	2458.14554263188	2085.94763923047	3472.44001899803	789.974323667195	499.726730055752	400.65702958485	2672.17773362013	563.452694435932	2.24503270169056	2.01351193859922e-17	3.64286699417622e-16	SAOUHSC_00899	NC_007795.1	863304	864509	-	1206	protein_coding	argininosuccinate synthase&&sp|A7X0H5|ASSY_STAA1 Argininosuccinate synthase OS=Staphylococcus aureus (strain Mu3 / ATCC 700698) OX=418127 GN=argG PE=3 SV=1 && PF00764:Arginosuccinate synthase	-
SAOUHSC_02153	613.493030164494	477.177564529846	460.125745404639	140.15673484418	117.317336175617	164.431497690892	516.932113366326	140.63518957023	1.87890122205801	2.24903033883728e-17	4.04237479202779e-16	SAOUHSC_02153	NC_007795.1	2024757	2025437	-	681	protein_coding	hypothetical protein&&-- && PF13346:ABC-2 family transporter protein	-
SAOUHSC_01601	455.737679550767	425.369714666606	559.834902957533	155.021843085229	102.652669153665	96.1113683686201	480.314099058302	117.928626869171	2.02355095789737	2.97990768433114e-17	5.32126372201989e-16	SAOUHSC_01601	NC_007795.1	1526211	1527860	-	1650	protein_coding	alpha-D-1%2C4-glucosidase&&sp|O05242|O16G3_BACSU Probable oligo-1,6-glucosidase 3 OS=Bacillus subtilis (strain 168) OX=224308 GN=yugT PE=3 SV=2 && PF16657:Maltogenic Amylase, C-terminal domain|PF00128:Alpha amylase, catalytic domain	-
SAOUHSC_01973	910.640674706752	772.573199714989	1106.86312512846	317.476240290983	258.323749848233	242.015373361947	930.025666516732	272.605121167054	1.76965446796987	3.20639296235041e-17	5.68876170739588e-16	SAOUHSC_01973	NC_007795.1	1876332	1877273	-	942	protein_coding	3'-5' exoribonuclease YhaM&&sp|C1KXH5|YHAM_LISMC 3'-5' exoribonuclease YhaM OS=Listeria monocytogenes serotype 4b (strain CLIP80459) OX=568819 GN=yhaM PE=3 SV=1 && PF01966:HD domain|PF01336:OB-fold nucleic acid binding domain	HD
Novel00111	268.768375119683	270.855074723608	300.042235572011	844.125789402446	827.989661085603	723.730183498645	279.888561805101	798.615211328898	-1.513063603	4.45497218675891e-17	7.85331635486346e-16	-	NC_007795.1	1434809	1435546	+	738	-	PF04298:Putative neutral zinc metallopeptidase	-
SAOUHSC_00999	3306.18488773001	3123.013546	4608.57555735302	1037.37219653609	460.244934227419	414.552649108024	3679.25799707501	637.389926623844	2.52855461294519	4.7927518068432e-17	8.39494743236866e-16	SAOUHSC_00999	NC_007795.1	972596	972874	-	279	protein_coding	quinol oxidase subunit IV&&sp|Q2FI20|QOX4_STAA3 Probable quinol oxidase subunit 4 OS=Staphylococcus aureus (strain USA300) OX=367830 GN=qoxD PE=3 SV=2 && PF03626:Prokaryotic Cytochrome C oxidase subunit IV	-
SAOUHSC_02243	264.594953145775	292.668906244972	345.780381238476	64.7694001931437	87.9880021317125	75.2679390838591	301.014746876408	76.0084471362384	1.98646185334465	5.28287560535223e-17	9.19487842703711e-16	SAOUHSC_02243	NC_007795.1	2076731	2077786	-	1056	protein_coding	hypothetical protein&&sp|Q2FFA2|LUKL2_STAA3 Uncharacterized leukocidin-like protein 2 OS=Staphylococcus aureus (strain USA300) OX=367830 GN=SAUSA300_1975 PE=3 SV=1 && PF07968:Leukocidin/Hemolysin toxin family	-
SAOUHSC_00708	934.011837760638	1056.15300949273	1112.35170260843	363.13335845992	212.073646163615	202.644451379621	1034.17218328726	259.283818667719	1.99434110224569	5.66329829235367e-17	9.79501276979408e-16	SAOUHSC_00708	NC_007795.1	691929	693887	+	1959	protein_coding	fructose specific permease&&sp|P71012|PTF3A_BACSU PTS system fructose-specific EIIABC component OS=Bacillus subtilis (strain 168) OX=224308 GN=fruA PE=1 SV=2 && PF00359:Phosphoenolpyruvate-dependent sugar phosphotransferase system, EIIA 2|PF02378:Phosphotransferase system, EIIC|PF02302:PTS system, Lactose/Cellobiose specific IIB subunit	PTS_EIIA_2
SAOUHSC_01412	388.128243573455	326.298563173742	457.381456664651	115.735485591027	99.2685152255218	106.533083011001	390.602754470616	107.179027942517	1.86500343334138	6.55840356235288e-17	1.1272256122794e-15	SAOUHSC_01412	NC_007795.1	1351424	1353310	-	1887	protein_coding	hypothetical protein&&sp|O31849|YOJO_BACSU Uncharacterized protein YojO OS=Bacillus subtilis (strain 168) OX=224308 GN=yojO PE=3 SV=2 && -	-
SAOUHSC_02134	571.758810425413	591.700180017009	473.847189104578	1569.3307128765	1404.42388017926	1556.30938659549	545.768726515667	1510.02132655041	-1.46806522	7.45139375631196e-17	1.27275359191664e-15	SAOUHSC_02134	NC_007795.1	2007648	2008724	+	1077	protein_coding	nitric oxide synthase oxygenase subunit&&sp|Q5HEK7|NOSO_STAAC Nitric oxide synthase oxygenase OS=Staphylococcus aureus (strain COL) OX=93062 GN=nos PE=3 SV=1 && PF02898:Nitric oxide synthase, oxygenase domain	-
SAOUHSC_00121	479.108842604652	588.973451076839	397.007104384917	151.836462747861	115.061233556855	125.060575708566	488.363132688803	130.652757337761	1.90112166986861	8.56918040957853e-17	1.45464482261364e-15	SAOUHSC_00121	NC_007795.1	126743	127369	+	627	protein_coding	capsular polysaccharide biosynthesis protein O-acetyl transferase Cap5H&&sp|P50868|CAT4_KLEAE Chloramphenicol acetyltransferase OS=Klebsiella aerogenes OX=548 GN=catB4 PE=3 SV=1 && PF00132:Bacterial transferase hexapeptide (six repeats)	Hexapep
Novel00146	55.9238544503688	56.352398096858	41.1643310998186	192.184613687852	250.427390682566	369.391885657709	51.1468612156818	270.667963342709	-2.401662134	9.06541411374e-17	1.5294410314592e-15	-	NC_007795.1	1700145	1700426	+	282	-	-	-
SAOUHSC_00439	171.944985325015	239.043237088285	198.503552192458	40.3481509399911	50.7623089221418	31.2651439271415	203.163924868586	40.7918679297581	2.31463152798129	1.26307876623557e-16	2.11796744338282e-15	SAOUHSC_00439	NC_007795.1	443300	444028	+	729	protein_coding	hypothetical protein&&sp|P39796|TRER_BACSU HTH-type transcriptional regulator TreR OS=Bacillus subtilis (strain 168) OX=224308 GN=treR PE=1 SV=2 && PF07702:UTRA domain|PF00392:Bacterial regulatory proteins, gntR family	UTRA
Novel00091	10.8508971321611	23.6316508148114	17.3804953532567	91.3142363378746	154.543029385187	211.908197728403	17.2876811000764	152.588487817155	-3.14656707	1.37548629598182e-16	2.29247715996969e-15	-	NC_007795.1	1219452	1219706	+	255	-	-	-
SAOUHSC_02349	755.38937727737	685.317873629531	878.17239679613	231.470971182054	137.622259744473	89.1635586070331	772.959882567677	152.752263177854	2.33676975047434	1.737336183167e-16	2.87811717090918e-15	SAOUHSC_02349	NC_007795.1	2172982	2173194	-	213	protein_coding	F0F1 ATP synthase subunit C&&sp|A7X4V0|ATPL_STAA1 ATP synthase subunit c OS=Staphylococcus aureus (strain Mu3 / ATCC 700698) OX=418127 GN=atpE PE=3 SV=1 && PF00137:ATP synthase subunit C	-
Novel00007	108.508971321611	118.158254074057	98.7943946395646	329.155968194664	350.823957217469	380.971568593687	108.487206678411	353.65049800194	-1.704400563	2.24749087646506e-16	3.70095803010714e-15	-	NC_007795.1	138612	139249	-	638	-	-	-
SAOUHSC_00036	313.841332437891	393.557877031282	390.603763991612	93.4378232294531	58.6586680878084	108.849019598196	366.000991153595	86.9818369718192	2.07297353950266	2.42427803140033e-16	3.96831225378031e-15	SAOUHSC_00036	NC_007795.1	39468	40802	+	1335	protein_coding	hypothetical protein&&sp|Q9C8L4|ETHE1_ARATH Persulfide dioxygenase ETHE1 homolog, mitochondrial OS=Arabidopsis thaliana OX=3702 GN=GLY3 PE=1 SV=3 && PF00753:Metallo-beta-lactamase superfamily|PF00581:Rhodanese-like domain	Rhodanese
Novel00017	372.269240072604	358.110400809065	393.3480527	122.106246265763	62.0428220159511	67.1621610286743	374.57589787109	83.7704097701293	2.15696088132127	2.54364997802577e-16	4.1390754080301e-15	-	NC_007795.1	487352	488074	-	723	-	PF00809:Pterin binding enzyme|PF00291:Pyridoxal-phosphate dependent enzyme	PALP
SAOUHSC_01941	116.021130874646	70.8949524444343	147.276829046018	12.7415213494709	7.89635916566651	9.26374634878266	111.397637455033	9.96720895464002	3.47696518562433	3.60406113117246e-16	5.83009888866133e-15	SAOUHSC_01941	NC_007795.1	1845807	1846529	-	723	protein_coding	serine protease SplB&&sp|Q2FFT0|SPLB_STAA3 Serine protease SplB OS=Staphylococcus aureus (strain USA300) OX=367830 GN=splB PE=3 SV=1 && PF00089:Trypsin	Trypsin
SAOUHSC_00848	4003.98104176745	3903.7669326775	4131.06931659513	1550.21843085229	1665.00373264625	1760.11180626871	4012.93909701336	1658.44465658908	1.27492573601149	3.86845555197211e-16	6.22120044907795e-15	SAOUHSC_00848	NC_007795.1	818491	819798	+	1308	protein_coding	hypothetical protein&&sp|O32165|SUFD_BACSU FeS cluster assembly protein SufD OS=Bacillus subtilis (strain 168) OX=224308 GN=sufD PE=3 SV=1 && PF01458:Uncharacterized protein family (UPF0051)	-
Novel00163	99.3274429790133	76.3484103247754	111.601075426175	304.734718941512	410.610676614658	350.864392960143	95.7589762433212	355.403262838771	-1.891418039	4.69135775075332e-16	7.50071733405328e-15	-	NC_007795.1	1811204	1811930	+	727	-	PF00923:Transaldolase/Fructose-6-phosphate aldolase	-
SAOUHSC_02877	1161.04599314124	1304.28534304825	1266.03187204775	478.868844050947	337.287341504898	274.438485582686	1243.78773607908	363.531557046177	1.77349023850689	7.80543618276305e-16	1.24074852616176e-14	SAOUHSC_02877	NC_007795.1	2650767	2652275	-	1509	protein_coding	squalene synthase&&sp|Q2FDU6|CRTN_STAA3 4,4'-diapophytoene desaturase (4,4'-diaponeurosporene-forming) OS=Staphylococcus aureus (strain USA300) OX=367830 GN=crtN PE=3 SV=1 && PF01593:Flavin containing amine oxidoreductase	Amino_oxidase
SAOUHSC_01609	600.972764242769	607.151644011309	450.063353358017	1407.93810911653	1863.5407630973	2049.60387966816	552.729253870698	1773.69425062733	-1.681745434	7.92568503985436e-16	1.25262263560917e-14	SAOUHSC_01609	NC_007795.1	1532855	1533835	-	981	protein_coding	hypothetical protein&&sp|P54538|YQJA_BACSU Uncharacterized protein YqjA OS=Bacillus subtilis (strain 168) OX=224308 GN=yqjA PE=4 SV=2 && PF11728:Putative aromatic acid exporter C-terminal domain|PF06081:Aromatic acid exporter family member 1	-
SAOUHSC_02405	1337.16440044016	1339.73281927046	1458.13208384691	537.267483569355	569.66591123737	548.876971165373	1378.34310118584	551.936788657366	1.32038171563216	8.73394046116758e-16	1.37247635818348e-14	glmM	NC_007795.1	2232836	2234191	-	1356	protein_coding	phosphoglucosamine mutase&&sp|Q2FEX1|GLMM_STAA3 Phosphoglucosamine mutase OS=Staphylococcus aureus (strain USA300) OX=367830 GN=glmM PE=3 SV=1 && PF00408:Phosphoglucomutase/phosphomannomutase, C-terminal domain|PF02878:Phosphoglucomutase/phosphomannomutase, alpha/beta/alpha domain I|PF02880:Phosphoglucomutase/phosphomannomutase, alpha/beta/alpha domain III|PF02879:Phosphoglucomutase/phosphomannom…	PGM_PMM_III
SAOUHSC_00180	122.698606032899	154.514639942998	192.100211799153	26.544836144731	19.1768722594758	3.4739048807935	156.43781925835	16.3985377616668	3.24066760081845	9.07963859068554e-16	1.41869352979462e-14	SAOUHSC_00180	NC_007795.1	197159	198199	+	1041	protein_coding	hypothetical protein&&sp|P77503|YCJS_ECOLI D-glucoside 3-dehydrogenase OS=Escherichia coli (strain K12) OX=83333 GN=ycjS PE=1 SV=1 && PF02894:Oxidoreductase family, C-terminal alpha/beta domain|PF01408:Oxidoreductase family, NAD-binding Rossmann fold	GFO_IDH_MocA
SAOUHSC_01347	7134.04752219854	7054.95667786793	9728.50358325712	2771.28089350992	2632.87175609509	3043.1406755751	7972.5025944412	2815.7644417267	1.5015071707152	9.82818183308213e-16	1.52697740344496e-14	SAOUHSC_01347	NC_007795.1	1287161	1289866	+	2706	protein_coding	aconitate hydratase&&sp|Q5HG69|ACNA_STAAC Aconitate hydratase A OS=Staphylococcus aureus (strain COL) OX=93062 GN=acnA PE=3 SV=1 && PF00330:Aconitase family (aconitate hydratase)|PF00694:Aconitase C-terminal domain	Aconitase
SAOUHSC_01104	2822.90262315145	2880.33467046682	4086.24593384199	1089.40007537976	614.787963612607	522.243700412623	3263.16107582009	742.143913134997	2.13596570395854	1.04622898741924e-15	1.61636500865332e-14	sdhA	NC_007795.1	1065336	1067102	+	1767	protein_coding	succinate dehydrogenase flavoprotein subunit&&sp|P08065|SDHA_BACSU Succinate dehydrogenase flavoprotein subunit OS=Bacillus subtilis (strain 168) OX=224308 GN=sdhA PE=3 SV=4 && PF02910:Fumarate reductase flavoprotein C-term|PF00890:FAD binding domain	-
Novel00047	19.1977410799774	32.7207472820466	15.5509695265981	128.477006940498	120.701490103759	164.431497690892	22.4898192962074	137.86999824505	-2.61750851	1.65386726352107e-15	2.54085752775583e-14	-	NC_007795.1	810494	810803	-	310	-	-	-
SAOUHSC_02012	244.562527671016	281.76199048429	284.491266045413	660.435523280907	1029.91084546479	1061.85692522921	270.271928066906	917.401097991636	-1.763146738	1.84275390807275e-15	2.8153184706667e-14	SAOUHSC_02012	NC_007795.1	1921172	1921981	-	810	protein_coding	glycosyltransferase&&sp|A7X3Z2|MGT_STAA1 Monofunctional glycosyltransferase OS=Staphylococcus aureus (strain Mu3 / ATCC 700698) OX=418127 GN=mgt PE=3 SV=1 && PF00912:Transglycosylase	-
SAOUHSC_02100	63.4360140034034	76.3484103247754	68.6072184996976	211.296895712059	310.214110079756	407.604839346437	69.4638809426255	309.705281712751	-2.156354584	2.11420963238814e-15	3.21219695528585e-14	SAOUHSC_02100	NC_007795.1	1974621	1975322	-	702	protein_coding	hypothetical protein&&-- && PF09922:Cell wall-active antibiotics response 4TMS YvqF	-
SAOUHSC_02435	51.7504324764607	58.170217390305	28.3576503132084	186.875646458906	226.738313185567	253.595056297925	46.092766726658	222.403005314133	-2.268150117	2.26601702501358e-15	3.42392682350952e-14	SAOUHSC_02435	NC_007795.1	2260710	2261903	-	1194	protein_coding	hypothetical protein&&sp|Q2FW71|SFAA_STAA8 Staphyloferrin A transporter OS=Staphylococcus aureus (strain NCTC 8325 / PS 47) OX=93061 GN=sfaA PE=3 SV=1 && PF05977:Transmembrane secretion effector	-
SAOUHSC_00704	536.702065844584	639.872391293355	397.007104384917	1474.83109620125	1861.28466047853	1670.94824766167	524.527187174286	1669.02133478049	-1.669754128	2.61416548460236e-15	3.92839075554999e-14	SAOUHSC_00704	NC_007795.1	688884	689336	+	453	protein_coding	hypothetical protein&&-- && -	-
SAOUHSC_01760	38.3954821599547	30.9029279885996	57.630063539746	152.898256193651	272.988416870185	266.332707527501	42.3094912294334	230.739793530446	-2.44761946	2.90302133147965e-15	4.33875470737447e-14	SAOUHSC_01760	NC_007795.1	1661240	1661359	-	120	protein_coding	hypothetical protein&&-- && -	-
SAOUHSC_01264	553.395753740217	579.884354609603	281.746977305425	1385.64044675496	3257.81218149213	3522.53954912461	471.675695218415	2721.99739245723	-2.528495642	4.65479604070048e-15	6.91929141185207e-14	SAOUHSC_01264	NC_007795.1	1219476	1219691	-	216	protein_coding	hypothetical protein&&-- && -	-
SAOUHSC_00167	160.259403798072	172.692832877468	272.599348172132	43.5335312773588	38.3537445189516	19.6854609911632	201.850528282557	33.8575789291579	2.57023863056554	4.87085535410992e-15	7.20153345365714e-14	SAOUHSC_00167	NC_007795.1	180402	181994	-	1593	protein_coding	peptide ABC transporter ATP-binding protein&&sp|Q32IB5|GSIA_SHIDS Glutathione import ATP-binding protein GsiA OS=Shigella dysenteriae serotype 1 (strain Sd197) OX=300267 GN=gsiA PE=3 SV=2 && PF00005:ABC transporter|PF08352:Oligopeptide/dipeptide transporter, C-terminal region	ABC_tran
Novel00040	179.457144878049	161.785917116786	178.378768099214	49.9042919520943	29.3293340439042	32.4231122207393	173.207276698016	37.2189127389126	2.21363913044646	4.94487723869481e-15	7.27187829219825e-14	-	NC_007795.1	777713	778603	-	891	-	PF02800:Glyceraldehyde 3-phosphate dehydrogenase, C-terminal domain|PF00162:Phosphoglycerate kinase	-
SAOUHSC_02419	189.473357615429	199.05121263245	139.043962826054	546.823624581459	560.641500762322	881.213871427951	175.856177691311	662.89299892391	-1.913578732	5.26247381632656e-15	7.69776755047769e-14	SAOUHSC_02419	NC_007795.1	2247791	2248264	-	474	protein_coding	hypothetical protein&&sp|A7X534|MDEP_STAA1 Multidrug resistance efflux pump SepA OS=Staphylococcus aureus (strain Mu3 / ATCC 700698) OX=418127 GN=sepA PE=3 SV=1 && PF17080:Multidrug Resistance efflux pump	-
SAOUHSC_02874	158.590035008509	93.6176936125222	175.634479359226	27.6066295905202	18.0488209500949	13.895619523174	142.614069326752	19.8503566879297	2.83817131661186	5.47294741917285e-15	7.96328328186526e-14	SAOUHSC_02874	NC_007795.1	2647869	2648075	+	207	protein_coding	cation transporter E1-E2 family ATPase&&sp|A7X6S3|COPZ_STAA1 Copper chaperone CopZ OS=Staphylococcus aureus (strain Mu3 / ATCC 700698) OX=418127 GN=copZ PE=3 SV=1 && PF00403:Heavy-metal-associated domain	HMA
SAOUHSC_02131	459.911101524675	412.644979612476	412.558073911515	142.280321735758	125.213695341283	159.799624516501	428.371385016222	142.431213864514	1.58921368081716	5.54001470194042e-15	8.01844233175588e-14	SAOUHSC_02131	NC_007795.1	2004308	2004910	-	603	protein_coding	hypothetical protein&&sp|P61544|Y1727_STAAN UPF0316 protein SA1727 OS=Staphylococcus aureus (strain N315) OX=158879 GN=SA1727 PE=1 SV=1 && PF10035:Uncharacterized protein conserved in bacteria (DUF2179)	-
SAOUHSC_01053	149.408506665911	138.154266301974	179.293531012543	415.161237303593	497.47062743699	523.40166870622	155.618767993476	478.677844482268	-1.621006833	6.35779905080136e-15	9.15389915691296e-14	SAOUHSC_01053	NC_007795.1	1020081	1021433	-	1353	protein_coding	manganese transport protein MntH&&sp|A6U0S3|MNTH_STAA2 Divalent metal cation transporter MntH OS=Staphylococcus aureus (strain JH1) OX=359787 GN=mntH PE=3 SV=1 && PF01566:Natural resistance-associated macrophage protein	-
SAOUHSC_00956	722.836685880887	635.327843059738	780.292765069894	271.819122122045	261.707903776376	257.068961178719	712.819098003506	263.53199569238	1.43537420715313	7.38517126034832e-15	1.05298390528234e-13	prfC	NC_007795.1	930208	931770	+	1563	protein_coding	peptide chain release factor 3&&sp|Q2FI57|RF3_STAA3 Peptide chain release factor 3 OS=Staphylococcus aureus (strain USA300) OX=367830 GN=prfC PE=3 SV=1 && PF03144:Elongation factor Tu domain 2|PF16658:Class II release factor RF3, C-terminal domain|PF00009:Elongation factor Tu GTP binding domain	GTP_EFTU
SAOUHSC_01809	772.917749567784	678.046596455743	794.928971683163	276.066295905202	300.061648295327	261.70083435311	748.63110590223	279.27625951788	1.42254549687741	7.39003249889063e-15	1.05298390528234e-13	SAOUHSC_01809	NC_007795.1	1711926	1712783	-	858	protein_coding	acetyl-CoA carboxylase carboxyltransferase subunit beta&&sp|A7X3C8|ACCD_STAA1 Acetyl-coenzyme A carboxylase carboxyl transferase subunit beta OS=Staphylococcus aureus (strain Mu3 / ATCC 700698) OX=418127 GN=accD PE=3 SV=1 && PF01039:Carboxyl transferase domain|PF17848:Acetyl-coA carboxylase zinc finger domain	Carboxyl_trans
SAOUHSC_01761a	15.8590035008509	28.176199048429	14.6362066132688	88.1288560005069	168.079645097759	349.706424666545	19.5571363875162	201.971641921604	-3.369180722	7.59528959133401e-15	1.07665187506023e-13	SAOUHSC_01761a	NC_007795.1	1662066	1662263	+	198	protein_coding	membrane protein&&-- && -	-
SAOUHSC_01001	16086.8723406262	15218.7831247386	21736.5963465309	6445.08621594069	3441.68454492122	3378.95148071848	17680.7506039652	4421.90741386013	1.99934859227142	7.78476584200286e-15	1.09785159310297e-13	SAOUHSC_01001	NC_007795.1	973478	975466	-	1989	protein_coding	quinol oxidase subunit I&&sp|Q2FI18|QOX1_STAA3 Probable quinol oxidase subunit 1 OS=Staphylococcus aureus (strain USA300) OX=367830 GN=qoxB PE=3 SV=1 && PF00115:Cytochrome C and Quinol oxidase polypeptide I	-
SAOUHSC_01773	347.228708229156	383.559870917324	351.268958718452	118.920865928395	113.933182247474	129.692448882957	360.685845954977	120.848832352942	1.57779236683404	1.0451760180282e-14	1.46095212958188e-13	SAOUHSC_01773	NC_007795.1	1673072	1673740	-	669	protein_coding	uroporphyrinogen III synthase&&-- && PF02602:Uroporphyrinogen-III synthase HemD	HEM4
SAOUHSC_02968	726.175423460013	613.514011538373	382.370897771648	60.5222264099867	106.036823081807	155.16775134211	574.020110923345	107.242266944635	2.42302950021896	1.04657298010047e-14	1.46095212958188e-13	SAOUHSC_02968	NC_007795.1	2729233	2730243	-	1011	protein_coding	ornithine carbamoyltransferase&&sp|Q5HCR3|OTCC_STAAC Ornithine carbamoyltransferase, catabolic OS=Staphylococcus aureus (strain COL) OX=93062 GN=arcB PE=3 SV=1 && PF02729:Aspartate/ornithine carbamoyltransferase, carbamoyl-P binding domain|PF00185:Aspartate/ornithine carbamoyltransferase, Asp/Orn binding domain	-
SAOUHSC_02310	112.682393295519	162.694826763509	153.680169439323	33.9773902652557	22.5610261876186	18.5274926975653	143.019129832784	25.0219697168132	2.50759426834161	1.05239254297647e-14	1.46165630968954e-13	SAOUHSC_02310	NC_007795.1	2139872	2140432	-	561	protein_coding	potassium-transporting ATPase subunit C&&sp|P65213|KDPC1_STAAM Potassium-transporting ATPase KdpC subunit 1 OS=Staphylococcus aureus (strain Mu50 / ATCC 700699) OX=158878 GN=kdpC1 PE=3 SV=1 && PF02669:K+-transporting ATPase, c chain	-
SAOUHSC_02484	898.955093179809	823.472139931506	1421.54156731373	323.847000965718	198.537030451044	147.061973286925	1047.98960014168	223.148668234562	2.23005606408052	1.11916240464652e-14	1.54658121245122e-13	rplQ	NC_007795.1	2304224	2304592	-	369	protein_coding	50S ribosomal protein L17&&sp|A7X5C3|RL17_STAA1 50S ribosomal protein L17 OS=Staphylococcus aureus (strain Mu3 / ATCC 700698) OX=418127 GN=rplQ PE=3 SV=1 && PF01196:Ribosomal protein L17	-
SAOUHSC_00663	201.158939142371	245.405604615349	248.81551242557	626.458133015652	621.556271468892	631.092720010819	231.793352061097	626.369041498454	-1.434986982	1.33549962026718e-14	1.83631197786737e-13	SAOUHSC_00663	NC_007795.1	650530	651036	-	507	protein_coding	hypothetical protein&&-- && PF00583:Acetyltransferase (GNAT) family	Acetyltransf_1
SAOUHSC_02311	208.671098695406	276.308532603949	297.297946832023	80.6963018799823	42.8659497564753	53.2665415055003	260.759192710459	58.9429310473193	2.14120067206033	1.43818017050622e-14	1.9585757862432e-13	SAOUHSC_02311	NC_007795.1	2140452	2142425	-	1974	protein_coding	potassium-transporting ATPase subunit B&&sp|Q5HEC4|KDPB_STAAC Potassium-transporting ATPase ATP-binding subunit OS=Staphylococcus aureus (strain COL) OX=93062 GN=kdpB PE=3 SV=1 && PF00122:E1-E2 ATPase|PF00702:haloacid dehalogenase-like hydrolase	E1-E2_ATPase
SAOUHSC_00636	138.55760953375	167.239374997127	94.2205800729181	426.840965207275	503.110883983895	472.451063787916	133.339188201265	467.467637659695	-1.809202912	1.43866294116774e-14	1.9585757862432e-13	SAOUHSC_00636	NC_007795.1	625507	626343	-	837	protein_coding	iron (chelated) ABC transporter permease&&sp|Q8Y652|MNTC_LISMO Manganese transport system membrane protein MntC OS=Listeria monocytogenes serovar 1/2a (strain ATCC BAA-679 / EGD-e) OX=169963 GN=mntC PE=3 SV=1 && PF00950:ABC 3 transport family	ABC-3
SAOUHSC_00637	136.053556349405	231.771959914497	141.788251566042	534.082103231988	666.67832384413	614.881163900449	169.871255943314	605.213863658856	-1.833755288	1.60729263268167e-14	2.1773668669333e-13	SAOUHSC_00637	NC_007795.1	626337	627080	-	744	protein_coding	hypothetical protein&&sp|Q9KD30|MNTB_BACHD Manganese transport system ATP-binding protein MntB OS=Bacillus halodurans (strain ATCC BAA-125 / DSM 18197 / FERM 7344 / JCM 9153 / C-125) OX=272558 GN=mntB PE=3 SV=1 && PF00005:ABC transporter	ABC_tran
SAOUHSC_02298	1701.92148095973	1834.17966708806	1805.74199091204	796.34508434193	723.080889313176	640.356466359601	1780.61437965328	719.927480004903	1.30608523579722	1.85928071357035e-14	2.50638331486199e-13	SAOUHSC_02298	NC_007795.1	2131929	2132699	-	771	protein_coding	RNA polymerase sigma factor SigB&&sp|P06574|RPSB_BACSU RNA polymerase sigma-B factor OS=Bacillus subtilis (strain 168) OX=224308 GN=sigB PE=1 SV=3 && PF04539:Sigma-70 region 3|PF04545:Sigma-70, region 4|PF04542:Sigma-70 region 2	Sigma70_r3
SAOUHSC_02049	13.354950316506	6.36236752706461	13.7214436999395	90.2524428920854	74.4513864191414	93.7954317814244	11.1462538478367	86.1664203642171	-2.94643018	2.30994823145498e-14	3.09871104219571e-13	SAOUHSC_02049	NC_007795.1	1948782	1950059	-	1278	protein_coding	PBSX family phage terminase large subunit&&sp|P39786|XTMB_BACSU PBSX phage terminase large subunit OS=Bacillus subtilis (strain 168) OX=224308 GN=xtmB PE=4 SV=2 && PF04466:Phage terminase large subunit|PF17288:Terminase RNAseH like domain	-
SAOUHSC_00181	307.998541674419	262.674887903096	370.478979898367	91.3142363378746	42.8659497564753	26.6332707527501	313.717469825294	53.60448562	2.54295582306952	5.66006006728951e-14	7.55590542963405e-13	SAOUHSC_00181	NC_007795.1	198254	199222	+	969	protein_coding	hypothetical protein&&sp|P54724|YFIH_BACSU Uncharacterized protein YfiH OS=Bacillus subtilis (strain 168) OX=224308 GN=yfiH PE=4 SV=2 && PF07582:AP endonuclease family 2 C terminus|PF01261:Xylose isomerase-like TIM barrel	-
SAOUHSC_00375	752.050639698243	626.238746592503	1751.77097902561	235.718144965211	181.61626081033	147.061973286925	1043.35345510545	188.132126354155	2.47052137579941	6.46105212518306e-14	8.58352335471179e-13	guaA	NC_007795.1	381704	383245	+	1542	protein_coding	GMP synthase&&sp|Q2FJM5|GUAA_STAA3 GMP synthase [glutamine-hydrolyzing] OS=Staphylococcus aureus (strain USA300) OX=367830 GN=guaA PE=3 SV=1 && PF00958:GMP synthase C terminal domain|PF00117:Glutamine amidotransferase class-I	GATase
SAOUHSC_00629	243.727843276234	193.597754752109	203.077366759105	66.8929870847221	38.3537445189516	53.2665415055003	213.467654929149	52.837757703058	2.01229230417523	6.87330660677617e-14	9.08730440799734e-13	SAOUHSC_00629	NC_007795.1	619571	620053	+	483	protein_coding	monovalent cation/H+ antiporter subunit E&&sp|Q2FJ11|MNHE2_STAA3 Putative antiporter subunit mnhE2 OS=Staphylococcus aureus (strain USA300) OX=367830 GN=mnhE2 PE=3 SV=1 && PF01899:Na+/H+ ion antiporter subunit	-
SAOUHSC_01505	349.732761413501	410.827160319029	325.655597145231	1025.69246863241	963.355818211314	852.264664088005	362.07183962592	947.104316977242	-1.387526669	8.42901598363165e-14	1.10908105047785e-12	SAOUHSC_01505	NC_007795.1	1458085	1458630	-	546	protein_coding	hypothetical protein&&sp|E5QVT2|RIBU_STAAH Riboflavin transporter RibU OS=Staphylococcus aureus (strain TCH60) OX=548473 GN=ribU PE=1 SV=1 && PF12822:ECF transporter, substrate-specific component	-
SAOUHSC_01318	625.178611691437	602.607095777691	442.745250051382	1315.56207933287	1862.41271178792	2009.07498939224	556.843652506837	1729.01659350434	-1.634185393	9.04875624339062e-14	1.18495617472972e-12	SAOUHSC_01318	NC_007795.1	1261217	1261792	+	576	protein_coding	hypothetical protein&&-- && -	-
SAOUHSC_02982	999.951904948386	1143.40833557818	1148.02745622827	2390.09704647158	2577.59724193542	2730.48923630369	1097.12923225161	2566.06117490356	-1.225911757	1.02706697188643e-13	1.33859439463871e-12	SAOUHSC_02982	NC_007795.1	2747123	2749030	-	1908	protein_coding	hypothetical protein&&sp|Q2FUW9|SASF_STAA8 Surface protein F OS=Staphylococcus aureus (strain NCTC 8325 / PS 47) OX=93061 GN=sasF PE=3 SV=1 && -	-
SAOUHSC_02909	312.171963648328	406.282612085412	357.672299111757	1487.57261755073	1153.99648949669	852.264664088005	358.708958281832	1164.61125704514	-1.69959371	1.08731051273433e-13	1.41042637265067e-12	SAOUHSC_02909	NC_007795.1	2676481	2677545	+	1065	protein_coding	dihydroorotate dehydrogenase 2&&sp|A0M4D0|PYRD_GRAFK Dihydroorotate dehydrogenase (quinone) OS=Gramella forsetii (strain KT0803) OX=411154 GN=pyrD PE=3 SV=1 && PF01180:Dihydroorotate dehydrogenase	DHO_dh
SAOUHSC_00364	4191.78503059332	4609.08081853495	5902.96507971398	1887.86874661327	1366.07013566031	968.061493447788	4901.27697628075	1407.33345857379	1.79991001937228	1.23522809942738e-13	1.59477806264098e-12	SAOUHSC_00364	NC_007795.1	369729	371252	-	1524	protein_coding	alkyl hydroperoxide reductase subunit F&&sp|O05204|AHPF_STAA8 Alkyl hydroperoxide reductase subunit F OS=Staphylococcus aureus (strain NCTC 8325 / PS 47) OX=93061 GN=ahpF PE=3 SV=1 && PF13192:Thioredoxin domain|PF07992:Pyridine nucleotide-disulphide oxidoreductase	Pyr_redox_2
SAOUHSC_02050	3.3387375791265	13.6336447008527	8.23286621996372	60.5222264099867	80.091642966046	129.692448882957	8.40174949998099	90.10210609	-3.434103808	1.30619672286913e-13	1.67852382611688e-12	SAOUHSC_02050	NC_007795.1	1950046	1950486	-	441	protein_coding	terminase small subunit&&sp|P54307|TERS_BPSPP Terminase small subunit OS=Bacillus phage SPP1 OX=10724 GN=1 PE=1 SV=4 && PF03592:Terminase small subunit	-
SAOUHSC_01801	2409.73384773455	2712.18638582297	3230.94260987909	1113.82132463291	1173.17336175617	978.483208090169	2784.28761447887	1088.49263149308	1.35481471734024	1.32896903922043e-13	1.6998441199331e-12	SAOUHSC_01801	NC_007795.1	1701494	1702762	-	1269	protein_coding	isocitrate dehydrogenase&&sp|Q5HF79|IDH_STAAC Isocitrate dehydrogenase [NADP] OS=Staphylococcus aureus (strain COL) OX=93062 GN=icd PE=3 SV=1 && PF00180:Isocitrate/isopropylmalate dehydrogenase	-
SAOUHSC_01632	1684.39310866932	1687.84521396557	1574.30697383973	615.840198557759	755.794377285223	699.412849333091	1648.84843215821	690.349141725358	1.25633418365266	1.43146887258436e-13	1.8224719442625e-12	SAOUHSC_01632	NC_007795.1	1551986	1553458	-	1473	protein_coding	glycine dehydrogenase subunit 2&&sp|Q2FGI7|GCSPB_STAA3 Probable glycine dehydrogenase (decarboxylating) subunit 2 OS=Staphylococcus aureus (strain USA300) OX=367830 GN=gcvPB PE=3 SV=1 && PF00266:Aminotransferase class-V	Aminotran_5
SAOUHSC_00216	155.251297429382	141.789904888869	88.7320025929423	28.6684230363095	9.02441047504744	11.5796829359783	128.591068303731	16.4241721491118	2.95795869640391	1.44204907966867e-13	1.8274815525755e-12	SAOUHSC_00216	NC_007795.1	235852	237111	+	1260	protein_coding	PTS system transporter&&sp|P69832|PTKC_ECO57 PTS system galactitol-specific EIIC component OS=Escherichia coli O157:H7 OX=83334 GN=gatC PE=3 SV=1 && PF03611:PTS system sugar-specific permease component	-
SAOUHSC_01242	317.180070017017	437.185540074011	311.019390531963	895.091874800329	1016.37422975222	1078.06848133958	355.128333540997	996.51152863071	-1.488717791	1.47845291377582e-13	1.86502087746949e-12	SAOUHSC_01242	NC_007795.1	1194125	1194592	+	468	protein_coding	hypothetical protein&&sp|Q2FHH3|RIMP_STAA3 Ribosome maturation factor RimP OS=Staphylococcus aureus (strain USA300) OX=367830 GN=rimP PE=3 SV=1 && PF02576:RimP N-terminal domain|PF17384:RimP C-terminal SH3 domain	-
SAOUHSC_00426	94.3193366103235	94.5266032592457	110.686312512846	18.0504885784171	15.792718331333	18.5274926975653	99.8440841274716	17.4568998691051	2.51534353048508	1.61832877072209e-13	2.03214799976519e-12	SAOUHSC_00426	NC_007795.1	426435	427277	+	843	protein_coding	ABC transporter substrate-binding protein&&sp|P31728|METQ_HAEIN Probable D-methionine-binding lipoprotein MetQ OS=Haemophilus influenzae (strain ATCC 51907 / DSM 11121 / KW20 / Rd) OX=71421 GN=metQ PE=1 SV=2 && PF03180:NLPA lipoprotein	-
SAOUHSC_00938	661.904725061828	659.868403521273	538.795355950959	1360.15740405602	1847.74804476596	1804.11460142542	620.189494844686	1670.67335008247	-1.429328074	1.76528230709019e-13	2.20660288386274e-12	SAOUHSC_00938	NC_007795.1	911740	912546	-	807	protein_coding	hypothetical protein&&sp|A7X0M6|SPXH_STAA1 ClpXP adapter protein SpxH OS=Staphylococcus aureus (strain Mu3 / ATCC 700698) OX=418127 GN=spxH PE=3 SV=2 && PF13743:Thioredoxin	-
SAOUHSC_00437	128.54139679637	118.158254074057	107.942023772858	29.7302164820987	21.4329748782377	17.3695244039675	118.213891547762	22.8442385881013	2.3660123317957	1.90755111944381e-13	2.37364958301832e-12	SAOUHSC_00437	NC_007795.1	440144	441571	+	1428	protein_coding	hypothetical protein&&sp|P39794|PTTBC_BACSU PTS system trehalose-specific EIIBC component OS=Bacillus subtilis (strain 168) OX=224308 GN=treP PE=2 SV=3 && PF02378:Phosphotransferase system, EIIC|PF00367:phosphotransferase system, EIIB	-
Novel00061	3623.36495774703	3054.84532263774	4580.21790703981	1488.63441099651	971.252177376981	1256.39559855365	3752.80939580819	1238.76072897571	1.59891292299041	2.13038819744478e-13	2.63899438872664e-12	-	NC_007795.1	972591	976585	+	3995	-	PF03626:Prokaryotic Cytochrome C oxidase subunit IV|PF00510:Cytochrome c oxidase subunit III|PF02790:Cytochrome C oxidase subunit II, transmembrane domain|PF00115:Cytochrome C and Quinol oxidase polypeptide I	-
SAOUHSC_01942	88.4765458468522	73.6216813846048	122.578230386126	18.0504885784171	5.64025654690465	6.947809762	94.8921525391945	10.2128516289696	3.20030766908629	2.26873655731058e-13	2.78646013584695e-12	SAOUHSC_01942	NC_007795.1	1846654	1847361	-	708	protein_coding	serine protease SplA&&sp|Q2FFS9|SPLA_STAA3 Serine protease SplA OS=Staphylococcus aureus (strain USA300) OX=367830 GN=splA PE=3 SV=1 && PF00089:Trypsin	Trypsin
SAOUHSC_00158	1659.35257682587	1533.33057402257	2031.68843050438	662.559110172486	318.110469245422	303.387692922632	1741.45719378427	428.01909078018	2.02362036863224	2.26969843792624e-13	2.78646013584695e-12	SAOUHSC_00158	NC_007795.1	171257	172711	+	1455	protein_coding	PTS system transporter&&sp|Q2FK70|PTXBC_STAA3 PTS system MurNAc-GlcNAc-specific EIIBC component OS=Staphylococcus aureus (strain USA300) OX=367830 GN=murP PE=1 SV=1 && PF02378:Phosphotransferase system, EIIC|PF00367:phosphotransferase system, EIIB	-
SAOUHSC_01499	300.486382121385	314.482737766337	308.275101791975	716.710575907737	772.715146925937	727.204088379439	307.748073893232	738.876603737704	-1.263660945	2.33691146949318e-13	2.85622512938056e-12	SAOUHSC_01499	NC_007795.1	1452300	1453286	-	987	protein_coding	hypothetical protein&&sp|P50736|YPDA_BACSU Uncharacterized protein YpdA OS=Bacillus subtilis (strain 168) OX=224308 GN=ypdA PE=4 SV=2 && PF13738:Pyridine nucleotide-disulphide oxidoreductase	-
SAOUHSC_02098	99.3274429790133	117.249344427334	124.407756212785	320.661620628351	360.976419001898	313.809407565013	113.661514539711	331.815815731754	-1.54683897	2.37690664528839e-13	2.89225366130224e-12	SAOUHSC_02098	NC_007795.1	1972962	1973591	-	630	protein_coding	DNA-binding response regulator VraR&&sp|Q2FX09|VRAR_STAA8 Response regulator protein VraR OS=Staphylococcus aureus (strain NCTC 8325 / PS 47) OX=93061 GN=vraR PE=1 SV=1 && PF00072:Response regulator receiver domain|PF00196:Bacterial regulatory proteins, luxR family	Response_reg
SAOUHSC_00174	28.3792694225752	19.9960122279174	21.0395470065739	105.117551133135	113.933182247474	113.480892772588	23.1382762190222	110.843875384399	-2.255450526	2.75514764717449e-13	3.33773393380169e-12	SAOUHSC_00174	NC_007795.1	190530	191108	+	579	protein_coding	M23/M37 peptidase domain-containing protein&&sp|O05156|ALE1_STACP Glycyl-glycine endopeptidase ALE-1 OS=Staphylococcus capitis OX=29388 PE=1 SV=1 && PF01551:Peptidase family M23	Peptidase_M23
SAOUHSC_02880	1213.63111001248	1311.55662022203	1065.69879402864	474.62167026779	275.244519488947	220.013975783588	1196.96217475438	323.293388513442	1.88725891227682	3.0078451659624e-13	3.62788342385816e-12	SAOUHSC_02880	NC_007795.1	2653187	2654314	-	1128	protein_coding	hypothetical protein&&sp|Q2FDU4|CRTQ_STAA3 4,4'-diaponeurosporenoate glycosyltransferase OS=Staphylococcus aureus (strain USA300) OX=367830 GN=crtQ PE=3 SV=1 && PF00535:Glycosyl transferase family 2	Glycos_transf_2
SAOUHSC_00373	262.925584356212	211.775947686579	480.250529497883	73.2637477594576	66.5550272534749	63.6882561478808	318.317353846891	67.8356770536044	2.22926879781262	3.06378018912727e-13	3.67673765101849e-12	SAOUHSC_00373	NC_007795.1	378907	380175	+	1269	protein_coding	xanthine permease&&sp|P42086|PBUX_BACSU Xanthine permease OS=Bacillus subtilis (strain 168) OX=224308 GN=pbuX PE=3 SV=1 && PF00860:Permease family	-
SAOUHSC_00382	76.7909643199094	59.9880366837521	61.2891151930632	214.482276049427	208.689492235472	228.119753838773	66.0227053989082	217.097174041224	-1.715076623	3.07508967176092e-13	3.67673765101849e-12	SAOUHSC_00382	NC_007795.1	386977	387822	-	846	protein_coding	hypothetical protein&&sp|P39315|QOR2_ECOLI Quinone oxidoreductase 2 OS=Escherichia coli (strain K12) OX=83333 GN=qorB PE=1 SV=1 && PF13460:NAD(P)H-binding	-
SAOUHSC_00228	2471.50049294839	2326.8086956122	2575.05760102198	1089.40007537976	1075.03289784003	1152.17845212984	2457.78892986086	1105.53714178321	1.15266758088851	3.29219500960387e-13	3.91927977333794e-12	SAOUHSC_00228	NC_007795.1	248727	250451	+	1725	protein_coding	hypothetical protein&&sp|A0A0H3JVA1|TARS_STAAW Poly(ribitol-phosphate) beta-N-acetylglucosaminyltransferase TarS OS=Staphylococcus aureus (strain MW2) OX=196620 GN=tarS PE=1 SV=1 && PF18674:TarS beta-glycosyltransferase C-terminal domain 1|PF00535:Glycosyl transferase family 2	Glycos_transf_2
SAOUHSC_01709	151.077875455474	106.342428666651	319.252256751926	30.792009927888	7.89635916566651	24.3173341655545	192.224186958017	21.0019010863697	3.19003541734531	3.48997706831951e-13	4.13151105602907e-12	SAOUHSC_01709	NC_007795.1	1616039	1617400	-	1362	protein_coding	acetyl-CoA carboxylase biotin carboxylase&&sp|P49787|ACCC1_BACSU Biotin carboxylase 1 OS=Bacillus subtilis (strain 168) OX=224308 GN=accC1 PE=3 SV=3 && PF02786:Carbamoyl-phosphate synthase L chain, ATP binding domain|PF02785:Biotin carboxylase C-terminal domain|PF00289:Biotin carboxylase, N-terminal domain	CPSase_L_D2
SAOUHSC_01363	21.7017942643222	26.358379754982	17.3804953532567	80.6963018799823	136.494208435093	194.538673324436	21.8135564575203	137.24306121317	-2.651525026	3.50051664019918e-13	4.13151105602907e-12	SAOUHSC_01363	NC_007795.1	1306259	1307521	+	1263	protein_coding	hypothetical protein&&sp|O31990|UVRX_BACSU Putative UV-damage repair protein UvrX OS=Bacillus subtilis (strain 168) OX=224308 GN=uvrX PE=3 SV=2 && PF11798:IMS family HHH motif|PF11799:impB/mucB/samB family C-terminal domain|PF00817:impB/mucB/samB family	IMS
SAOUHSC_02460	70.9481735564381	86.346416438734	65.8629297597097	221.914830169951	232.378569732472	291.808009986654	74.3858399182939	248.700469963026	-1.741077259	3.51950119296868e-13	4.13340867286345e-12	SAOUHSC_02460	NC_007795.1	2283135	2283983	-	849	protein_coding	hypothetical protein&&sp|O32210|GR_BACSU Glyoxal reductase OS=Bacillus subtilis (strain 168) OX=224308 GN=yvgN PE=1 SV=1 && PF00248:Aldo/keto reductase family	Aldo_ket_red
SAOUHSC_02154	676.094359773116	661.68622281472	538.795355950959	211.296895712059	242.5310315	247.805214829936	625.525312846265	233.877714019632	1.4200956818724	3.53218559317422e-13	4.13340867286345e-12	SAOUHSC_02154	NC_007795.1	2025438	2026334	-	897	protein_coding	ABC transporter ATP-binding protein&&sp|P46903|NATA_BACSU ABC transporter ATP-binding protein NatA OS=Bacillus subtilis (strain 168) OX=224308 GN=natA PE=1 SV=1 && PF00005:ABC transporter	ABC_tran
SAOUHSC_01606	311.337279253546	309.029279885995	301.87176139867	685.918565979849	764.81878776027	772.364851829754	307.412773512737	741.034068523291	-1.269101253	3.80566388145453e-13	4.43456596355931e-12	SAOUHSC_01606	NC_007795.1	1531153	1532286	-	1134	protein_coding	peptidase T&&sp|P54542|YQJE_BACSU Uncharacterized protein YqjE OS=Bacillus subtilis (strain 168) OX=224308 GN=yqjE PE=3 SV=2 && PF07687:Peptidase dimerisation domain|PF01546:Peptidase family M20/M25/M40	Peptidase_M20
SAOUHSC_00927	161.094088192853	133.609718068357	324.740834231902	41.4099443857804	33.8415392814279	31.2651439271415	206.481546831038	35.5055425314499	2.53734400960169	4.59901337238868e-13	5.31660042608604e-12	SAOUHSC_00927	NC_007795.1	898056	899711	+	1656	protein_coding	oligopeptide ABC transporter substrate-binding protein&&sp|A2RI74|DPPA_LACLM Dipeptide-binding protein OS=Lactococcus lactis subsp. cremoris (strain MG1363) OX=416870 GN=dppA PE=1 SV=1 && PF00496:Bacterial extracellular solute-binding proteins, family 5 Middle	-
SAOUHSC_01261	238.719736907545	231.771959914497	150.021117786006	542.576450798302	691.49545265051	796.682185995309	206.837604869349	676.918029814707	-1.709414051	4.60127600512174e-13	5.31660042608604e-12	SAOUHSC_01261	NC_007795.1	1214907	1216058	+	1152	protein_coding	competence-damage inducible protein cinA&&sp|C5D9G1|CINA_GEOSW Putative competence-damage inducible protein OS=Geobacillus sp. (strain WCH70) OX=471223 GN=cinA PE=3 SV=1 && PF18146:Damage-inducible protein CinA KH domain|PF00994:Probable molybdopterin binding domain	-
SAOUHSC_00179	111.013024505956	129.974079481463	163.742561485945	32.9155968194664	16.9207696407139	6.947809762	134.909888491121	18.9280587405891	2.82018321083972	5.20385812320913e-13	5.9877028614331e-12	SAOUHSC_00179	NC_007795.1	196058	197134	+	1077	protein_coding	hypothetical protein&&sp|P77503|YCJS_ECOLI D-glucoside 3-dehydrogenase OS=Escherichia coli (strain K12) OX=83333 GN=ycjS PE=1 SV=1 && PF01408:Oxidoreductase family, NAD-binding Rossmann fold	GFO_IDH_MocA
SAOUHSC_02486	870.575823757234	860.73743544717	1385.86581369389	308.981892724669	170.33574771652	85.6896537262396	1039.0596909661	188.335764722476	2.46209238985961	5.97101608273453e-13	6.84178926146665e-12	SAOUHSC_02486	NC_007795.1	2305628	2306017	-	390	protein_coding	30S ribosomal protein S11&&sp|A7X5C5|RS11_STAA1 30S ribosomal protein S11 OS=Staphylococcus aureus (strain Mu3 / ATCC 700698) OX=418127 GN=rpsK PE=3 SV=1 && PF00411:Ribosomal protein S11	-
SAOUHSC_00157	964.895160367558	939.812574712116	1335.55385346078	393.925368387808	180.488209500949	164.431497690892	1080.08719618015	246.281691859883	2.13121323267612	6.76923771335787e-13	7.72423390528388e-12	murQ	NC_007795.1	170349	171245	+	897	protein_coding	N-acetylmuramic acid-6-phosphate etherase&&sp|Q2FK71|MURQ_STAA3 N-acetylmuramic acid 6-phosphate etherase OS=Staphylococcus aureus (strain USA300) OX=367830 GN=murQ PE=3 SV=2 && -	-
SAOUHSC_02590	562.577282082815	549.890336267727	612.891151930632	252.706840097839	183.872363429092	202.644451379621	575.119590093725	213.074551635517	1.43142355641604	8.36705143161073e-13	9.495627743241e-12	SAOUHSC_02590	NC_007795.1	2381768	2383147	-	1380	protein_coding	hypothetical protein&&sp|P54425|YBXG_BACSU Uncharacterized transporter YbxG OS=Bacillus subtilis (strain 168) OX=224308 GN=ybxG PE=3 SV=2 && PF00324:Amino acid permease	AA_permease
SAOUHSC_01354	572.593494820194	510.807221458616	589.10731618407	241.027112194158	185.000414738473	202.644451379621	557.502677487627	209.557326104084	1.4108456297374	8.39068196948205e-13	9.495627743241e-12	SAOUHSC_01354	NC_007795.1	1296849	1298309	+	1461	protein_coding	sodium:alanine symporter family protein&&sp|Q45068|ALST_BACSU Amino-acid carrier protein AlsT OS=Bacillus subtilis (strain 168) OX=224308 GN=alsT PE=2 SV=1 && PF01235:Sodium:alanine symporter family	-
Novel00196	582.609707557574	369.926226216471	633.015936023877	168.825157880489	169.207696407139	128.534480589359	528.517289932641	155.522444958996	1.76425044787828	8.44242155449891e-13	9.51502429298033e-12	-	NC_007795.1	2357387	2357913	+	527	-	PF22381:Transcriptional regulator SarA/Rot	-
SAOUHSC_00690	4344.53227483835	4715.4232472016	4174.0631735216	1913.35178931221	2107.19984592358	2046.12997478737	4411.33956518719	2022.22720334105	1.12531812257793	9.69848660904538e-13	1.08860563979081e-11	SAOUHSC_00690	NC_007795.1	673954	674637	-	684	protein_coding	hypothetical protein&&-- && -	-
SAOUHSC_02706	50.0810636868975	96.3444225526927	85.0729509396251	8.49434756631392	7.89635916566651	6.947809762	77.1661457264051	7.77950549785581	3.30574655750693	1.06180102752864e-12	1.18697269337551e-11	SAOUHSC_02706	NC_007795.1	2487383	2488693	+	1311	protein_coding	immunoglobulin G-binding protein Sbi&&sp|A6U4E8|SBI_STAA2 Immunoglobulin-binding protein Sbi OS=Staphylococcus aureus (strain JH1) OX=359787 GN=sbi PE=3 SV=1 && PF11621:C3 binding domain 4 of IgG-bind protein SBI|PF02216:B domain	-
SAOUHSC_02724	305.494488490075	337.205478934424	330.229411711878	691.227533208795	943.050894642457	1056.06708376122	324.309793045459	896.781837204159	-1.467225881	1.16180286116311e-12	1.29350520979699e-11	SAOUHSC_02724	NC_007795.1	2504707	2505366	+	660	protein_coding	hypothetical protein&&-- && -	-
SAOUHSC_02352	1575.04945295293	1616.95026152114	1782.87291807881	792.097910558773	586.586680878083	609.09132243246	1658.29087751762	662.591971289772	1.32301806036838	1.20786394449605e-12	1.33936526103392e-11	SAOUHSC_02352	NC_007795.1	2174506	2175633	-	1128	protein_coding	UDP-GlcNAc 2-epimerase&&sp|P39131|MNAA_BACSU UDP-N-acetylglucosamine 2-epimerase OS=Bacillus subtilis (strain 168) OX=224308 GN=mnaA PE=1 SV=1 && PF02350:UDP-N-acetylglucosamine 2-epimerase	-
SAOUHSC_01129	554.230438134999	750.759368193624	520.500097684373	1926.09331066168	1669.51593788378	1437.03865235491	608.496634670999	1677.54930030012	-1.463315383	1.24989451307963e-12	1.38040558673453e-11	SAOUHSC_01129	NC_007795.1	1082647	1083579	+	933	protein_coding	carbamate kinase&&sp|Q2FHR7|ARCC1_STAA3 Carbamate kinase 1 OS=Staphylococcus aureus (strain USA300) OX=367830 GN=arcC1 PE=3 SV=1 && PF00696:Amino acid kinase family	AA_kinase
SAOUHSC_01419	1199.44147530119	1263.38440894569	1035.51161788877	465.065529255687	527.928012790275	470.13512720072	1166.11250071188	487.709556415561	1.25774948442369	1.384252600417e-12	1.5226778604587e-11	SAOUHSC_01419	NC_007795.1	1360281	1361636	-	1356	protein_coding	hypothetical protein&&sp|Q2FH24|ARLS_STAA3 Signal transduction histidine-protein kinase ArlS OS=Staphylococcus aureus (strain USA300) OX=367830 GN=arlS PE=3 SV=1 && PF02518:Histidine kinase-, DNA gyrase B-, and HSP90-like ATPase|PF00512:His Kinase A (phospho-acceptor) domain|PF18719:ArlS sensor domain	HATPase_c
SAOUHSC_00377	21.7017942643222	27.2672894017055	24.6985986598912	100.870377349978	122.957592722521	105.375114717403	24.5558941086396	109.734361596634	-2.161684469	1.44460086076004e-12	1.58273002672913e-11	SAOUHSC_00377	NC_007795.1	384287	384991	-	705	protein_coding	hypothetical protein&&-- && PF02452:PemK-like, MazF-like toxin of type II toxin-antitoxin system	-
SAOUHSC_00183	116.021130874646	111.795886546992	151.850643612664	546.823624581459	363.232521620659	347.39048807935	126.555887011434	419.148878093823	-1.729004649	1.95434624735051e-12	2.13271911913251e-11	uhpT	NC_007795.1	200310	201689	+	1380	protein_coding	sugar phosphate antiporter&&sp|P27670|UHPT_SALTY Hexose-6-phosphate:phosphate antiporter OS=Salmonella typhimurium (strain LT2 / SGSC1412 / ATCC 700720) OX=99287 GN=uhpT PE=2 SV=2 && PF07690:Major Facilitator Superfamily	MFS_1
SAOUHSC_00029	75.9562799251278	88.1642357321811	57.630063539746	213.420482603637	247.043236754424	268.648644114697	73.9168597323516	243.037454490919	-1.716176171	2.32223269084801e-12	2.52416596831305e-11	SAOUHSC_00029	NC_007795.1	34473	34565	+	93	protein_coding	hypothetical protein&&-- && -	-
SAOUHSC_00366	95.1540210051052	89.0731453789046	104.28297211954	251.64504665205	347.439803289326	272.122548995491	96.17004617	290.402466312289	-1.594220318	2.91538397589773e-12	3.15641965894439e-11	SAOUHSC_00366	NC_007795.1	372329	373084	+	756	protein_coding	NAD(P)H-flavin oxidoreductase&&sp|Q2FJN3|NFRA_STAA3 NADPH-dependent oxidoreductase OS=Staphylococcus aureus (strain USA300) OX=367830 GN=nfrA PE=3 SV=1 && PF00881:Nitroreductase family	Nitroreductase
Novel00031	187.803988825865	158.150278529892	258.877904472192	61.5840198557759	22.5610261876186	24.3173341655545	201.61072394265	36.1541267363163	2.47189006859673	2.93411523774355e-12	3.16424192305677e-11	-	NC_007795.1	673041	673352	+	312	-	PF03641:Possible lysine decarboxylase	-
SAOUHSC_01121	2635.93331872037	2126.84857333303	3579.46727985756	1101.07980328344	745.641915500795	605.617417551666	2780.74972397032	817.446378778634	1.76586930589354	3.06874668568632e-12	3.2965052287646e-11	SAOUHSC_01121	NC_007795.1	1076413	1077372	-	960	protein_coding	alpha-hemolysin&&sp|Q2G1X0|HLA_STAA8 Alpha-hemolysin OS=Staphylococcus aureus (strain NCTC 8325 / PS 47) OX=93061 GN=hly PE=1 SV=1 && PF07968:Leukocidin/Hemolysin toxin family	-
SAOUHSC_02048	10.8508971321611	4.54454823361758	19.2100211799153	79.634508434193	77.8355403472842	94.9534000750223	11.5351555152313	84.1411496188332	-2.868542164	3.55983827336453e-12	3.80357810976662e-11	SAOUHSC_02048	NC_007795.1	1947236	1948771	-	1536	protein_coding	SPP1 family phage portal protein&&-- && PF05133:Phage portal protein, SPP1 Gp6-like	-
SAOUHSC_00294	227.034155380602	245.405604615349	367.734691158379	86.0052691089284	77.8355403472842	46.3187317439133	280.058150384777	70.053180400042	1.99606010027684	3.56844782661742e-12	3.80357810976662e-11	SAOUHSC_00294	NC_007795.1	307111	308643	-	1533	protein_coding	hypothetical protein&&sp|Q5E733|NANT_ALIF1 N-acetylneuraminate transporter OS=Aliivibrio fischeri (strain ATCC 700601 / ES114) OX=312309 GN=nanT PE=3 SV=1 && PF00474:Sodium:solute symporter family	-
Novel00069	680.267781747024	598.062547544074	977.881554349024	279.25167624257	245.915185445043	232.751627013164	752.07062788004	252.639496233592	1.57316528444688	3.58341265277231e-12	3.80478177417909e-11	-	NC_007795.1	1066450	1068365	-	1916	-	PF13085:2Fe-2S iron-sulfur cluster binding domain|PF02910:Fumarate reductase flavoprotein C-term	-
SAOUHSC_00493	1607.60214434941	1623.3126290482	2014.30793515112	808.024812245612	677.958836937939	583.616019973308	1748.40756951624	689.866556385619	1.34118108424877	5.2941856975854e-12	5.59961948783071e-11	lysS	NC_007795.1	490080	491567	+	1488	protein_coding	lysyl-tRNA synthetase&&sp|A7WYS8|SYK_STAA1 Lysine--tRNA ligase OS=Staphylococcus aureus (strain Mu3 / ATCC 700698) OX=418127 GN=lysS PE=3 SV=1 && PF01336:OB-fold nucleic acid binding domain|PF00152:tRNA synthetases class II (D, K and N)	tRNA-synt_2
SAOUHSC_00883	144.400400297221	111.795886546992	153.680169439323	39.2863574942019	29.3293340439042	31.2651439271415	136.625485427845	33.2936118217492	2.03454270861153	6.16471737559613e-12	6.49539187083883e-11	SAOUHSC_00883	NC_007795.1	848193	848549	-	357	protein_coding	monovalent cation/H+ antiporter subunit G&&sp|A7X0F5|MNHG1_STAA1 Na(+)/H(+) antiporter subunit G1 OS=Staphylococcus aureus (strain Mu3 / ATCC 700698) OX=418127 GN=mnhG1 PE=3 SV=1 && PF03334:Na+/H+ antiporter subunit	-
SAOUHSC_00227	1631.80799179808	1462.43562157814	1588.02841753967	695.474706991952	709.544273600605	748.0475177	1560.75734363863	717.688832752252	1.12098296503266	6.20644826570553e-12	6.51440180560695e-11	SAOUHSC_00227	NC_007795.1	247006	248694	+	1689	protein_coding	hypothetical protein&&sp|Q2G1B8|TARL_STAA8 Teichoic acid ribitol-phosphate polymerase TarL OS=Staphylococcus aureus (strain NCTC 8325 / PS 47) OX=93061 GN=tarL PE=1 SV=1 && PF04464:CDP-Glycerol:Poly(glycerophosphate) glycerophosphotransferase	-
SAOUHSC_02436	165.267510166762	159.059188176615	120.748704559468	372.689499472023	421.891189708468	411.078744227231	148.358467634282	401.886477802574	-1.436550663	7.61191749894837e-12	7.95243767132876e-11	SAOUHSC_02436	NC_007795.1	2262005	2263981	+	1977	protein_coding	hypothetical protein&&sp|P55706|Y4XN_SINFN Uncharacterized protein y4xN OS=Sinorhizobium fredii (strain NBRC 101917 / NGR234) OX=394 GN=NGR_a00750 PE=3 SV=1 && PF04183:IucA / IucC family|PF06276:Ferric iron reductase FhuF-like transporter	-
SAOUHSC_02841	263.760268750993	328.116382467189	308.275101791975	1103.20339017502	825.733558466841	664.673800525156	300.050584336719	864.536916389006	-1.527521991	7.63434016447561e-12	7.95243767132876e-11	SAOUHSC_02841	NC_007795.1	2615640	2616635	-	996	protein_coding	hypothetical protein&&-- && PF13303:Phosphotransferase system, EIIC	-
SAOUHSC_00837	10.0162127373795	8.18018682051165	7.31810330663441	55.2132591810405	55.2745141596656	96.1113683686201	8.50483428817518	68.8663805697754	-3.011258457	7.82274827786004e-12	8.11794632608117e-11	SAOUHSC_00837	NC_007795.1	810460	810573	+	114	protein_coding	hypothetical protein&&-- && -	-
SAOUHSC_02155	297.98232893704	226.318502034156	277.173162738778	63.7076067473544	65.4269759440939	105.375114717403	267.157997903325	78.1698991362837	1.77593338929772	8.53060619822634e-12	8.81923573124904e-11	SAOUHSC_02155	NC_007795.1	2026331	2026711	-	381	protein_coding	hypothetical protein&&sp|O34712|YTRA_BACSU HTH-type transcriptional repressor YtrA OS=Bacillus subtilis (strain 168) OX=224308 GN=ytrA PE=2 SV=1 && PF00392:Bacterial regulatory proteins, gntR family	GntR
SAOUHSC_01218	3715.18024117301	3881.95310115614	5200.42716227708	1675.51005745542	1258.90526126912	743.415644489809	4265.85350153541	1225.94365440478	1.79863618058711	9.01718974615273e-12	9.28736771607491e-11	SAOUHSC_01218	NC_007795.1	1168074	1168982	+	909	protein_coding	succinyl-CoA synthetase subunit alpha&&sp|Q5HGI6|SUCD_STAAC Succinate--CoA ligase [ADP-forming] subunit alpha OS=Staphylococcus aureus (strain COL) OX=93062 GN=sucD PE=3 SV=1 && PF02629:CoA binding domain|PF00549:CoA-ligase	CoA_binding
SAOUHSC_01139	100.996811768577	113.61370584044	90.5615284196009	235.718144965211	393.689906973945	349.706424666545	101.724015342872	326.3714922	-1.681116375	1.22093671704067e-11	1.25282685517232e-10	SAOUHSC_01139	NC_007795.1	1090331	1090558	+	228	protein_coding	hypothetical protein&&sp|Q2FHR0|BSHC_STAA3 Putative cysteine ligase BshC OS=Staphylococcus aureus (strain USA300) OX=367830 GN=bshC PE=3 SV=1 && PF10079:Bacillithiol biosynthesis BshC	-
SAOUHSC_01737	338.881864281339	379.92423233043	533.306778470983	159.269016868386	124.085644031902	119.270734240577	417.370958360917	134.208465046955	1.6351474410243	1.371110030591e-11	1.39818068946609e-10	aspS	NC_007795.1	1639308	1641074	-	1767	protein_coding	aspartyl-tRNA synthetase&&sp|Q2FXU5|SYD_STAA8 Aspartate--tRNA ligase OS=Staphylococcus aureus (strain NCTC 8325 / PS 47) OX=93061 GN=aspS PE=3 SV=1 && PF00152:tRNA synthetases class II (D, K and N)|PF02938:GAD domain|PF01336:OB-fold nucleic acid binding domain	tRNA-synt_2
SAOUHSC_03001	1014.14153965967	1002.52734033604	699.793628696916	2093.85667509638	2534.73129217895	3707.81447610026	905.487502897543	2778.80081445853	-1.617453777	1.37275922238489e-11	1.39818068946609e-10	SAOUHSC_03001	NC_007795.1	2774450	2775010	-	561	protein_coding	ica operon transcriptional regulator IcaR&&sp|Q9RQQ0|ICAR_STAA8 Biofilm operon icaADBC HTH-type negative transcriptional regulator IcaR OS=Staphylococcus aureus (strain NCTC 8325 / PS 47) OX=93061 GN=icaR PE=3 SV=1 && PF00440:Bacterial regulatory proteins, tetR family|PF18665:Tetracyclin repressor-like, C-terminal domain	TetR_N
Novel00006	89.3112302416338	97.2533321994162	78.66961055	224.03841706153	302.317750914089	255.910992885121	88.411391	260.755720286913	-1.559754343	1.48847592217665e-11	1.51044604648922e-10	-	NC_007795.1	137812	138158	-	347	-	PF00171:Aldehyde dehydrogenase family	Aldedh
SAOUHSC_01131	108.508971321611	100.88897078631	57.630063539746	286.684230363095	274.116468179566	335.810805143371	89.0093352158892	298.870501228677	-1.74534169	1.70387223432829e-11	1.72266494279514e-10	SAOUHSC_01131	NC_007795.1	1085615	1085842	+	228	protein_coding	hypothetical protein&&-- && -	-
SAOUHSC_00153	336.377811096995	351.748033282001	460.125745404639	146.527495518915	141.006413672616	125.060575708566	382.750529927878	137.531494966699	1.47558323676861	1.74113639536517e-11	1.7538919733532e-10	SAOUHSC_00153	NC_007795.1	164749	166389	-	1641	protein_coding	indolepyruvate decarboxylase&&sp|P23234|DCIP_ENTCL Indole-3-pyruvate decarboxylase OS=Enterobacter cloacae OX=550 GN=ipdC PE=1 SV=1 && PF02776:Thiamine pyrophosphate enzyme, N-terminal TPP binding domain|PF00205:Thiamine pyrophosphate enzyme, central domain|PF02775:Thiamine pyrophosphate enzyme, C-terminal TPP binding domain	TPP_enzyme_N
SAOUHSC_00639	29.2139538173568	27.2672894017055	32.9314648798549	123.168039711552	110.549028319331	110.006987891794	29.8042360329724	114.574685307559	-1.943693556	1.87243078165764e-11	1.87926447064179e-10	SAOUHSC_00639	NC_007795.1	627926	628678	-	753	protein_coding	hypothetical protein&&-- && PF13398:Peptidase M50B-like	-
SAOUHSC_01009	52.5851168712423	54.534578803411	27.4428873998791	185.813853013117	182.744312119711	151.693846461316	44.8541943581775	173.417337198048	-1.948965066	1.93003288477232e-11	1.93003288477232e-10	SAOUHSC_01009	NC_007795.1	979791	980915	+	1125	protein_coding	5-(carboxyamino)imidazole ribonucleotide synthase&&sp|Q5HH19|PURK_STAAC N5-carboxyaminoimidazole ribonucleotide synthase OS=Staphylococcus aureus (strain COL) OX=93062 GN=purK PE=3 SV=1 && PF02222:ATP-grasp domain|PF02826:D-isomer specific 2-hydroxyacid dehydrogenase, NAD binding domain|PF17769:Phosphoribosylaminoimidazole carboxylase C-terminal domain	2-Hacid_dh_C
SAOUHSC_02629	223.695417801475	199.05121263245	174.719716445897	60.5222264099867	33.8415392814279	67.1621610286743	199.155448959941	53.841975573363	1.88743628981662	2.13104227796781e-11	2.11592040676698e-10	SAOUHSC_02629	NC_007795.1	2416851	2418782	-	1932	protein_coding	EmrB/QacA family drug resistance transporter&&sp|P54585|YHCA_BACSU Uncharacterized MFS-type transporter YhcA OS=Bacillus subtilis (strain 168) OX=224308 GN=yhcA PE=3 SV=2 && PF07690:Major Facilitator Superfamily	MFS_1
SAOUHSC_00716	212.844520669314	201.777941572621	359.501824938416	73.2637477594576	53.0184115409037	76.425907377457	258.041429060117	67.5693555592727	1.93243861777814	2.13130891881619e-11	2.11592040676698e-10	SAOUHSC_00716	NC_007795.1	700910	701383	-	474	protein_coding	hypothetical protein&&-- && PF07681:DoxX	-
Novel00081	727.010107854795	756.212826073965	1125.15838339504	354.639010893606	282.012827345232	230.435690425969	869.460439107934	289.029176221602	1.58787478089177	2.33395581793065e-11	2.30876924435585e-10	-	NC_007795.1	1168099	1169475	-	1377	-	PF02629:CoA binding domain|PF00549:CoA-ligase	CoA_binding
SAOUHSC_00554	1171.06220587862	1397.90303666077	1427.94490770704	554.256178701983	353.080059836231	223.487880664382	1332.30338341548	376.941373067532	1.82043338445489	2.3579829824845e-11	2.32417677485031e-10	SAOUHSC_00554	NC_007795.1	562318	562866	+	549	protein_coding	6-phospho 3-hexuloisomerase&&sp|P42404|PHI_BACSU 3-hexulose-6-phosphate isomerase OS=Bacillus subtilis (strain 168) OX=224308 GN=hxlB PE=1 SV=1 && PF01380:SIS domain	SIS
SAOUHSC_02509	3850.39911312763	3991.02225876296	5608.41142162195	1630.91473273227	1072.77679522126	531.507446761405	4483.27759783751	1078.39965823831	2.05532576418611	2.84712417129648e-11	2.79628266823762e-10	rplB	NC_007795.1	2315350	2316183	-	834	protein_coding	50S ribosomal protein L2&&sp|A7X5G0|RL2_STAA1 50S ribosomal protein L2 OS=Staphylococcus aureus (strain Mu3 / ATCC 700698) OX=418127 GN=rplB PE=3 SV=1 && PF00181:Ribosomal Proteins L2, RNA binding domain|PF03947:Ribosomal Proteins L2, C-terminal domain	Ribosomal_L2_C
SAOUHSC_00378	19.1977410799774	16.3603736410233	13.7214436999395	72.2019543136683	82.3477455848079	93.7954317814244	16.4265194736467	82.7817105599669	-2.328549331	2.89931100203153e-11	2.83740400554687e-10	SAOUHSC_00378	NC_007795.1	385390	385662	-	273	protein_coding	hypothetical protein&&-- && PF01527:Transposase	Transposase_8
SAOUHSC_01728	148.573822271129	139.063175948698	123.492993299456	352.515424002028	395.946009592706	320.7572173	137.043330506428	356.406216973778	-1.378257854	3.01377526332162e-11	2.93896523905478e-10	SAOUHSC_01728	NC_007795.1	1634413	1635426	+	1014	protein_coding	hypothetical protein&&sp|P96651|YDDN_BACSU Uncharacterized protein YddN OS=Bacillus subtilis (strain 168) OX=224308 GN=yddN PE=4 SV=1 && PF00296:Luciferase-like monooxygenase	-
SAOUHSC_01103	730.348845433921	766.210832187924	769.315610109943	314.290859953615	360.976419001898	336.968773436969	755.291762577263	337.412017464161	1.16272367040192	3.04004156884401e-11	2.95410399799329e-10	SAOUHSC_01103	NC_007795.1	1064670	1065284	+	615	protein_coding	succinate dehydrogenase cytochrome b-558 subunit&&sp|P08064|DHSC_BACSU Succinate dehydrogenase cytochrome b558 subunit OS=Bacillus subtilis (strain 168) OX=224308 GN=sdhC PE=1 SV=2 && PF01127:Succinate dehydrogenase/Fumarate reductase transmembrane subunit	-
SAOUHSC_01874	94.3193366103235	71.8038620911578	128.066807866102	23.3594558073633	12.4085644031902	15.0535878167718	98.0633355225279	16.9405360091084	2.52681123887885	3.21143630914699e-11	3.10966544019515e-10	SAOUHSC_01874	NC_007795.1	1788485	1788796	-	312	protein_coding	hypothetical protein&&sp|O32072|YTWF_BACSU Putative sulfurtransferase YtwF OS=Bacillus subtilis (strain 168) OX=224308 GN=ytwF PE=4 SV=2 && PF00581:Rhodanese-like domain	Rhodanese
SAOUHSC_00886	343.889970650029	265.401616843267	380.54137194499	125.29162660313	115.061233556855	108.849019598196	329.944319812762	116.40062658606	1.50250539578155	3.48037685914206e-11	3.35825837285638e-10	SAOUHSC_00886	NC_007795.1	849301	850797	-	1497	protein_coding	monovalent cation/H+ antiporter subunit D&&sp|A7X0F9|MNHD1_STAA1 Na(+)/H(+) antiporter subunit D1 OS=Staphylococcus aureus (strain Mu3 / ATCC 700698) OX=418127 GN=mnhD1 PE=3 SV=1 && PF00361:Proton-conducting membrane transporter	-
SAOUHSC_02767	91.8152834259787	82.71077785	116.174889992821	311.105479616247	306.829956151613	236.225531893958	96.9003170902133	284.720322553939	-1.556070379	3.98849918448537e-11	3.83509536969747e-10	SAOUHSC_02767	NC_007795.1	2542857	2544455	-	1599	protein_coding	peptide ABC transporter substrate-binding protein&&sp|Q2FVE7|CNTA_STAA8 Metal-staphylopine-binding protein CntA OS=Staphylococcus aureus (strain NCTC 8325 / PS 47) OX=93061 GN=cntA PE=1 SV=1 && PF00496:Bacterial extracellular solute-binding proteins, family 5 Middle	-
SAOUHSC_01329	147.739137876347	198.142302985727	116.174889992821	393.925368387808	457.988831608658	500.242302834264	154.018776951632	450.71883427691	-1.548917111	4.21299558826964e-11	4.03684246262771e-10	SAOUHSC_01329	NC_007795.1	1272237	1272506	+	270	protein_coding	hypothetical protein&&-- && -	-
SAOUHSC_00998	80.1297018990359	119.976073367504	73.1810330663441	275.004502459413	258.323749848233	299.913788041839	91.0956027776281	277.747346783162	-1.609091662	4.91618261389768e-11	4.69427159313146e-10	SAOUHSC_00998	NC_007795.1	970866	972059	+	1194	protein_coding	methicillin resistance protein FmtA&&sp|Q2FZK3|FMTA_STAA8 Teichoic acid D-alanine hydrolase OS=Staphylococcus aureus (strain NCTC 8325 / PS 47) OX=93061 GN=fmtA PE=2 SV=1 && PF00144:Beta-lactamase	Beta-lactamase
SAOUHSC_01042	8471.2119226387	9001.8411411497	9989.21101355598	4290.70731443432	2604.67047336057	2058.86762601695	9154.08802578146	2984.74847127061	1.61665808129179	5.00423753181895e-11	4.76181772058896e-10	SAOUHSC_01042	NC_007795.1	1010591	1011883	+	1293	protein_coding	branched-chain alpha-keto acid dehydrogenase subunit E2&&sp|Q5HGY9|ODP2_STAAC Dihydrolipoyllysine-residue acetyltransferase component of pyruvate dehydrogenase complex OS=Staphylococcus aureus (strain COL) OX=93062 GN=pdhC PE=3 SV=1 && PF00198:2-oxoacid dehydrogenases acyltransferase (catalytic domain)|PF02817:e3 binding domain|PF00364:Biotin-requiring enzyme	Biotin_lipoyl
SAOUHSC_00356	5677.52325330461	5646.14672544648	5019.30410543788	2305.15357080844	2560.67647229471	2818.49482661712	5447.65802806299	2561.44162324009	1.08878650119275	5.39129352067162e-11	5.11243351098171e-10	SAOUHSC_00356	NC_007795.1	365423	365995	+	573	protein_coding	hypothetical protein&&-- && PF03413:Peptidase propeptide and YPEB domain	-
SAOUHSC_01386	0.834684394781624	2.72672894017055	5.48857747997581	39.2863574942019	41.7378984470944	62.530287854283	3.01666360497599	47.8515145985264	-4.009842303	5.43216003020295e-11	5.13348456462478e-10	SAOUHSC_01386	NC_007795.1	1329327	1330244	-	918	protein_coding	phosphate ABC transporter permease&&sp|P58655|PSTA_YERPE Phosphate transport system permease protein PstA OS=Yersinia pestis OX=632 GN=pstA PE=3 SV=1 && PF00528:Binding-protein-dependent transport system inner membrane component	BPD_transp_1
SAOUHSC_01361	365.591764914351	364.47276833613	336.632752105183	727.32851036563	799.788378351079	818.683583573668	355.565761785221	781.933490763459	-1.136609016	6.38486386362985e-11	6.01314233732264e-10	SAOUHSC_01361	NC_007795.1	1304855	1305838	+	984	protein_coding	transcriptional regulator&&sp|Q7BHL7|MSRR_STAA8 Regulatory protein MsrR OS=Staphylococcus aureus (strain NCTC 8325 / PS 47) OX=93061 GN=msrR PE=2 SV=1 && PF03816:Cell envelope-related transcriptional attenuator domain	-
SAOUHSC_00634	171.944985325015	206.322489806238	110.686312512846	399.234335616754	648.629502894035	556.982749220557	162.984595881366	534.948862577116	-1.713987286	7.23466253048321e-11	6.79021227263783e-10	SAOUHSC_00634	NC_007795.1	624572	625510	-	939	protein_coding	ABC transporter substrate-binding protein&&sp|Q8Y653|MNTA_LISMO Manganese-binding lipoprotein MntA OS=Listeria monocytogenes serovar 1/2a (strain ATCC BAA-679 / EGD-e) OX=169963 GN=mntA PE=1 SV=1 && PF01297:Zinc-uptake complex component A periplasmic	-
SAOUHSC_00569	2012.4240758185	1818.72820309376	2059.13131790426	916.327743716114	474.909601249371	436.554046686383	1963.4278656055	609.263797217289	1.68756931345758	7.27146933604738e-11	6.8015444469831e-10	SAOUHSC_00569	NC_007795.1	572749	574233	+	1485	protein_coding	hypothetical protein&&sp|O07576|YHDG_BACSU Uncharacterized amino acid permease YhdG OS=Bacillus subtilis (strain 168) OX=224308 GN=yhdG PE=2 SV=1 && PF13520:Amino acid permease	-
SAOUHSC_00707	230.372892959728	269.946165076884	228.690728332325	100.870377349978	69.9391811816177	57.8984146798916	243.003262122979	76.2359910704957	1.66884573499652	7.47466514257372e-11	6.96473028894377e-10	SAOUHSC_00707	NC_007795.1	691003	691923	+	921	protein_coding	1-phosphofructokinase&&sp|O31714|K1PF_BACSU 1-phosphofructokinase OS=Bacillus subtilis (strain 168) OX=224308 GN=fruK PE=3 SV=1 && PF00294:pfkB family carbohydrate kinase	PfkB
SAOUHSC_02494	2257.82128788429	2280.4543036293	3361.75370648518	322.785207519929	131.982003197569	81.0577805518483	2633.34309933293	178.608330423115	3.88128675477716	7.49658242009947e-11	6.96473028894377e-10	rpsE	NC_007795.1	2309594	2310094	-	501	protein_coding	30S ribosomal protein S5&&sp|A7X5D8|RS5_STAA1 30S ribosomal protein S5 OS=Staphylococcus aureus (strain Mu3 / ATCC 700698) OX=418127 GN=rpsE PE=3 SV=1 && PF00333:Ribosomal protein S5, N-terminal domain|PF03719:Ribosomal protein S5, C-terminal domain	-
SAOUHSC_01935	45.0729573182077	46.3543919828993	61.2891151930632	3.18538033736772	3.38415392814279	1.15796829359783	50.9054881647234	2.57583418636945	4.29251930903465	7.95260126173729e-11	7.36351968679379e-10	SAOUHSC_01935	NC_007795.1	1842446	1843165	-	720	protein_coding	serine protease SplF&&sp|Q2FXC8|SPLF_STAA8 Serine protease SplF OS=Staphylococcus aureus (strain NCTC 8325 / PS 47) OX=93061 GN=splF PE=1 SV=1 && PF13365:Trypsin-like peptidase domain	-
SAOUHSC_01838	262.09089996143	339.932207874595	324.740834231902	626.458133015652	878.751970007744	959.955715392603	308.921314022642	821.7219395	-1.411563599	8.38899272687276e-11	7.74152013385909e-10	SAOUHSC_01838	NC_007795.1	1743299	1744573	+	1275	protein_coding	hypothetical protein&&sp|Q9R9I1|HTRB_BACSU Serine protease Do-like HtrB OS=Bacillus subtilis (strain 168) OX=224308 GN=htrB PE=2 SV=1 && PF13365:Trypsin-like peptidase domain|PF13180:PDZ domain	-
SAOUHSC_01610	176.118407298923	196.32448369228	174.719716445897	674.238838076167	544.848782430989	375.181727125698	182.387535812366	531.423115877618	-1.54361063	8.42583370331219e-11	7.74951260338078e-10	SAOUHSC_01610	NC_007795.1	1533849	1534286	-	438	protein_coding	hypothetical protein&&sp|Q7A5G0|Y1345_STAAN UPF0403 protein SA1345 OS=Staphylococcus aureus (strain N315) OX=158879 GN=SA1345 PE=1 SV=1 && PF06491:Disulphide isomerase	-
SAOUHSC_02388	84.3031238729441	116.34043478061	173.804953532567	424.717378315696	421.891189708468	356.654234428132	124.816170728707	401.087600817432	-1.686306504	8.93847579993015e-11	8.19360281660264e-10	SAOUHSC_02388	NC_007795.1	2209007	2209327	+	321	protein_coding	hypothetical protein&&-- && PF01022:Bacterial regulatory protein, arsR family	HTH_5
SAOUHSC_02151	611.823661374931	477.177564529846	410.728548084857	153.96004963944	144.390567600759	217.698039196393	499.909924663211	172.016218812197	1.54052810596748	9.85972863730633e-11	9.00805772511375e-10	SAOUHSC_02151	NC_007795.1	2023148	2023888	-	741	protein_coding	hypothetical protein&&-- && PF12679:ABC-2 family transporter protein	-
SAOUHSC_00117	1654.34447045718	1730.56396736157	1406.90536070047	784.665356438249	724.208940622557	693.623007865102	1597.27126617307	734.165768308636	1.12129556995838	1.05643050514552e-10	9.61981420248401e-10	SAOUHSC_00117	NC_007795.1	121649	123472	+	1824	protein_coding	capsular polysaccharide biosynthesis protein Cap5D&&sp|P39853|CAPD_STAAU Capsular polysaccharide biosynthesis protein CapD OS=Staphylococcus aureus OX=1280 GN=capD PE=3 SV=1 && PF02719:Polysaccharide biosynthesis protein|PF13727:CoA-binding domain	-
SAOUHSC_00624	378.112030836076	299.94018341876	238.753120378948	100.870377349978	98.1404639161409	113.480892772588	305.601778211261	104.163911346235	1.55405467765059	1.26756622775658e-10	1.15043139482858e-09	SAOUHSC_00624	NC_007795.1	614350	614910	+	561	protein_coding	integrase/recombinase&&sp|O35009|YOEC_BACSU Probable integrase/recombinase YoeC OS=Bacillus subtilis (strain 168) OX=224308 GN=yoeC PE=3 SV=2 && PF00589:Phage integrase family	Phage_integrase
Novel00176	618.501136533184	536.256691566875	570.812057917484	260.139394218364	234.634672351233	262.858802646708	575.189962005848	252.544289738768	1.187647632	1.28624074924489e-10	1.16354015145508e-09	-	NC_007795.1	2131963	2132976	+	1014	-	PF13581:Histidine kinase-like ATPase domain|PF04542:Sigma-70 region 2|PF04545:Sigma-70, region 4|PF04539:Sigma-70 region 3	Sigma70_r2
SAOUHSC_02488	345.559339439592	361.746039395959	359.501824938416	76.4491280968253	107.164874391188	157.483687929305	355.602401257989	113.699230139106	1.6477414185695	1.2945594147605e-10	1.16722570183324e-09	rpmJ	NC_007795.1	2306429	2306542	-	114	protein_coding	50S ribosomal protein L36&&sp|A7X5C8|RL36_STAA1 50S ribosomal protein L36 OS=Staphylococcus aureus (strain Mu3 / ATCC 700698) OX=418127 GN=rpmJ PE=3 SV=1 && PF00444:Ribosomal protein L36	-
SAOUHSC_02510	1271.22433325241	1307.92098163514	1829.5258266586	640.261447810912	605.763553137559	475.924968668709	1469.55704718205	573.983323205727	1.35585479342625	1.32157887991801e-10	1.18769343783481e-09	rplW	NC_007795.1	2316216	2316491	-	276	protein_coding	50S ribosomal protein L23&&sp|A7X5G1|RL23_STAA1 50S ribosomal protein L23 OS=Staphylococcus aureus (strain Mu3 / ATCC 700698) OX=418127 GN=rplW PE=3 SV=1 && PF00276:Ribosomal protein L23	-
SAOUHSC_02607	1090.93250397958	1102.50740147563	1360.25245212067	551.070798364616	296.677494367185	264.016770940306	1184.56411919196	370.588354557369	1.67536261930844	1.64390153809786e-10	1.47255023770981e-09	SAOUHSC_02607	NC_007795.1	2396404	2398065	-	1662	protein_coding	urocanate hydratase&&sp|Q5HDM6|HUTU_STAAC Urocanate hydratase OS=Staphylococcus aureus (strain COL) OX=93062 GN=hutU PE=3 SV=1 && PF01175:Urocanase Rossmann-like domain|PF17392:Urocanase C-terminal domain|PF17391:Urocanase N-terminal domain	Urocanase
SAOUHSC_00991	121.863921638117	115.431525133887	89.6467655062716	261.201187664153	295.549443057804	386.761410061676	108.980737426092	314.504013594544	-1.527293927	1.67465418946649e-10	1.4952269548808e-09	SAOUHSC_00991	NC_007795.1	962304	963314	-	1011	protein_coding	hypothetical protein&&sp|O31660|YKRP_BACSU Putative membrane-bound acyltransferase YkrP OS=Bacillus subtilis (strain 168) OX=224308 GN=ykrP PE=3 SV=1 && PF01757:Acyltransferase family	-
SAOUHSC_01271	266.264321935338	222.682863447261	407.984259344869	105.117551133135	72.1952838003795	86.8476220198374	298.977148242489	88.0534856511172	1.7620388480353	1.83813541613157e-10	1.63588103377405e-09	SAOUHSC_01271	NC_007795.1	1225887	1226378	+	492	protein_coding	hypothetical protein&&-- && PF09512:Thiamine-precursor transporter protein (ThiW)	-
SAOUHSC_01187	873.914561336361	846.194881099594	1019.04588544884	442.767866894113	410.610676614658	379.813600300089	913.051775961599	411.064047936287	1.15088946280964	1.93018789583594e-10	1.7122634559835e-09	SAOUHSC_01187	NC_007795.1	1138203	1140197	+	1995	protein_coding	hypothetical protein&&sp|A6QGC0|PRKC_STAAE Serine/threonine-protein kinase PrkC OS=Staphylococcus aureus (strain Newman) OX=426430 GN=prkC PE=1 SV=1 && PF03793:PASTA domain|PF00069:Protein kinase domain	Pkinase
SAOUHSC_01405	169.44093214067	153.605730296274	111.601075426175	342.959282989925	412.86677923342	607.933354138862	144.882579287706	454.586472120736	-1.6481504	2.04793654013863e-10	1.81087636185891e-09	SAOUHSC_01405	NC_007795.1	1346288	1346596	-	309	protein_coding	hypothetical protein&&-- && PF06279:Protein of unknown function (DUF1033)	-
SAOUHSC_02670	142.731031507658	133.609718068357	168.316376052592	318.538033736772	408.354573995897	418.026553988818	148.219041876202	381.639720573829	-1.364262398	2.18088867635743e-10	1.92225764743043e-09	SAOUHSC_02670	NC_007795.1	2454933	2455361	+	429	protein_coding	hypothetical protein&&sp|O14368|HSP16_SCHPO Heat shock protein 16 OS=Schizosaccharomyces pombe (strain 972 / ATCC 24843) OX=284812 GN=hsp16 PE=1 SV=1 && PF00011:Hsp20/alpha crystallin family	-
SAOUHSC_00151	168.606247745888	124.520621601122	203.077366759105	53.089672289462	47.3781549939991	39.3709219823263	165.401412035372	46.6129164219291	1.8250992525765	2.20401658711439e-10	1.93643629858293e-09	SAOUHSC_00151	NC_007795.1	162494	163849	-	1356	protein_coding	branched-chain amino acid transport system II carrier protein&&sp|A2RJ04|BRNQ_LACLM Branched-chain amino acid transport system carrier protein OS=Lactococcus lactis subsp. cremoris (strain MG1363) OX=416870 GN=brnQ PE=3 SV=1 && PF05525:Branched-chain amino acid transport protein	-
SAOUHSC_00037	1419.79815552354	1458.79998299124	1293.47475944763	598.851503425131	585.458629568703	730.677993260232	1390.69096598747	638.329375418022	1.12373299878484	2.3074963478733e-10	2.02089648301005e-09	SAOUHSC_00037	NC_007795.1	40821	42014	+	1194	protein_coding	hypothetical protein&&sp|Q9Y6N5|SQOR_HUMAN Sulfide:quinone oxidoreductase, mitochondrial OS=Homo sapiens OX=9606 GN=SQOR PE=1 SV=1 && PF07992:Pyridine nucleotide-disulphide oxidoreductase	Pyr_redox_2
SAOUHSC_00909	339.716548676121	459.908281242099	304.616050138657	809.086605691401	1036.67915332107	944.902127575831	368.080293352293	930.222628862769	-1.337594934	2.43802604866478e-10	2.12843543931052e-09	SAOUHSC_00909	NC_007795.1	878826	879650	-	825	protein_coding	hypothetical protein&&sp|P70947|YITU_BACSU 5-amino-6-(5-phospho-D-ribitylamino)uracil phosphatase YitU OS=Bacillus subtilis (strain 168) OX=224308 GN=yitU PE=1 SV=1 && PF08282:haloacid dehalogenase-like hydrolase	Hydrolase_3
Novel00208	79.2950175042543	67.2593138575402	53.0562489730995	172.010538217857	233.506621041852	475.924968668709	66.5368601116313	293.814042642806	-2.140433567	2.65099295976192e-10	2.30703501245103e-09	-	NC_007795.1	2614975	2615273	+	299	-	-	-
SAOUHSC_01092	151.912559850256	143.607724182316	212.224995892398	44.5953247231481	46.2501036846181	59.0563829734895	169.248426641656	49.9672704604186	1.76141418180337	2.85003778532698e-10	2.46484972120937e-09	pheS	NC_007795.1	1051883	1052941	+	1059	protein_coding	phenylalanyl-tRNA synthetase subunit alpha&&sp|Q2FHU3|SYFA_STAA3 Phenylalanine--tRNA ligase alpha subunit OS=Staphylococcus aureus (strain USA300) OX=367830 GN=pheS PE=3 SV=1 && PF02912:Aminoacyl tRNA synthetase class II, N-terminal domain|PF01409:tRNA synthetases class II core domain (F)	tRNA-synt_2d
SAOUHSC_00310	57.5932232399321	66.3504042108167	65.8629297597097	13.8033147952601	5.64025654690465	8.10577805518483	63.2688524034862	9.1831164657832	2.77373729032584	2.85026258670756e-10	2.46484972120937e-09	ulaA	NC_007795.1	324576	325922	-	1347	protein_coding	PTS system ascorbate-specific transporter subunit IIC&&sp|Q8FAJ3|ULAA_ECOL6 Ascorbate-specific PTS system EIIC component OS=Escherichia coli O6:H1 (strain CFT073 / ATCC 700928 / UPEC) OX=199310 GN=ulaA PE=3 SV=1 && PF03611:PTS system sugar-specific permease component	-
SAOUHSC_01673	399.813825100398	443.547907601076	414.387599738174	870.670625547177	865.215354295173	882.371839721548	419.249777479883	872.7526065	-1.05793581	3.26657794186001e-10	2.8160154671207e-09	SAOUHSC_01673	NC_007795.1	1583920	1584867	-	948	protein_coding	hypothetical protein&&sp|P46343|PHOL_BACSU PhoH-like protein OS=Bacillus subtilis (strain 168) OX=224308 GN=phoH PE=3 SV=3 && PF02562:PhoH-like protein	-
SAOUHSC_02425	3132.57053361544	2723.09330158365	2131.39758805727	4993.6145755468	8927.39806244068	10266.5468910384	2662.35380775212	8062.51984300862	-1.598431256	3.65998746933051e-10	3.14530173145591e-09	SAOUHSC_02425	NC_007795.1	2252508	2252768	+	261	protein_coding	hypothetical protein&&sp|Q99S93|Y197A_STAAN UPF0457 protein SA1975.1 OS=Staphylococcus aureus (strain N315) OX=158879 GN=SA1975.1 PE=1 SV=1 && -	-
SAOUHSC_02528	104.335549347703	69.0771331509872	71.3515072396855	202.802548145745	250.427390682566	316.125344152208	81.5880632461253	256.451760993507	-1.649035241	3.70395956440769e-10	3.17317408165768e-09	SAOUHSC_02528	NC_007795.1	2332088	2332339	+	252	protein_coding	hypothetical protein&&-- && -	-
SAOUHSC_01156	509.157480816791	510.807221458616	360.416587851745	931.192851957164	1281.46628745674	1310.82010835275	460.127096709051	1174.49308258888	-1.351439442	3.85557409351328e-10	3.29280396185141e-09	SAOUHSC_01156	NC_007795.1	1105462	1106268	+	807	protein_coding	hypothetical protein&&sp|P71020|YLMH_BACSU Putative RNA-binding protein YlmH OS=Bacillus subtilis (strain 168) OX=224308 GN=ylmH PE=4 SV=1 && PF17774:Putative RNA-binding domain in YlmH|PF01479:S4 domain	S4
Novel00010	879.757352099832	926.178930011263	1126.07314630837	482.054224388315	410.610676614658	396.025156410459	977.336476139822	429.563352471144	1.18538478043296	4.17036084927252e-10	3.55061682213605e-09	-	NC_007795.1	369753	371888	+	2136	-	PF07992:Pyridine nucleotide-disulphide oxidoreductase|PF00578:AhpC/TSA family	Pyr_redox_2
SAOUHSC_02663	174.449038509359	208.140309099685	175.634479359226	414.099443857804	425.275343636611	587.089924854101	186.074608989424	475.488237449505	-1.353365773	4.48191654749492e-10	3.80409583506514e-09	SAOUHSC_02663	NC_007795.1	2446555	2446938	+	384	protein_coding	hypothetical protein&&-- && PF08349:Protein of unknown function (DUF1722)	-
SAOUHSC_00893	304.659804095293	295.395635185143	295.468421005364	608.407644437235	711.800376219367	622.986941955634	298.5079534	647.731654204078	-1.117423548	4.56363478654093e-10	3.8615371270731e-09	SAOUHSC_00893	NC_007795.1	856283	857410	+	1128	protein_coding	FMN oxidoreductase&&sp|P54524|YQIG_BACSU Probable NADH-dependent flavin oxidoreductase YqiG OS=Bacillus subtilis (strain 168) OX=224308 GN=yqiG PE=3 SV=1 && PF00724:NADH:flavin oxidoreductase / NADH oxidase family	Oxidored_FMN
SAOUHSC_02299	943.193366103235	825.289959224953	948.609141122486	468.250909593055	339.54344412366	316.125344152208	905.697488816891	374.639899289641	1.27270056228799	4.98328587617277e-10	4.20369207345863e-09	SAOUHSC_02299	NC_007795.1	2132674	2133183	-	510	protein_coding	serine-protein kinase RsbW&&sp|A7X4P1|RSBW_STAA1 Serine-protein kinase RsbW OS=Staphylococcus aureus (strain Mu3 / ATCC 700698) OX=418127 GN=rsbW PE=3 SV=1 && PF13581:Histidine kinase-like ATPase domain	-
SAOUHSC_01974	3291.99525301873	2962.13653867194	2892.48033194725	1416.43245668285	1543.17419123311	1599.15421345861	3048.87070787931	1519.58695379152	1.00474885260218	5.27175261108735e-10	4.43343109495113e-09	SAOUHSC_01974	NC_007795.1	1877270	1880206	-	2937	protein_coding	hypothetical protein&&-- && PF13514:AAA domain	-
SAOUHSC_01226	1820.44666501872	1887.80533624474	2008.81935767115	1017.19812106609	935.154535476791	878.897934840755	1905.6904529782	943.750197127879	1.0136019277915	6.27663056085369e-10	5.24642372107831e-09	hslU	NC_007795.1	1178277	1179680	+	1404	protein_coding	ATP-dependent protease ATP-binding subunit HslU&&sp|A6U172|HSLU_STAA2 ATP-dependent protease ATPase subunit HslU OS=Staphylococcus aureus (strain JH1) OX=359787 GN=hslU PE=3 SV=1 && PF10431:C-terminal, D2-small domain, of ClpB protein|PF07724:AAA domain (Cdc48 subfamily)|PF00004:ATPase family associated with various cellular activities (AAA)	AAA
SAOUHSC_02160	137.722925138968	89.0731453789046	103.368209206211	23.3594558073633	34.9695905908088	17.3695244039675	110.054759908028	25.2328569340465	2.12532402792585	6.41941611804566e-10	5.34951343170472e-09	SAOUHSC_02160	NC_007795.1	2029297	2029587	-	291	protein_coding	hypothetical protein&&sp|Q5HEI2|OMP7_STAAC 77 kDa membrane protein OS=Staphylococcus aureus (strain COL) OX=93062 GN=SACOL2002 PE=3 SV=1 && PF03642:MAP domain	-
SAOUHSC_02816	119.359868453772	100.88897078631	102.453446292882	232.532764627844	301.189699604708	316.125344152208	107.567428510988	283.28260279492	-1.395278262	6.78128460762382e-10	5.63399778579018e-09	SAOUHSC_02816	NC_007795.1	2595326	2595937	+	612	protein_coding	hypothetical protein&&sp|Q9CHL6|APL_LACLA Alkaline phosphatase-like protein OS=Lactococcus lactis subsp. lactis (strain IL1403) OX=272623 GN=apl PE=3 SV=1 && PF09335:SNARE associated Golgi protein	-
SAOUHSC_01287	10364.2761300034	10196.1484169444	10404.5133762075	5408.77581285039	5378.54864312827	4203.42490576013	10321.6459743851	4996.91645391293	1.04651628108225	7.14333019279744e-10	5.91691506933523e-09	SAOUHSC_01287	NC_007795.1	1242808	1244148	+	1341	protein_coding	glutamine synthetase&&sp|Q5HGC3|GLN1A_STAAC Glutamine synthetase OS=Staphylococcus aureus (strain COL) OX=93062 GN=glnA PE=3 SV=1 && PF00120:Glutamine synthetase, catalytic domain|PF03951:Glutamine synthetase, beta-Grasp domain	-
SAOUHSC_01002	8704.92355317756	8652.81983680787	10882.9343798787	4943.7102835947	4109.49092007473	4221.9523984577	9413.55925662138	4425.05120070904	1.08898712631742	7.17492918516925e-10	5.92524181958422e-09	SAOUHSC_01002	NC_007795.1	975466	976566	-	1101	protein_coding	quinol oxidase AA3 subunit II&&sp|Q2FI17|QOX2_STAA3 Probable quinol oxidase subunit 2 OS=Staphylococcus aureus (strain USA300) OX=367830 GN=qoxA PE=3 SV=1 && PF02790:Cytochrome C oxidase subunit II, transmembrane domain	-
SAOUHSC_01716	348.063392623937	369.926226216471	418.046651391491	153.96004963944	168.079645097759	100.743241543011	378.678756743966	140.927645426737	1.42461051130755	1.141738395849e-09	9.39083035226316e-09	SAOUHSC_01716	NC_007795.1	1621052	1622320	-	1269	protein_coding	hypothetical protein&&sp|O32034|TRHP1_BACSU tRNA hydroxylation protein P1 OS=Bacillus subtilis (strain 168) OX=224308 GN=trhP1 PE=3 SV=1 && PF16325:Peptidase family U32 C-terminal domain|PF01136:Peptidase family U32	-
SAOUHSC_02798	139.392293928531	165.42155570368	147.276829046018	53.089672289462	53.0184115409037	32.4231122207393	150.696892892743	46.1770653503683	1.70305199256144	1.14397387927569e-09	9.39083035226316e-09	SAOUHSC_02798	NC_007795.1	2570009	2574892	-	4884	protein_coding	hypothetical protein&&sp|Q2G2B2|SASG_STAA8 Surface protein G OS=Staphylococcus aureus (strain NCTC 8325 / PS 47) OX=93061 GN=sasG PE=1 SV=1 && PF07501:G5 domain|PF18483:Bacterial lectin|PF04650:YSIRK type signal peptide|PF17041:E domain	YSIRK_signal
SAOUHSC_01831	86.8071770572889	85.4375067920105	56.7153006264167	220.853036724162	216.585851401139	204.960387966816	76.3199948252387	214.133092030706	-1.486970222	1.28258115195729e-09	1.04973159758409e-08	SAOUHSC_01831	NC_007795.1	1736218	1736664	+	447	protein_coding	hypothetical protein&&sp|O31790|YMAD_BACSU Uncharacterized protein YmaD OS=Bacillus subtilis (strain 168) OX=224308 GN=ymaD PE=3 SV=1 && PF02566:OsmC-like protein	-
SAOUHSC_01275	1293.76081191152	1187.03599862091	1613.64177911289	586.109982075661	271.860365560804	173.695244039675	1364.81286321511	343.888530558713	1.98757626083134	1.35486719849828e-09	1.10560379699415e-08	SAOUHSC_01275	NC_007795.1	1232334	1233152	+	819	protein_coding	hypothetical protein&&sp|Q9X1E3|GLPF_THEMA Probable glycerol uptake facilitator protein OS=Thermotoga maritima (strain ATCC 43589 / DSM 3109 / JCM 10099 / NBRC 100826 / MSB8) OX=243274 GN=glpF PE=3 SV=1 && PF00230:Major intrinsic protein	-
SAOUHSC_00374	833.015025992061	593.517999310456	1391.35439117387	339.773902652557	285.396981273375	225.803817251577	939.295805492128	283.658233725837	1.72678189941312	1.3644086873984e-09	1.11009582554603e-08	SAOUHSC_00374	NC_007795.1	380213	381679	+	1467	protein_coding	inosine-5'-monophosphate dehydrogenase&&sp|Q2FJM6|IMDH_STAA3 Inosine-5'-monophosphate dehydrogenase OS=Staphylococcus aureus (strain USA300) OX=367830 GN=guaB PE=3 SV=1 && PF00571:CBS domain|PF00478:IMP dehydrogenase / GMP reductase domain	CBS
SAOUHSC_02928	77.6256487146911	86.346416438734	49.3971973197823	183.690266121539	216.585851401139	343.916583198556	71.1230874910691	248.064233573744	-1.800533923	1.42786027042802e-09	1.15488698343443e-08	SAOUHSC_02928	NC_007795.1	2694530	2694859	+	330	protein_coding	hypothetical protein&&-- && -	-
SAOUHSC_02727	100.162127373795	100.88897078631	142.703014479371	322.785207519929	289.909186510899	279.070358757078	114.584704213159	297.254917595969	-1.376786296	1.47568423677774e-09	1.19006793288527e-08	SAOUHSC_02727	NC_007795.1	2507555	2508124	+	570	protein_coding	hypothetical protein&&-- && PF13529:Peptidase_C39 like family	-
Novel00162	124.367974822462	149.061182062657	106.112497946199	279.25167624257	348.567854598707	336.968773436969	126.513884943773	321.596101426082	-1.345539742	1.52065215573974e-09	1.2227466164574e-08	-	NC_007795.1	1807166	1807661	+	496	-	-	-
SAOUHSC_01199	478.274158209871	540.801239800492	676.924555863683	261.201187664153	161.311337241473	118.112765946979	565.333317958015	180.208430284202	1.64732134984771	1.65957759303577e-09	1.33056512561177e-08	SAOUHSC_01199	NC_007795.1	1150568	1151302	+	735	protein_coding	3-oxoacyl-(acyl-carrier-protein) reductase&&sp|Q5HGK2|FABG_STAAC 3-oxoacyl-[acyl-carrier-protein] reductase FabG OS=Staphylococcus aureus (strain COL) OX=93062 GN=fabG PE=3 SV=2 && PF13561:Enoyl-(Acyl carrier protein) reductase	-
Novel00200	252.909371618832	262.674887903096	308.275101791975	127.415213494709	89.1160534410935	74.1099707902613	274.619787104634	96.8804125753545	1.50004666235799	1.8570559845885e-09	1.48456510395883e-08	-	NC_007795.1	2392787	2393560	+	774	-	PF13561:Enoyl-(Acyl carrier protein) reductase	-
SAOUHSC_02910	260.421531171867	373.561864803365	270.769822345473	591.418949304607	968.996074758219	844.15888603282	301.584406106902	801.524636698549	-1.410268885	2.08977100837483e-09	1.66575949942921e-08	SAOUHSC_02910	NC_007795.1	2677700	2677975	+	276	protein_coding	hypothetical protein&&-- && -	-
SAOUHSC_01964	312.171963648328	325.389653527019	336.632752105183	588.233568967239	834.757968941888	817.52561528007	324.731456426843	746.839051063066	-1.201320938	2.11324701331334e-09	1.67960384006118e-08	SAOUHSC_01964	NC_007795.1	1870108	1870611	+	504	protein_coding	hypothetical protein&&sp|Q2FFR1|TRAP_STAA3 Signal transduction protein TRAP OS=Staphylococcus aureus (strain USA300) OX=367830 GN=traP PE=3 SV=1 && -	-
SAOUHSC_01385	9.18152834259787	4.54454823361758	13.7214436999395	46.7189116147266	55.2745141596656	77.5838756710548	9.14917342538499	59.8591004818156	-2.708845369	2.18403448552647e-09	1.7308630648985e-08	SAOUHSC_01385	NC_007795.1	1328429	1329280	-	852	protein_coding	phosphate transporter ATP-binding protein&&sp|Q2FH51|PSTB_STAA3 Phosphate import ATP-binding protein PstB OS=Staphylococcus aureus (strain USA300) OX=367830 GN=pstB PE=3 SV=1 && PF00005:ABC transporter	ABC_tran
SAOUHSC_01125	20.8671098695406	9.99800611395868	15.5509695265981	73.2637477594576	63.1708733253321	85.6896537262396	15.4720285033658	74.0414249370098	-2.251663415	2.23265056236567e-09	1.76227316505953e-08	SAOUHSC_01125	NC_007795.1	1079640	1080365	-	726	protein_coding	superantigen-like protein&&sp|A0A0H3K7M3|SSL13_STAAE Superantigen-like protein 13 OS=Staphylococcus aureus (strain Newman) OX=426430 GN=ssl13 PE=1 SV=1 && PF02876:Staphylococcal/Streptococcal toxin, beta-grasp domain	-
SAOUHSC_00213	464.084523498583	350.839123635277	370.478979898367	138.033147952601	148.902772838283	187.590863562849	395.134209010743	158.175594784578	1.32244211953127	2.23648485311191e-09	1.76227316505953e-08	SAOUHSC_00213	NC_007795.1	232776	234872	+	2097	protein_coding	hypothetical protein&&sp|O31644|MANR_BACSU Transcriptional regulator ManR OS=Bacillus subtilis (strain 168) OX=224308 GN=manR PE=1 SV=2 && PF00359:Phosphoenolpyruvate-dependent sugar phosphotransferase system, EIIA 2|PF00874:PRD domain|PF05043:Mga helix-turn-helix domain	PTS_EIIA_2
SAOUHSC_01205	398.144456310835	429.914262900223	406.15473351821	203.864341591534	154.543029385187	178.327117214066	411.404484243089	178.911496063596	1.20040001780246	2.34382715410869e-09	1.84157847822826e-08	SAOUHSC_01205	NC_007795.1	1156338	1157588	+	1251	protein_coding	signal recognition particle-docking protein FtsY&&sp|P51835|FTSY_BACSU Signal recognition particle receptor FtsY OS=Bacillus subtilis (strain 168) OX=224308 GN=ftsY PE=1 SV=2 && PF00448:SRP54-type protein, GTPase domain|PF02881:SRP54-type protein, helical bundle domain	-
SAOUHSC_00357	60.0972764242769	79.0751392649459	55.8005377130874	151.836462747861	198.537030451044	240.857405068349	64.9909844674368	197.076966089085	-1.599971621	2.60146022172467e-09	2.03818108539682e-08	SAOUHSC_00357	NC_007795.1	366133	366396	-	264	protein_coding	hypothetical protein&&-- && -	-
SAOUHSC_02881	1671.87284274759	1697.84322007953	1617.30083076621	888.721114125594	523.415807552751	475.924968668709	1662.33896453111	629.353963449018	1.40062233892013	2.63597774121018e-09	2.05935761032045e-08	SAOUHSC_02881	NC_007795.1	2654320	2655813	-	1494	protein_coding	hypothetical protein&&sp|Q2FDU3|CRTP_STAA3 4,4'-diaponeurosporene oxygenase OS=Staphylococcus aureus (strain USA300) OX=367830 GN=crtP PE=3 SV=1 && PF01593:Flavin containing amine oxidoreductase	Amino_oxidase
Novel00135	34.2220601860466	49.0811209230699	53.0562489730995	156.083636531018	166.951593788378	116.954797653381	45.4531433607387	146.663342657592	-1.693902699	2.80922617774642e-09	2.18849064838602e-08	-	NC_007795.1	1639044	1639224	+	181	-	-	-
SAOUHSC_02110	107.67428692683	126.338440894569	108.856786686187	231.470971182054	330.519033648612	321.915185620197	114.289838169195	294.635063483621	-1.365888169	2.89922150629628e-09	2.25222009669909e-08	SAOUHSC_02110	NC_007795.1	1982508	1983062	+	555	protein_coding	hypothetical protein&&sp|A5IJJ8|DPO3_THEP1 DNA polymerase III PolC-type OS=Thermotoga petrophila (strain ATCC BAA-488 / DSM 13995 / JCM 10881 / RKU-1) OX=390874 GN=polC PE=3 SV=1 && PF00929:Exonuclease	Exonuc_X-T
SAOUHSC_00372	101.831496163358	119.976073367504	180.208293925872	43.5335312773588	21.4329748782377	34.739048807935	134.005287818912	33.2351849878438	2.00754265644174	2.94080193761635e-09	2.27808600801266e-08	SAOUHSC_00372	NC_007795.1	378329	378907	+	579	protein_coding	xanthine phosphoribosyltransferase&&sp|A7WY89|XPT_STAA1 Xanthine phosphoribosyltransferase OS=Staphylococcus aureus (strain Mu3 / ATCC 700698) OX=418127 GN=xpt PE=3 SV=1 && PF00156:Phosphoribosyl transferase domain	Pribosyltran
SAOUHSC_02604	1948.15337742031	2105.94365145839	2265.86773631668	1036.3104030903	598.995245281274	411.078744227231	2106.65492173179	682.128130866268	1.62621913412998	3.15310941497601e-09	2.43568845257978e-08	SAOUHSC_02604	NC_007795.1	2392776	2393657	-	882	protein_coding	hypothetical protein&&sp|P40398|YHXD_BACSU Uncharacterized oxidoreductase YhxD OS=Bacillus subtilis (strain 168) OX=224308 GN=yhxD PE=3 SV=2 && PF13561:Enoyl-(Acyl carrier protein) reductase	-
Novel00219	210.340467484969	179.964110051256	122.578230386126	379.060260146759	491.830370890085	810.577805518483	170.960935974117	560.489478851776	-1.711659746	3.32223242529998e-09	2.5591426245308e-08	-	NC_007795.1	2774367	2775043	+	677	-	PF18665:Tetracyclin repressor-like, C-terminal domain|PF00440:Bacterial regulatory proteins, tetR family	TetR_N
SAOUHSC_02444	2201.06274903914	1905.98352917921	2028.94414176439	1100.01800983765	667.80637515351	848.790759207211	2045.33013999425	872.205048066125	1.22932138677758	3.39070281266949e-09	2.60459014939696e-08	SAOUHSC_02444	NC_007795.1	2267632	2269194	-	1563	protein_coding	BCCT family osmoprotectant transporter&&sp|P54417|OPUD_BACSU Glycine betaine transporter OpuD OS=Bacillus subtilis (strain 168) OX=224308 GN=opuD PE=1 SV=1 && PF02028:BCCT, betaine/carnitine/choline family transporter	-
SAOUHSC_01048	49.2463792921158	65.4414945640932	59.4595893664046	6.37076067473544	13.5366157125712	8.10577805518483	58.0491544075379	9.33771814749714	2.63976523990098	3.48379864052354e-09	2.66864798368795e-08	SAOUHSC_01048	NC_007795.1	1016322	1017131	+	810	protein_coding	spermidine/putrescine ABC transporter permease&&sp|P0AFK8|POTC_ECO57 Spermidine/putrescine transport system permease protein PotC OS=Escherichia coli O157:H7 OX=83334 GN=potC PE=3 SV=1 && PF00528:Binding-protein-dependent transport system inner membrane component	BPD_transp_1
SAOUHSC_02351	1729.46606598753	1425.17032606247	1263.28758330777	696.536500437742	557.257346834179	722.572215205048	1472.64132511925	658.788687492323	1.16065941380673	3.54858928335033e-09	2.7107279247815e-08	SAOUHSC_02351	NC_007795.1	2173986	2174438	-	453	protein_coding	hypothetical protein&&-- && PF03899:ATP synthase I chain	-
SAOUHSC_01043	11504.4550132751	12640.2064569839	14299.5738611636	7097.02739165528	4779.553398	4526.49805967393	12814.7451104742	5467.6929497254	1.2287207857137	3.91922536233956e-09	2.98555948654676e-08	SAOUHSC_01043	NC_007795.1	1011887	1013293	+	1407	protein_coding	dihydrolipoamide dehydrogenase&&sp|Q5HGY8|DLDH_STAAC Dihydrolipoyl dehydrogenase OS=Staphylococcus aureus (strain COL) OX=93062 GN=pdhD PE=3 SV=1 && PF07992:Pyridine nucleotide-disulphide oxidoreductase|PF02852:Pyridine nucleotide-disulphide oxidoreductase, dimerisation domain	Pyr_redox_2
SAOUHSC_01067	994.943798579696	851.648338979935	968.733925215731	385.431020821494	443.324164586705	496.76839795347	938.44202092512	441.84119445389	1.08735418426627	4.02244132910669e-09	3.05572200415564e-08	SAOUHSC_01067	NC_007795.1	1034689	1035150	+	462	protein_coding	hypothetical protein&&-- && PF04238:Protein of unknown function (DUF420)	-
SAOUHSC_01896	218.687311432786	248.13233355552	131.725859519419	470.374496484633	571.922013856131	582.45805167971	199.515168169242	541.584854006825	-1.439961161	4.0529175109322e-09	3.07039205373652e-08	SAOUHSC_01896	NC_007795.1	1807912	1808136	-	225	protein_coding	hypothetical protein&&-- && -	-
SAOUHSC_01774	885.600142863303	823.472139931506	1085.82357812188	448.076834123059	448.96442113361	409.920775933633	931.631953638897	435.654010396767	1.0963234027887	4.42118148619654e-09	3.34017832061552e-08	hemC	NC_007795.1	1673762	1674688	-	927	protein_coding	porphobilinogen deaminase&&sp|Q2FG66|HEM3_STAA3 Porphobilinogen deaminase OS=Staphylococcus aureus (strain USA300) OX=367830 GN=hemC PE=3 SV=1 && PF01379:Porphobilinogen deaminase, dipyromethane cofactor binding domain|PF03900:Porphobilinogen deaminase, C-terminal domain	-
SAOUHSC_00658	353.906183387409	456.272642655205	420.790940131479	193.246407133642	175.976004263425	167.905402571686	410.323255391364	179.042604656251	1.19542623421384	4.79641410861754e-09	3.6137366571776e-08	SAOUHSC_00658	NC_007795.1	645872	646234	+	363	protein_coding	PTS system mannnose-specific family transporter subunit IIA&&sp|Q9CIV6|DHAM_LACLA PTS-dependent dihydroxyacetone kinase, phosphotransferase subunit DhaM OS=Lactococcus lactis subsp. lactis (strain IL1403) OX=272623 GN=dhaM PE=1 SV=1 && PF03610:PTS system fructose IIA component	EIIA-man
SAOUHSC_01658	459.076417129893	408.100431378859	557.090614217545	220.853036724162	191.768722594758	130.850417176555	474.755820908766	181.157392165158	1.38843634677662	5.09655776826932e-09	3.82938083681438e-08	SAOUHSC_01658	NC_007795.1	1570227	1571117	-	891	protein_coding	endonuclease IV&&sp|Q2FGG6|END4_STAA3 Probable endonuclease 4 OS=Staphylococcus aureus (strain USA300) OX=367830 GN=nfo PE=3 SV=1 && PF01261:Xylose isomerase-like TIM barrel	-
SAOUHSC_00030	464.919207893365	436.276630427288	344.865618325147	765.553074414042	1062.62433343684	1124.3872130835	415.353818881933	984.188206978125	-1.243961856	5.30015658926417e-09	3.97150698105626e-08	SAOUHSC_00030	NC_007795.1	34712	36457	+	1746	protein_coding	hypothetical protein&&-- && -	-
SAOUHSC_00662	126.872028006807	98.1622418461398	100.623920466223	232.532764627844	309.086058770375	281.386295344273	108.55273010639	274.335039580831	-1.335558173	5.33132748306477e-09	3.98400830935547e-08	SAOUHSC_00662	NC_007795.1	649893	650321	+	429	protein_coding	hypothetical protein&&-- && -	-
SAOUHSC_01696	474.100736235963	421.734076079711	422.620465958137	165.639777543121	189.512619975996	224.64584895798	439.485092757937	193.266082159032	1.18658986069913	5.54824780847493e-09	4.13487302799622e-08	SAOUHSC_01696	NC_007795.1	1605991	1606575	-	585	protein_coding	hypothetical protein&&sp|P54456|YQEK_BACSU Uncharacterized protein YqeK OS=Bacillus subtilis (strain 168) OX=224308 GN=yqeK PE=4 SV=1 && PF01966:HD domain	HD
SAOUHSC_02116	1003.29064252751	908.000737076793	1199.25417937471	492.672158846207	522.28775624337	415.710617401622	1036.84851965967	476.890177497067	1.12019534893563	5.875394107988e-09	4.36684697215325e-08	gatB	NC_007795.1	1988305	1989732	-	1428	protein_coding	aspartyl/glutamyl-tRNA amidotransferase subunit B&&sp|A7X426|GATB_STAA1 Aspartyl/glutamyl-tRNA(Asn/Gln) amidotransferase subunit B OS=Staphylococcus aureus (strain Mu3 / ATCC 700698) OX=418127 GN=gatB PE=3 SV=1 && PF02934:GatB/GatE catalytic domain|PF02637:GatB domain	-
SAOUHSC_01909	260.421531171867	251.767972142414	396.092341471588	128.477006940498	81.2196942754269	52.1085732119025	302.760614928623	87.2684248092758	1.79109207296133	6.30684356498681e-09	4.67488404412769e-08	SAOUHSC_01909	NC_007795.1	1817570	1818763	-	1194	protein_coding	S-adenosylmethionine synthetase&&sp|Q2FFV6|METK_STAA3 S-adenosylmethionine synthase OS=Staphylococcus aureus (strain USA300) OX=367830 GN=metK PE=3 SV=1 && PF00438:S-adenosylmethionine synthetase, N-terminal domain|PF02772:S-adenosylmethionine synthetase, central domain|PF02773:S-adenosylmethionine synthetase, C-terminal domain	-
SAOUHSC_02317	833.015025992061	797.113760176524	979.711080175682	432.149932436221	427.531446255372	412.236712520828	869.946622114756	423.972697070807	1.03675771364491	6.33242612216008e-09	4.68122898815597e-08	SAOUHSC_02317	NC_007795.1	2150204	2151562	-	1359	protein_coding	UDP-N-acetylmuramoylalanyl-D-glutamyl-2%2C6-diaminopimelate--D-alanyl-D-alanyl ligase&&sp|P96613|MURF_BACSU UDP-N-acetylmuramoyl-tripeptide--D-alanyl-D-alanine ligase OS=Bacillus subtilis (strain 168) OX=224308 GN=murF PE=3 SV=1 && PF01225:Mur ligase family, catalytic domain|PF02875:Mur ligase family, glutamate ligase domain|PF08245:Mur ligase middle domain	-
Novel00145	32.5526913964833	30.9029279885996	16.4657324399274	82.8198887715607	97.01241261	151.693846461316	26.6404506083368	110.508715946546	-2.047601636	7.1574500471955e-09	5.27694038332108e-08	-	NC_007795.1	1699080	1699229	+	150	-	-	-
SAOUHSC_02532	20.8671098695406	29.0851086951525	14.6362066132688	73.2637477594576	80.091642966046	122.74463912137	21.5294750593206	92.0333432822913	-2.094405267	7.37498208068664e-09	5.42278094168135e-08	SAOUHSC_02532	NC_007795.1	2335005	2335355	-	351	protein_coding	hypothetical protein&&sp|Q2FVY9|SARV_STAA8 HTH-type transcriptional regulator SarV OS=Staphylococcus aureus (strain NCTC 8325 / PS 47) OX=93061 GN=sarV PE=2 SV=1 && -	-
SAOUHSC_02096	639.368246402724	674.410957868849	652.225957203792	237.84173185679	291.03723782028	352.022361253741	655.335053825122	293.633776976937	1.15917413765651	7.53748702675942e-09	5.52749048629024e-08	SAOUHSC_02096	NC_007795.1	1971076	1971351	+	276	protein_coding	hypothetical protein&&-- && -	-
SAOUHSC_00467	610.154292585367	580.793264256327	708.941257830209	305.796512387301	291.03723782028	311.493470977817	633.296271557301	302.775740395133	1.06453161887625	7.80328027747984e-09	5.7071863731568e-08	SAOUHSC_00467	NC_007795.1	467636	468460	+	825	protein_coding	pur operon repressor&&sp|P37551|PURR_BACSU Pur operon repressor OS=Bacillus subtilis (strain 168) OX=224308 GN=purR PE=1 SV=1 && PF09182:Bacterial purine repressor, N-terminal|PF00156:Phosphoribosyl transferase domain	Pribosyltran
SAOUHSC_02139	266.264321935338	272.672894017055	259.792667385522	485.239604725683	606.89160444694	627.618815130025	266.243294445972	573.250008100883	-1.105985462	7.87375201003027e-09	5.74345305771439e-08	SAOUHSC_02139	NC_007795.1	2012964	2013524	+	561	protein_coding	pyrazinamidase/nicotinamidase&&sp|O32091|PNCA_BACSU Uncharacterized isochorismatase family protein PncA OS=Bacillus subtilis (strain 168) OX=224308 GN=pncA PE=3 SV=1 && PF00857:Isochorismatase family	Isochorismatase
SAOUHSC_00156	1611.77556632332	1711.47686478038	1942.95642791144	983.220730800836	707.288170981843	671.621610286743	1755.40295300504	787.376837356474	1.15617735586083	7.9494170712308e-09	5.78330607033987e-08	SAOUHSC_00156	NC_007795.1	169309	170349	+	1041	protein_coding	hypothetical protein&&sp|A0A0H2XHV5|MUPG_STAA3 6-phospho-N-acetylmuramidase OS=Staphylococcus aureus (strain USA300) OX=367830 GN=mupG PE=1 SV=1 && PF05913:Bacterial protein of unknown function (DUF871)	-
Novel00032	1137.67483008735	1073.42229278047	1024.53446292882	487.363191617261	501.982832674514	604.459449258069	1078.54386193221	531.268491183281	1.02203160346733	8.68074269728516e-09	6.29869193074781e-08	-	NC_007795.1	673623	674645	+	1023	-	PF02639:Uncharacterized BCR, YaiI/YqxD family COG1671	DUF188
SAOUHSC_01938	33.387375791265	31.8118376353231	56.7153006264167	1.06179344578924	2.25610261876186	2.31593658719567	40.6381713510016	1.87794421724892	4.44742668987578	9.02945454039387e-09	6.53447368054819e-08	SAOUHSC_01938	NC_007795.1	1844190	1844909	-	720	protein_coding	serine protease SplD&&sp|A7X3Q6|SPLD_STAA1 Serine protease SplD OS=Staphylococcus aureus (strain Mu3 / ATCC 700698) OX=418127 GN=splD PE=3 SV=1 && PF13365:Trypsin-like peptidase domain	-
SAOUHSC_02147	963.225791577994	894.36709237594	717.174124050173	384.369227375705	377.897188642612	436.554046686383	858.255669334702	399.606820901566	1.10327652751894	9.34549844875886e-09	6.72778029688138e-08	SAOUHSC_02147	NC_007795.1	2020418	2021260	-	843	protein_coding	hypothetical protein&&-- && PF13349:Putative adhesin	-
SAOUHSC_01464	397.309771916053	480.81320311674	313.763679271951	713.525195570369	1261.16136388788	1273.76512295762	397.295551434915	1082.81722747195	-1.446199011	9.53670517582313e-09	6.82967167539417e-08	SAOUHSC_01464	NC_007795.1	1420039	1420389	-	351	protein_coding	hypothetical protein&&-- && PF08807:Bacterial domain of unknown function (DUF1798)	-
SAOUHSC_01098	633.525455639253	658.050584227826	503.119602331116	1063.91703268082	1467.59475350459	1645.47294520252	598.231880732731	1392.32824379598	-1.218367224	1.00152552212663e-08	7.15375372947595e-08	SAOUHSC_01098	NC_007795.1	1057684	1059396	+	1713	protein_coding	hypothetical protein&&sp|P94544|POLX_BACSU DNA polymerase/3'-5' exonuclease PolX OS=Bacillus subtilis (strain 168) OX=224308 GN=polX PE=1 SV=1 && PF14791:DNA polymerase beta thumb|PF02811:PHP domain|PF14716:Helix-hairpin-helix domain	-
SAOUHSC_01147	818.825391280773	868.917622267681	734.554619403429	358.886184676763	337.287341504898	442.343888154372	807.432544317295	379.505804778678	1.08965696011664	1.05500937301121e-08	7.51625848647886e-08	murD	NC_007795.1	1097367	1098716	+	1350	protein_coding	UDP-N-acetylmuramoyl-L-alanyl-D-glutamate synthetase&&sp|A7X1C4|MURD_STAA1 UDP-N-acetylmuramoylalanine--D-glutamate ligase OS=Staphylococcus aureus (strain Mu3 / ATCC 700698) OX=418127 GN=murD PE=3 SV=1 && PF02875:Mur ligase family, glutamate ligase domain|PF08245:Mur ligase middle domain	-
SAOUHSC_03046	146.904453481566	142.698814535592	131.725859519419	303.672925495723	296.677494367185	430.764205218394	140.443042512192	343.704875	-1.290236526	1.06985628543539e-08	7.60233794560032e-08	SAOUHSC_03046	NC_007795.1	2813374	2813943	-	570	protein_coding	helix-turn-helix domain-containing protein&&-- && PF01381:Helix-turn-helix	HTH_3
SAOUHSC_02688	19.1977410799774	24.5405604615349	25.6133615732205	76.4491280968253	77.8355403472842	101.901209836609	23.1172210382442	85.3952927602396	-1.887159297	1.09513298602499e-08	7.7618961638369e-08	SAOUHSC_02688	NC_007795.1	2474417	2474599	-	183	protein_coding	hypothetical protein&&-- && -	-
SAOUHSC_02409	365.591764914351	460.817190888823	357.672299111757	707.154434895634	1022.01448629912	1303.87229859116	394.69375163831	1011.01373992864	-1.356804115	1.15200713902971e-08	8.14400933761364e-08	SAOUHSC_02409	NC_007795.1	2236150	2237058	-	909	protein_coding	arginase&&sp|P60086|ARGI_STAAC Arginase OS=Staphylococcus aureus (strain COL) OX=93062 GN=arg PE=3 SV=1 && PF00491:Arginase family	-
SAOUHSC_00381a	40.8995353442996	42.7187533960053	26.5281244865498	97.6849970126101	139.878362363235	125.060575708566	36.7154710756182	120.874645028137	-1.716297244	1.33396071019629e-08	9.40613321292256e-08	SAOUHSC_00381a	NC_007795.1	385923	386075	-	153	protein_coding	hypothetical protein&&-- && -	-
SAOUHSC_02519	139.392293928531	148.152272415933	132.640622432749	297.302164820987	293.293340439042	377.497663712893	140.061729592404	322.697722990974	-1.203630695	1.38692415437887e-08	9.75458164844471e-08	SAOUHSC_02519	NC_007795.1	2322846	2323733	+	888	protein_coding	hypothetical protein&&-- && PF00583:Acetyltransferase (GNAT) family	Acetyltransf_1
SAOUHSC_01406	183.630566851957	172.692832877468	138.129199912725	330.217761640454	389.177701736421	518.769795531829	164.81753321405	412.721752969568	-1.322979366	1.47833645755308e-08	1.03709828017116e-07	SAOUHSC_01406	NC_007795.1	1346759	1347028	+	270	protein_coding	acylphosphatase&&sp|A7X283|ACYP_STAA1 Acylphosphatase OS=Staphylococcus aureus (strain Mu3 / ATCC 700698) OX=418127 GN=acyP PE=3 SV=1 && PF00708:Acylphosphatase	-
SAOUHSC_00626	120.194552848554	99.9800611395868	81.4138992863079	27.6066295905202	31.585436662666	27.791239046348	100.529504424816	28.9944350998448	1.79544819627746	1.56017185584003e-08	1.09172330879391e-07	SAOUHSC_00626	NC_007795.1	617318	617743	+	426	protein_coding	monovalent cation/H+ antiporter subunit B&&sp|A7WZ77|MNHB2_STAA1 Putative antiporter subunit mnhB2 OS=Staphylococcus aureus (strain Mu3 / ATCC 700698) OX=418127 GN=mnhB2 PE=3 SV=1 && PF04039:Domain related to MnhB subunit of Na+/H+ antiporter	-
SAOUHSC_02135	317.180070017017	365.381677982853	347.609907065135	744.317205498257	663.294169915987	664.673800525156	343.390551688335	690.761725313133	-1.00887638	1.58060438975926e-08	1.10321372381674e-07	SAOUHSC_02135	NC_007795.1	2008744	2009538	+	795	protein_coding	hypothetical protein&&sp|P27603|CMPDT_PSEST Bifunctional chorismate mutase/prephenate dehydratase OS=Pseudomonas stutzeri OX=316 GN=pheA PE=1 SV=2 && PF00800:Prephenate dehydratase|PF01842:ACT domain	ACT
SAOUHSC_02353	822.998813254682	864.373074034064	900.126706716033	479.930637496737	315.85436662666	379.813600300089	862.499531334926	391.866201474495	1.13744430037799	1.59940379116627e-08	1.11350896853348e-07	upp	NC_007795.1	2175657	2176286	-	630	protein_coding	uracil phosphoribosyltransferase&&sp|A7X4V6|UPP_STAA1 Uracil phosphoribosyltransferase OS=Staphylococcus aureus (strain Mu3 / ATCC 700698) OX=418127 GN=upp PE=3 SV=1 && PF14681:Uracil phosphoribosyltransferase	-
SAOUHSC_02656	334.708442307431	299.94018341876	268.940296518815	734.761064486154	536.952423265323	768.890946948961	301.196307415002	680.201478233479	-1.174844885	1.62259303765999e-08	1.12680072059721e-07	SAOUHSC_02656	NC_007795.1	2441153	2441584	-	432	protein_coding	hypothetical protein&&-- && PF11070:Protein of unknown function (DUF2871)	-
Novel00112	182.795882457176	265.401616843267	355.842773285098	94.4996166752424	99.2685152255218	81.0577805518483	268.01342419518	91.6086374842042	1.54733056148119	1.63207104997514e-08	1.1305278053984e-07	-	NC_007795.1	1445611	1445910	+	300	-	PF00216:Bacterial DNA-binding protein	-
SAOUHSC_00641	268.768375119683	293.577815891696	295.468421005364	556.379765593562	613.659912303226	555.82478092696	285.938204005581	575.288152941249	-1.008867755	1.94258325655254e-08	1.34223717475364e-07	SAOUHSC_00641	NC_007795.1	629739	630533	-	795	protein_coding	teichoic acids export protein ATP-binding subunit&&sp|Q2FJ01|TAGH_STAA3 Teichoic acids export ATP-binding protein TagH OS=Staphylococcus aureus (strain USA300) OX=367830 GN=tagH PE=3 SV=1 && PF00005:ABC transporter	ABC_tran
SAOUHSC_01194	454.068310761204	459.908281242099	338.462277931842	826.075300824029	869.727559532697	979.641176383766	417.479623311715	891.814678913497	-1.094565991	1.96520835019244e-08	1.35446690802737e-07	SAOUHSC_01194	NC_007795.1	1145830	1147890	+	2061	protein_coding	ATP-dependent DNA helicase RecG&&sp|O50581|RECG_STAA8 ATP-dependent DNA helicase RecG OS=Staphylococcus aureus (strain NCTC 8325 / PS 47) OX=93061 GN=recG PE=3 SV=1 && PF17191:RecG wedge domain|PF00270:DEAD/DEAH box helicase|PF00271:Helicase conserved C-terminal domain	Helicase_C
SAOUHSC_02305	280.453956646626	284.488719424461	364.990402418391	155.021843085229	98.1404639161409	104.217146423805	309.977692829826	119.126484475058	1.37730296358119	2.05525193620207e-08	1.41298570613892e-07	SAOUHSC_02305	NC_007795.1	2135553	2136701	-	1149	protein_coding	alanine racemase&&sp|Q9ZAH5|ALR1_STAA8 Alanine racemase 1 OS=Staphylococcus aureus (strain NCTC 8325 / PS 47) OX=93061 GN=alr1 PE=3 SV=1 && PF00842:Alanine racemase, C-terminal domain|PF01168:Alanine racemase, N-terminal domain	Ala_racemase_N
SAOUHSC_01697	246.231896460579	197.233393339003	217.713573372374	93.4378232294531	97.01241261	69.47809762	220.392954390652	86.642777817361	1.34610656419668	2.11682053719139e-08	1.45168490705145e-07	SAOUHSC_01697	NC_007795.1	1606565	1607134	-	570	protein_coding	nicotinate (nicotinamide) nucleotide adenylyltransferase&&sp|Q2FGD0|NADD_STAA3 Probable nicotinate-nucleotide adenylyltransferase OS=Staphylococcus aureus (strain USA300) OX=367830 GN=nadD PE=3 SV=1 && PF01467:Cytidylyltransferase-like	CTP_transf_2
SAOUHSC_00834	169.44093214067	165.42155570368	171.060664792579	310.043686170458	442.196113277325	399.499061291252	168.641050878976	383.912953579678	-1.18623833	2.19381364766918e-08	1.50074316693787e-07	SAOUHSC_00834	NC_007795.1	809038	809358	-	321	protein_coding	thioredoxin&&sp|P96611|YDBP_BACSU Thioredoxin-like protein YdbP OS=Bacillus subtilis (strain 168) OX=224308 GN=ydbP PE=2 SV=1 && PF00085:Thioredoxin	-
SAOUHSC_01714	718.663263906979	778.935567242053	878.17239679613	299.425751712566	421.891189708468	378.655632006491	791.923742648387	366.657524475842	1.11134746266659	2.44736122902724e-08	1.66590182668934e-07	greA	NC_007795.1	1619925	1620401	-	477	protein_coding	transcription elongation factor GreA&&sp|A7X319|GREA_STAA1 Transcription elongation factor GreA OS=Staphylococcus aureus (strain Mu3 / ATCC 700698) OX=418127 GN=greA PE=3 SV=1 && PF01272:Transcription elongation factor, GreA/GreB, C-term|PF03449:Transcription elongation factor, N-terminal	-
SAOUHSC_01137	236.2156837	244.496694968626	184.782108492519	419.40841108675	526.799961480894	554.666812633362	221.831495728115	500.291728400335	-1.17248752	2.45756938247876e-08	1.66871995106582e-07	SAOUHSC_01137	NC_007795.1	1088892	1089587	+	696	protein_coding	hypothetical protein&&sp|O06480|YFNB_BACSU Putative HAD-hydrolase YfnB OS=Bacillus subtilis (strain 168) OX=224308 GN=yfnB PE=1 SV=1 && PF13419:Haloacid dehalogenase-like hydrolase	-
SAOUHSC_00884	75.9562799251278	51.8078498632404	87.817239679613	21.2358689157848	13.5366157125712	6.947809762	71.8604564893271	13.9067647966477	2.35908878168136	2.5683499668719e-08	1.73964591352161e-07	SAOUHSC_00884	NC_007795.1	848527	848820	-	294	protein_coding	monovalent cation/H+ antiporter subunit F&&sp|A7X0F7|MNHF1_STAA1 Na(+)/H(+) antiporter subunit F1 OS=Staphylococcus aureus (strain Mu3 / ATCC 700698) OX=418127 GN=mnhF1 PE=3 SV=1 && PF04066:Multiple resistance and pH regulation protein F (MrpF / PhaF)	-
SAOUHSC_00914	5.00810636868975	6.36236752706461	4.57381456664651	35.0391837110449	36.0976419001898	46.3187317439133	5.31476282080029	39.151852451716	-2.881014886	2.91623079019948e-08	1.96559673359034e-07	SAOUHSC_00914	NC_007795.1	886283	887428	+	1146	protein_coding	2-isopropylmalate synthase&&sp|A9VLG7|LEU1_BACMK 2-isopropylmalate synthase OS=Bacillus mycoides (strain KBAB4) OX=315730 GN=leuA PE=3 SV=1 && PF00682:HMGL-like	HMGL-like
Novel00054	75.9562799251278	84.528597145287	53.9710118864288	155.021843085229	239.146877588757	209.592261141208	71.4852963189479	201.253660605065	-1.491753085	3.04786870527453e-08	2.04930047420659e-07	-	NC_007795.1	879385	879461	+	77	-	-	-
SAOUHSC_00018	324.692229570052	272.672894017055	559.834902957533	155.021843085229	125.213695341283	83.3737171390439	385.733342181546	121.203085188519	1.66828691624221	3.1270371971014e-08	2.09229982774425e-07	SAOUHSC_00018	NC_007795.1	20766	22166	+	1401	protein_coding	replicative DNA helicase&&sp|P37469|DNAC_BACSU Replicative DNA helicase OS=Bacillus subtilis (strain 168) OX=224308 GN=dnaC PE=1 SV=2 && PF03796:DnaB-like helicase C terminal domain|PF00772:DnaB-like helicase N terminal domain	DnaB_C
SAOUHSC_01387	0	0.908909646723516	0.914762913329302	58.3986395184082	39.4817958283325	27.791239046348	0.607890853350939	41.8905581310296	-6.149511574	3.15280551737999e-08	2.10442115844538e-07	SAOUHSC_01387	NC_007795.1	1330246	1331172	-	927	protein_coding	hypothetical protein&&sp|P45191|PSTC_HAEIN Phosphate transport system permease protein PstC OS=Haemophilus influenzae (strain ATCC 51907 / DSM 11121 / KW20 / Rd) OX=71421 GN=pstC PE=3 SV=1 && PF00528:Binding-protein-dependent transport system inner membrane component	BPD_transp_1
SAOUHSC_01917	5.00810636868975	9.08909646723516	3.65905165331721	25.4830426989418	55.2745141596656	56.7404463862938	5.91875149641404	45.8326677483004	-2.953192271	3.4926815686588e-08	2.3200632697269e-07	SAOUHSC_01917	NC_007795.1	1825909	1826364	-	456	protein_coding	hypothetical protein&&-- && PF16253:Domain of unknown function (DUF4909)	-
SAOUHSC_02515	333.039073517868	338.114388581148	216.798810459045	559.56514593093	780.611506091603	1058.38302034842	295.984090852687	799.519890790317	-1.432885511	3.49274979515249e-08	2.3200632697269e-07	SAOUHSC_02515	NC_007795.1	2318496	2318885	+	390	protein_coding	hypothetical protein&&-- && -	-
SAOUHSC_02781	9416.0746575315	10458.8233048475	12654.8301429976	40157.0281197491	26019.6315021805	18922.3598856822	10843.2427017922	28366.3398358706	-1.387408457	3.52711798058925e-08	2.33086303097454e-07	SAOUHSC_02781	NC_007795.1	2555933	2556124	-	192	protein_coding	hypothetical protein&&-- && -	-
SAOUHSC_00905	797.123597016451	831.652326752017	928.484357029241	469.312703038844	370.000829476945	426.132332044002	852.420093599237	421.815288186597	1.01450044921565	3.531392405735e-08	2.33086303097454e-07	SAOUHSC_00905	NC_007795.1	871848	875501	+	3654	protein_coding	ATP-dependent nuclease subunit A&&sp|Q2FZT5|ADDA_STAA8 ATP-dependent helicase/nuclease subunit A OS=Staphylococcus aureus (strain NCTC 8325 / PS 47) OX=93061 GN=addA PE=3 SV=1 && PF13361:UvrD-like helicase C-terminal domain|PF12705:PD-(D/E)XK nuclease superfamily|PF00580:UvrD/REP helicase N-terminal domain	UvrD-helicase
SAOUHSC_02900	960.72173839365	1102.50740147563	942.205800729181	570.183080388822	442.196113277325	392.551251529665	1001.81164686615	468.310148398604	1.0963519138534	3.53443594151413e-08	2.33086303097454e-07	SAOUHSC_02900	NC_007795.1	2669372	2670202	+	831	protein_coding	hypothetical protein&&sp|Q5HCW9|Y2597_STAAC Uncharacterized hydrolase SACOL2597 OS=Staphylococcus aureus (strain COL) OX=93062 GN=SACOL2597 PE=3 SV=1 && PF00561:alpha/beta hydrolase fold	Abhydrolase_1
SAOUHSC_01749	165.267510166762	134.51862771508	196.6740264	60.5222264099867	58.6586680878084	63.6882561478808	165.486721415881	60.9563835485586	1.44103906075009	3.64675622256961e-08	2.39918172537475e-07	queA	NC_007795.1	1653777	1654802	-	1026	protein_coding	S-adenosylmethionine:tRNA ribosyltransferase-isomerase&&sp|Q2FG87|QUEA_STAA3 S-adenosylmethionine:tRNA ribosyltransferase-isomerase OS=Staphylococcus aureus (strain USA300) OX=367830 GN=queA PE=3 SV=1 && PF02547:Queuosine biosynthesis protein	-
SAOUHSC_01722	504.149374448101	460.817190888823	632.101173110548	268.633741784678	240.274928898138	201.486483086023	532.355912815824	236.798384589613	1.16778663631248	3.82417997556755e-08	2.50990332525317e-07	alaS	NC_007795.1	1625259	1627889	-	2631	protein_coding	alanyl-tRNA synthetase&&sp|Q2FGA8|SYA_STAA3 Alanine--tRNA ligase OS=Staphylococcus aureus (strain USA300) OX=367830 GN=alaS PE=3 SV=1 && PF02272:DHHA1 domain|PF01411:tRNA synthetases class II (A)|PF07973:Threonyl and Alanyl tRNA synthetase second additional domain	-
SAOUHSC_02747	85.9724926625073	89.9820550256281	94.2205800729181	177.319505446803	241.402980207519	242.015373361947	90.0583759203512	220.245953005423	-1.289718427	4.23075590967837e-08	2.7701377980037e-07	SAOUHSC_02747	NC_007795.1	2524903	2525502	-	600	protein_coding	hypothetical protein&&sp|P96666|YDEI_BACSU Uncharacterized protein YdeI OS=Bacillus subtilis (strain 168) OX=224308 GN=ydeI PE=4 SV=1 && PF13376:Bacteriocin-protection, YdeI or OmpD-Associated|PF08818:Domain of unknown function (DU1801)	-
SAOUHSC_01852	536.702065844584	480.81320311674	615.63544067062	244.212492531525	283.140878654613	254.753024591523	544.383569877315	260.702131925887	1.06238745710012	4.69669348791922e-08	3.06791142322514e-07	SAOUHSC_01852	NC_007795.1	1757875	1758966	-	1092	protein_coding	bifunctional 3-deoxy-7-phosphoheptulonate synthase/chorismate mutase&&sp|P39912|AROG_BACSU Protein AroA(G) OS=Bacillus subtilis (strain 168) OX=224308 GN=aroA PE=1 SV=1 && PF00793:DAHP synthetase I family|PF01817:Chorismate mutase type II	-
SAOUHSC_01356	189.473357615429	207.231399452962	115.260127079492	377.99846670097	423.019241017849	503.716207715057	170.654961382627	434.911305144625	-1.348662602	4.729449847913e-08	3.08198746013288e-07	SAOUHSC_01356	NC_007795.1	1298809	1299660	+	852	protein_coding	transcription antiterminator&&sp|A7X215|GLCT_STAA1 Protein GlcT OS=Staphylococcus aureus (strain Mu3 / ATCC 700698) OX=418127 GN=glcT PE=3 SV=1 && PF00874:PRD domain|PF03123:CAT RNA binding domain	PRD
SAOUHSC_01110	126.872028006807	130.882989128186	127.152044952773	37.1627706026234	50.7623089221418	49.7926366247068	128.302354029255	45.9059053831573	1.48531131863665	5.00233611112204e-08	3.25084057539853e-07	SAOUHSC_01110	NC_007795.1	1070537	1070866	+	330	protein_coding	fibrinogen-binding protein-like protein&&sp|Q5HGS6|FIB_STAAC Fibrinogen-binding protein OS=Staphylococcus aureus (strain COL) OX=93062 GN=fib PE=3 SV=1 && PF12199:Extracellular fibrinogen binding protein C terminal	-
SAOUHSC_02813	77.6256487146911	94.5266032592457	96.964868812906	182.628472675749	226.738313185567	253.595056297925	89.7057069289476	220.987280719747	-1.301094033	5.01220510534173e-08	3.25084057539853e-07	SAOUHSC_02813	NC_007795.1	2591200	2593093	-	1894	protein_coding	--&&-- && PF13515:Fusaric acid resistance protein-like	-
SAOUHSC_00502	1279.57117720023	1573.32259847841	1262.37282039444	2366.73759066422	2795.31114464594	3097.5651853742	1371.75553202436	2753.20464022812	-1.005059654	5.20339972752255e-08	3.366905706044e-07	SAOUHSC_00502	NC_007795.1	503169	503630	+	462	protein_coding	hypothetical protein&&sp|Q2FJB8|CTSR_STAA3 Transcriptional regulator CtsR OS=Staphylococcus aureus (strain USA300) OX=367830 GN=ctsR PE=3 SV=1 && PF17727:CtsR C-terminal dimerization domain|PF05848:CtsR N-terminal HTH domain	CtsR
SAOUHSC_00618	499.141268079411	465.36173912244	364.990402418391	861.114484535074	888.904431792173	1251.76372537926	443.164469873414	1000.59421390217	-1.174367337	5.24850679357811e-08	3.38812058270887e-07	SAOUHSC_00618	NC_007795.1	609377	610093	+	717	protein_coding	hypothetical protein&&-- && -	-
Novel00067	4878.73028749859	4597.26499312754	5450.15743761598	2950.7239858483	1992.13861236672	1844.64349170135	4975.38423941404	2262.50202997212	1.1367098544753	5.37880347610708e-08	3.46410059936638e-07	-	NC_007795.1	1008909	1013854	-	4946	-	PF02779:Transketolase, pyrimidine binding domain|PF02780:Transketolase, C-terminal domain|PF00676:Dehydrogenase E1 component|PF07992:Pyridine nucleotide-disulphide oxidoreductase|PF02852:Pyridine nucleotide-disulphide oxidoreductase, dimerisation domain|PF05256:Uncharacterised protein family (UPF0223)|PF02817:e3 binding domain|PF00364:Biotin-requiring enzyme|PF00198:2-oxoacid dehydrogenases acylt…	Pyr_redox_2
SAOUHSC_01270	362.253027335225	345.385665754936	317.422730925268	142.280321735758	168.079645097759	167.905402571686	341.687141338476	159.421789801734	1.10091026034157	5.51964375904556e-08	3.546500078826e-07	SAOUHSC_01270	NC_007795.1	1225495	1225860	+	366	protein_coding	hypothetical protein&&sp|O31779|YMCA_BACSU Uncharacterized protein YmcA OS=Bacillus subtilis (strain 168) OX=224308 GN=ymcA PE=1 SV=1 && PF06133:Control of competence regulator ComK, YlbF/YmcA	-
Novel00034	129.376081191152	106.342428666651	119.833941646139	29.7302164820987	43.9940010658563	45.1607634503155	118.517483834647	39.6283269994235	1.58458274385595	5.57338222102483e-08	3.57268091091335e-07	-	NC_007795.1	701822	701958	+	137	-	-	-
Novel00019	899.789777574591	701.678247270554	1121.49933174172	455.509388243584	393.689906973945	320.7572173	907.655785528956	389.985504181376	1.21815352908986	6.33842265460304e-08	4.04423719261215e-07	-	NC_007795.1	518924	521691	-	2768	-	PF00687:Ribosomal protein L1p/L10e family|PF05175:Methyltransferase small domain|PF16320:Ribosomal protein L7/L12 dimerisation domain|PF00542:Ribosomal protein L7/L12 C-terminal domain|PF00466:Ribosomal protein L10	-
SAOUHSC_01384	15.8590035008509	20.9049218746409	16.4657324399274	52.0278788436728	65.4269759440939	120.428702534175	17.7432192718064	79.2945191073138	-2.159096448	6.37196727665745e-08	4.05622916916852e-07	SAOUHSC_01384	NC_007795.1	1327781	1328422	-	642	protein_coding	PhoU family transcriptional regulator&&sp|Q52989|PHOU_RHIME Phosphate-specific transport system accessory protein PhoU homolog OS=Rhizobium meliloti (strain 1021) OX=266834 GN=phoU PE=3 SV=2 && PF01895:PhoU domain	PhoU
SAOUHSC_01810	608.484923795804	576.248716022709	699.793628696916	351.453630556238	266.220109013899	277.91239046348	628.17575617181	298.528710011206	1.07245934922364	6.5241924792985e-08	4.14354025821498e-07	SAOUHSC_01810	NC_007795.1	1712978	1714207	-	1230	protein_coding	NADP-dependent malic enzyme&&sp|O34962|MAO4_BACSU Probable NAD-dependent malic enzyme 4 OS=Bacillus subtilis (strain 168) OX=224308 GN=ytsJ PE=3 SV=1 && PF00390:Malic enzyme, N-terminal domain|PF03949:Malic enzyme, NAD binding domain	Malic_M
SAOUHSC_02465	55.9238544503688	81.8018682051164	62.2038781063925	143.342115181547	190.640671285377	202.644451379621	66.6432002539593	178.875745948848	-1.42500522	6.58105372307409e-08	4.17002252038105e-07	SAOUHSC_02465	NC_007795.1	2288425	2289240	-	816	protein_coding	hypothetical protein&&sp|Q2FES9|Y2163_STAA3 Uncharacterized hydrolase SAUSA300_2163 OS=Staphylococcus aureus (strain USA300) OX=367830 GN=SAUSA300_2163 PE=3 SV=1 && PF05116:Sucrose-6F-phosphate phosphohydrolase	-
SAOUHSC_01124	16.6936878956325	27.2672894017055	23.7838357465618	91.3142363378746	69.9391811816177	77.5838756710548	22.5816043479666	79.6124310635157	-1.823194124	8.03849593484928e-08	5.07015225248521e-07	SAOUHSC_01124	NC_007795.1	1078816	1079532	-	717	protein_coding	superantigen-like protein&&sp|A0A0H3K7M3|SSL13_STAAE Superantigen-like protein 13 OS=Staphylococcus aureus (strain Newman) OX=426430 GN=ssl13 PE=1 SV=1 && -	-
SAOUHSC_00885	198.654885958027	155.423549589721	193.014974712483	59.4604329641975	43.9940010658563	88.0055903134353	182.364470086743	63.8200081144963	1.51692309030715	8.43867250433917e-08	5.31037743408071e-07	SAOUHSC_00885	NC_007795.1	848820	849299	-	480	protein_coding	monovalent cation/H+ antiporter subunit E&&sp|A7X0F8|MNHE1_STAA1 Na(+)/H(+) antiporter subunit E1 OS=Staphylococcus aureus (strain Mu3 / ATCC 700698) OX=418127 GN=mnhE1 PE=3 SV=1 && PF01899:Na+/H+ ion antiporter subunit	-
SAOUHSC_01476	100.996811768577	119.976073367504	88.7320025929423	191.122820242063	295.549443057804	309.177534390621	103.234962576341	265.283265896829	-1.360717195	8.60184971565628e-08	5.40070473014949e-07	SAOUHSC_01476	NC_007795.1	1434189	1434506	-	318	protein_coding	hypothetical protein&&sp|P42979|YPJD_BACSU Uncharacterized protein YpjD OS=Bacillus subtilis (strain 168) OX=224308 GN=ypjD PE=1 SV=1 && PF03819:MazG nucleotide pyrophosphohydrolase domain	-
SAOUHSC_00953	686.110572510495	750.759368193624	594.595893664046	1170.09637725974	1386.37505922916	1710.31917	677.155278122722	1422.26353537763	-1.070378293	8.7863258166562e-08	5.50396264141334e-07	SAOUHSC_00953	NC_007795.1	926875	928050	-	1176	protein_coding	diacylglycerol glucosyltransferase&&sp|Q2FI60|UGTP_STAA3 Processive diacylglycerol beta-glucosyltransferase OS=Staphylococcus aureus (strain USA300) OX=367830 GN=ugtP PE=3 SV=1 && PF04101:Glycosyltransferase family 28 C-terminal domain|PF06925:Monogalactosyldiacylglycerol (MGDG) synthase	-
SAOUHSC_01383	135.218871954623	180.87301969798	111.601075426175	307.92009927888	394.817958283325	324.231122207393	142.564322359593	342.323059923199	-1.263769422	9.07287874526779e-08	5.65769082754794e-07	SAOUHSC_01383	NC_007795.1	1325827	1327641	+	1815	protein_coding	hypothetical protein&&sp|P94876|PEPF2_LACLC Oligoendopeptidase F, chromosomal OS=Lactococcus lactis subsp. cremoris OX=1359 GN=pepF2 PE=3 SV=1 && PF08439:Oligopeptidase F|PF01432:Peptidase family M3	Peptidase_M3
SAOUHSC_02811	136.053556349405	131.79189877491	102.453446292882	225.100210507319	341.799546742422	353.180329547339	123.432967139065	306.693362265693	-1.311492066	9.25036156645975e-08	5.75531545424532e-07	SAOUHSC_02811	NC_007795.1	2589722	2590414	-	693	protein_coding	hypothetical protein&&sp|P39583|YWAC_BACSU GTP pyrophosphokinase YwaC OS=Bacillus subtilis (strain 168) OX=224308 GN=ywaC PE=1 SV=1 && PF04607:Region found in RelA / SpoT proteins	-
SAOUHSC_01470	263.760268750993	264.492707196543	200.333078019117	439.582486556745	604.635501828178	555.82478092696	242.862017988885	533.347589770628	-1.13413448	1.00895820198798e-07	6.26328454958676e-07	SAOUHSC_01470	NC_007795.1	1425296	1425982	-	687	protein_coding	hypothetical protein&&sp|P39787|DNAD_BACSU DNA replication protein DnaD OS=Bacillus subtilis (strain 168) OX=224308 GN=dnaD PE=1 SV=1 && PF07261:Replication initiation and membrane attachment	-
SAOUHSC_02737	45.0729573182077	67.2593138575402	59.4595893664046	191.122820242063	143.262516291378	135.482290350946	57.2639535140508	156.622542294796	-1.455087157	1.03319850561564e-07	6.39931506856533e-07	SAOUHSC_02737	NC_007795.1	2516694	2517545	-	852	protein_coding	epimerase/dehydratase&&sp|Q9Y7K4|YGI2_SCHPO Uncharacterized protein C2A9.02 OS=Schizosaccharomyces pombe (strain 972 / ATCC 24843) OX=284812 GN=SPBC2A9.02 PE=3 SV=1 && PF01370:NAD dependent epimerase/dehydratase family	Epimerase
SAOUHSC_00992	12.5202659217244	11.8158254074057	10.9771549599516	54.1514657352513	56.4025654690465	46.3187317439133	11.7710820963606	52.290920982737	-2.150433698	1.0370819244678e-07	6.40893324109314e-07	SAOUHSC_00992	NC_007795.1	963467	963886	+	420	protein_coding	MarR family transcriptional regulator&&-- && PF01047:MarR family	MarR
SAOUHSC_00067	591.791235900172	584.428902843221	665.947400903732	353.577217447817	208.689492235472	201.486483086023	614.055846549041	254.584397589771	1.26874091227948	1.07382459732615e-07	6.60630345111164e-07	SAOUHSC_00067	NC_007795.1	71508	73100	+	1593	protein_coding	L-lactate permease&&sp|Q9K5Z9|LCTP_BACHD L-lactate permease OS=Bacillus halodurans (strain ATCC BAA-125 / DSM 18197 / FERM 7344 / JCM 9153 / C-125) OX=272558 GN=lctP PE=3 SV=1 && PF02652:L-lactate permease	-
SAOUHSC_00182	45.0729573182077	34.5385665754936	50.3119602331116	8.49434756631392	4.51220523752372	6.947809762	43.307828042271	6.65145418847488	2.6982499027692	1.16076249672623e-07	7.12521621874362e-07	SAOUHSC_00182	NC_007795.1	199583	200155	-	573	protein_coding	hypothetical protein&&sp|P43984|Y318_HAEIN Uncharacterized protein HI_0318 OS=Haemophilus influenzae (strain ATCC 51907 / DSM 11121 / KW20 / Rd) OX=71421 GN=HI_0318 PE=4 SV=1 && PF04140:Isoprenylcysteine carboxyl methyltransferase (ICMT) family	ICMT
SAOUHSC_00530	9847.6064896336	8893.6808931896	13565.9340046735	5570.16841661035	3210.43402649813	1996.33733816266	10769.0737958323	3592.31326042371	1.58380016442583	1.25714919712809e-07	7.68257842689387e-07	SAOUHSC_00530	NC_007795.1	533330	534514	+	1185	protein_coding	elongation factor Tu&&sp|A7WYX6|EFTU_STAA1 Elongation factor Tu OS=Staphylococcus aureus (strain Mu3 / ATCC 700698) OX=418127 GN=tuf PE=3 SV=1 && PF03144:Elongation factor Tu domain 2|PF00009:Elongation factor Tu GTP binding domain|PF03143:Elongation factor Tu C-terminal domain	GTP_EFTU
SAOUHSC_02701	2.50405318434487	5.4534578803411	6.40334039330511	35.0391837110449	36.0976419001898	34.739048807935	4.78695048599703	35.2919581397232	-2.895320956	1.28678597384265e-07	7.84625593806495e-07	SAOUHSC_02701	NC_007795.1	2484250	2484393	-	144	protein_coding	hypothetical protein&&-- && -	-
SAOUHSC_00500	494.967846105503	569.886348495645	529.647726817666	221.914830169951	277.500622107709	283.702231931469	531.500640472938	261.03922806971	1.02643828789665	1.30250091304783e-07	7.924507767437e-07	SAOUHSC_00500	NC_007795.1	501029	501589	+	561	protein_coding	glutamine amidotransferase subunit PdxT&&sp|A7WYT2|PDXT_STAA1 Pyridoxal 5'-phosphate synthase subunit PdxT OS=Staphylococcus aureus (strain Mu3 / ATCC 700698) OX=418127 GN=pdxT PE=3 SV=1 && PF01174:SNO glutamine amidotransferase family	-
SAOUHSC_02119	253.744056013614	209.958128393132	341.20656667183	129.538800386287	91.3721560598553	89.1635586070331	268.302917026192	103.358171684392	1.37415595077554	1.53360737520742e-07	9.30997854706494e-07	SAOUHSC_02119	NC_007795.1	1991873	1993411	+	1539	protein_coding	high affinity proline permease&&sp|A7X430|PUTP_STAA1 Sodium/proline symporter OS=Staphylococcus aureus (strain Mu3 / ATCC 700698) OX=418127 GN=putP PE=3 SV=1 && PF00474:Sodium:solute symporter family	-
SAOUHSC_01477	5358.67381449803	5947.90472815869	6692.40547391717	17782.9166300782	13285.0602705792	9666.71931495471	5999.66133885796	13578.2320718707	-1.178390274	1.56249836223769e-07	9.46447245848822e-07	SAOUHSC_01477	NC_007795.1	1434843	1435523	-	681	protein_coding	hypothetical protein&&sp|O05248|YUGP_BACSU Putative membrane protease YugP OS=Bacillus subtilis (strain 168) OX=224308 GN=yugP PE=4 SV=1 && PF04298:Putative neutral zinc metallopeptidase	-
SAOUHSC_02600	107.67428692683	133.609718068357	111.601075426175	234.656351519422	251.555441991947	321.915185620197	117.628360140454	269.375659710522	-1.195295591	1.7141807866863e-07	1.03150922612414e-06	SAOUHSC_02600	NC_007795.1	2389509	2390015	-	507	protein_coding	hypothetical protein&&-- && PF08327:Activator of Hsp90 ATPase homolog 1-like protein	-
SAOUHSC_02772	279.619272251844	310.847099179443	288.15031769873	156.083636531018	82.3477455848079	61.3723195606851	292.872229710006	99.9345672255038	1.54763682653715	1.72531707657786e-07	1.03594365951727e-06	SAOUHSC_02772	NC_007795.1	2549037	2549756	-	720	protein_coding	hypothetical protein&&sp|P46331|YXBG_BACSU Uncharacterized oxidoreductase YxbG OS=Bacillus subtilis (strain 168) OX=224308 GN=yxbG PE=3 SV=2 && PF13561:Enoyl-(Acyl carrier protein) reductase	-
SAOUHSC_00963	107.67428692683	117.249344427334	60.3743522797339	192.184613687852	295.549443057804	327.705027088187	95.0993278779657	271.813027944614	-1.513372513	1.85494110708135e-07	1.11134815783741e-06	SAOUHSC_00963	NC_007795.1	940008	940994	-	987	protein_coding	lipoyltransferase and lipoate-protein ligase&&sp|A0A0H3JR16|LPLA1_STAAM Lipoate--protein ligase 1 OS=Staphylococcus aureus (strain Mu50 / ATCC 700699) OX=158878 GN=SAV1028 PE=1 SV=1 && PF10437:Bacterial lipoate protein ligase C-terminus|PF03099:Biotin/lipoate A/B protein ligase family	BPL_LipA_LipB
SAOUHSC_01206	311.337279253546	326.298563173742	323.826071318573	101.932170795767	148.902772838283	167.905402571686	320.487304581954	139.580115401912	1.20110907655789	1.86969599896678e-07	1.11775304286057e-06	SAOUHSC_01206	NC_007795.1	1157575	1157907	+	333	protein_coding	DNA-binding protein&&sp|P67249|Y1079_STAAN UPF0122 protein SA1079 OS=Staphylococcus aureus (strain N315) OX=158879 GN=SA1079 PE=3 SV=1 && PF04297:Putative helix-turn-helix protein, YlxM / p13 like	-
SAOUHSC_00155	191.977410799774	198.142302985727	327.48512297189	111.48831180787	66.5550272534749	69.47809762	239.201612252463	82.5071455590717	1.53261814456402	1.91650413194742e-07	1.14325083792959e-06	SAOUHSC_00155	NC_007795.1	166663	168660	-	1998	protein_coding	PTS system glucose-specific protein&&sp|Q2FK73|PTG3C_STAA3 PTS system glucose-specific EIICBA component OS=Staphylococcus aureus (strain USA300) OX=367830 GN=ptsG PE=3 SV=1 && PF00367:phosphotransferase system, EIIB|PF00358:phosphoenolpyruvate-dependent sugar phosphotransferase system, EIIA 1|PF02378:Phosphotransferase system, EIIC	-
SAOUHSC_01604	257.917477987522	298.122364125313	236.923594552289	454.447594797795	614.787963612607	596.353671202884	264.321145555041	555.196409871095	-1.0703621	1.94701651059539e-07	1.15893839916392e-06	SAOUHSC_01604	NC_007795.1	1529089	1529460	-	372	protein_coding	hypothetical protein&&-- && PF00903:Glyoxalase/Bleomycin resistance protein/Dioxygenase superfamily	Glyoxalase
SAOUHSC_02834	172.779669719796	201.777941572621	184.782108492519	324.908794411507	425.275343636611	440.027951567176	186.446573261645	396.737363205098	-1.089245899	1.98938754237025e-07	1.18160167203416e-06	SAOUHSC_02834	NC_007795.1	2611952	2612572	-	621	protein_coding	sortase&&sp|Q2FV99|SRTA_STAA8 Sortase A OS=Staphylococcus aureus (strain NCTC 8325 / PS 47) OX=93061 GN=srtA PE=1 SV=1 && PF04203:Sortase domain	-
SAOUHSC_00113	824.668182044245	881.642357321811	680.583607517001	460.81835547253	350.823957217469	343.916583198556	795.631382294352	385.186298629519	1.04595355475041	2.44854565382542e-07	1.4449571991459e-06	SAOUHSC_00113	NC_007795.1	116538	119147	+	2610	protein_coding	bifunctional acetaldehyde-CoA/alcohol dehydrogenase&&sp|Q24803|ADH2_ENTHI Aldehyde-alcohol dehydrogenase 2 OS=Entamoeba histolytica OX=5759 GN=ADH2 PE=1 SV=1 && PF00171:Aldehyde dehydrogenase family|PF00465:Iron-containing alcohol dehydrogenase	Aldedh
SAOUHSC_00625	504.984058842883	514.44286004551	393.3480527	211.296895712059	218.841954	251.27911971073	470.924990539998	227.139323147563	1.0526711008286	2.48812294741164e-07	1.46328078593064e-06	SAOUHSC_00625	NC_007795.1	614929	617331	+	2403	protein_coding	monovalent cation/H+ antiporter subunit A&&sp|Q2FJ15|MNHA2_STAA3 Putative antiporter subunit mnhA2 OS=Staphylococcus aureus (strain USA300) OX=367830 GN=mnhA2 PE=3 SV=1 && PF00662:NADH-Ubiquinone oxidoreductase (complex I), chain 5 N-terminus|PF13244:Domain of unknown function (DUF4040)|PF00361:Proton-conducting membrane transporter	-
SAOUHSC_00763	114.351762085083	109.978067253545	101.538683379552	236.779938411001	225.610261876186	233.909595306762	108.622837572727	232.09993186465	-1.094935016	2.60075510326103e-07	1.52171841148252e-06	SAOUHSC_00763	NC_007795.1	745612	746253	-	642	protein_coding	hypothetical protein&&sp|P32437|YVYE_BACSU IMPACT family member YvyE OS=Bacillus subtilis (strain 168) OX=224308 GN=yvyE PE=3 SV=2 && PF09186:Domain of unknown function (DUF1949)|PF01205:Uncharacterized protein family UPF0029	-
SAOUHSC_02568	754.554692882588	666.230771048337	548.857747997581	1119.13029186186	1371.71039220721	1648.94685008331	656.547737309502	1379.92917805079	-1.071135312	2.63869254723062e-07	1.53737383578055e-06	SAOUHSC_02568	NC_007795.1	2358274	2358600	-	327	protein_coding	hypothetical protein&&-- && PF14470:Bacterial PH domain	-
SAOUHSC_00643	227.868839775383	233.589779207944	258.877904472192	432.149932436221	464.757139464943	614.881163900449	240.112174485173	503.929411933871	-1.069277945	2.79609150713707e-07	1.62563459717272e-06	SAOUHSC_00643	NC_007795.1	631791	632894	+	1104	protein_coding	teichoic acid biosynthesis protein TagB&&sp|Q2G2X4|TARB_STAA8 Teichoic acid glycerol-phosphate primase OS=Staphylococcus aureus (strain NCTC 8325 / PS 47) OX=93061 GN=tarB PE=1 SV=1 && PF04464:CDP-Glycerol:Poly(glycerophosphate) glycerophosphotransferase	-
Novel00115	67.6094359773116	41.8098437492817	68.6072184996976	155.021843085229	155.671080694568	150.535878167718	59.3421660754303	153.742933982505	-1.372076345	2.93794077665079e-07	1.70450150544086e-06	-	NC_007795.1	1454909	1455021	+	113	-	-	-
SAOUHSC_02661	6.67747515825299	15.4514639942998	13.7214436999395	66.8929870847221	41.7378984470944	55.582478092696	11.9501276174974	54.7377878748375	-2.205303161	3.0354780835352e-07	1.75369006926929e-06	SAOUHSC_02661	NC_007795.1	2444928	2446178	-	1251	protein_coding	PTS system sucrose-specific transporter subunit IIBC&&sp|P51184|PTSBC_STAXY PTS system sucrose-specific EIIBC component OS=Staphylococcus xylosus OX=1288 GN=scrA PE=4 SV=1 && PF02378:Phosphotransferase system, EIIC	-
Novel00147	279.619272251844	299.94018341876	429.023806351443	163.516190651543	131.982003197569	138.95619523174	336.194420674016	144.818129693617	1.21376502531685	3.08509231414327e-07	1.77861716224192e-06	-	NC_007795.1	1701604	1702609	+	1006	-	PF00180:Isocitrate/isopropylmalate dehydrogenase	-
SAOUHSC_02111	107.67428692683	97.2533321994162	120.748704559468	227.223797398897	230.12246711371	245.489278242741	108.558774561905	234.278514251783	-1.109686541	3.17899221421301e-07	1.8289181148715e-06	SAOUHSC_02111	NC_007795.1	1983130	1984170	-	1041	protein_coding	DNA polymerase IV&&sp|Q5HEM7|DPO4_STAAC DNA polymerase IV OS=Staphylococcus aureus (strain COL) OX=93062 GN=dinB PE=3 SV=1 && PF00817:impB/mucB/samB family|PF11799:impB/mucB/samB family C-terminal domain	IMS
SAOUHSC_01165	163.598141377198	174.510652170915	90.5615284196009	354.639010893606	354.208111145612	339.284710024165	142.890107322571	349.377277354461	-1.289020018	3.23648500240307e-07	1.85702104402257e-06	SAOUHSC_01165	NC_007795.1	1114347	1115654	+	1308	protein_coding	uracil permease&&sp|P39766|PYRP_BACSU Uracil permease OS=Bacillus subtilis (strain 168) OX=224308 GN=pyrP PE=1 SV=2 && PF00860:Permease family	-
SAOUHSC_02389	382.285452809984	410.827160319029	547.942985084252	1057.54627200608	871.983662151459	841.842949445624	447.018532737755	923.790961201055	-1.047868695	3.24134582229393e-07	1.85702104402257e-06	SAOUHSC_02389	NC_007795.1	2209329	2210309	+	981	protein_coding	cation efflux family protein&&sp|A7Z1S6|CZCD_BACVZ Cadmium, cobalt and zinc/H(+)-K(+) antiporter OS=Bacillus velezensis (strain DSM 23117 / BGSC 10A6 / FZB42) OX=326423 GN=czcD PE=3 SV=1 && PF01545:Cation efflux family	-
SAOUHSC_01750	230.372892959728	213.593766980026	239.667883292277	117.859072482606	100.396566534903	89.1635586070331	227.878181077344	102.473065874847	1.15143003796001	3.28617685909121e-07	1.87879134355526e-06	ruvB	NC_007795.1	1654804	1655808	-	1005	protein_coding	Holliday junction DNA helicase RuvB&&sp|Q2FG86|RUVB_STAA3 Holliday junction ATP-dependent DNA helicase RuvB OS=Staphylococcus aureus (strain USA300) OX=367830 GN=ruvB PE=3 SV=1 && PF05496:Holliday junction DNA helicase RuvB P-loop domain|PF05491:RuvB C-terminal winged helix domain|PF17864:RuvB AAA lid domain	-
SAOUHSC_01319	38.3954821599547	39.0831148091112	73.1810330663441	121.044452819973	162.439388550854	159.799624516501	50.21987668	147.761155295776	-1.558869442	3.33246587524555e-07	1.9013031445903e-06	SAOUHSC_01319	NC_007795.1	1261846	1263228	-	1383	protein_coding	aspartate kinase&&sp|P94417|AK3_BACSU Aspartokinase 3 OS=Bacillus subtilis (strain 168) OX=224308 GN=yclM PE=1 SV=1 && PF00696:Amino acid kinase family	AA_kinase
Novel00095	107.67428692683	125.429531247845	85.9877138529544	202.802548145745	253.811544610709	371.707822244904	106.36384400921	276.107305000453	-1.375085166	3.48584792711488e-07	1.98469602475485e-06	-	NC_007795.1	1260087	1260900	+	814	-	-	-
SAOUHSC_02812	866.402401783326	778.02665759533	1118.75504300174	476.745257159369	454.604677680515	302.229724629034	921.061367460131	411.193219822973	1.16283832637924	3.57069639004625e-07	2.02880476707173e-06	SAOUHSC_02812	NC_007795.1	2590645	2591061	-	417	protein_coding	hypothetical protein&&-- && -	-
SAOUHSC_01010	23.3711630538855	29.994018341876	19.2100211799153	67.9547805305114	99.2685152255218	74.1099707902613	24.1917341918923	80.4444221820982	-1.73310084	3.64517759080455e-07	2.0668532731366e-06	SAOUHSC_01010	NC_007795.1	980919	981623	+	705	protein_coding	phosphoribosylaminoimidazole-succinocarboxamide synthase&&sp|A7X0V7|PUR7_STAA1 Phosphoribosylaminoimidazole-succinocarboxamide synthase OS=Staphylococcus aureus (strain Mu3 / ATCC 700698) OX=418127 GN=purC PE=3 SV=1 && PF01259:SAICAR synthetase	-
SAOUHSC_02912	86.8071770572889	78.1662296182224	88.7320025929423	297.302164820987	199.665081760425	159.799624516501	84.5684697561512	218.922290365971	-1.373450617	3.79558915091979e-07	2.14329982854814e-06	SAOUHSC_02912	NC_007795.1	2679237	2679686	+	450	protein_coding	hypothetical protein&&-- && PF06983:3-demethylubiquinone-9 3-methyltransferase	-
SAOUHSC_00957	202.828307931935	198.142302985727	211.310232979069	100.870377349978	72.1952838003795	94.9534000750223	204.093614632243	89.3396870751265	1.19097930996688	3.88659541813607e-07	2.19019209013815e-06	SAOUHSC_00957	NC_007795.1	932072	932875	+	804	protein_coding	hypothetical protein&&sp|O34997|YKOY_BACSU Uncharacterized membrane protein YkoY OS=Bacillus subtilis (strain 168) OX=224308 GN=ykoY PE=3 SV=1 && PF03741:Integral membrane protein TerC family	-
SAOUHSC_00741	228.703524170165	238.134327441561	265.281244865498	542.576450798302	561.769552071703	404.130934465644	244.039698825741	502.825645778549	-1.043624915	4.03889551134959e-07	2.27136250638269e-06	nrdI	NC_007795.1	726781	727179	+	399	protein_coding	ribonucleotide reductase stimulatory protein&&sp|A7WZL9|NRDI_STAA1 Protein NrdI OS=Staphylococcus aureus (strain Mu3 / ATCC 700698) OX=418127 GN=nrdI PE=3 SV=1 && PF07972:NrdI Flavodoxin like	-
SAOUHSC_02453	150.243191060692	202.686851219344	179.293531012543	69.0165739763006	76.7074890379032	28.9492073399458	177.407857764193	58.2244234513832	1.60407220224077	4.16469710966426e-07	2.33733001052586e-06	SAOUHSC_02453	NC_007795.1	2277620	2278552	-	933	protein_coding	tagatose-6-phosphate kinase&&sp|Q2FET9|LACC_STAA3 Tagatose-6-phosphate kinase OS=Staphylococcus aureus (strain USA300) OX=367830 GN=lacC PE=3 SV=1 && PF00294:pfkB family carbohydrate kinase	PfkB
SAOUHSC_00861	1023.32306800227	1002.52734033604	1163.57842575487	644.508621594069	498.598678746371	415.710617401622	1063.14294469773	519.605972580687	1.03213807759798	4.69846101518842e-07	2.61897780857797e-06	SAOUHSC_00861	NC_007795.1	829617	830534	+	918	protein_coding	lipoyl synthase&&sp|A7X0C7|LIPA_STAA1 Lipoyl synthase OS=Staphylococcus aureus (strain Mu3 / ATCC 700698) OX=418127 GN=lipA PE=3 SV=1 && PF16881:N-terminal domain of lipoyl synthase of Radical_SAM family|PF04055:Radical SAM superfamily	Radical_SAM
SAOUHSC_00926	51.7504324764607	48.1722112763464	85.0729509396251	9.55614101210316	19.1768722594758	12.7376512295762	61.6651982308107	13.8235548337184	2.16011595852472	4.7046364997728e-07	2.61897780857797e-06	SAOUHSC_00926	NC_007795.1	897096	898037	+	942	protein_coding	oligopeptide ABC transporter ATP-binding protein&&sp|P24137|OPPF_BACSU Oligopeptide transport ATP-binding protein OppF OS=Bacillus subtilis (strain 168) OX=224308 GN=oppF PE=2 SV=3 && PF08352:Oligopeptide/dipeptide transporter, C-terminal region|PF00005:ABC transporter	ABC_tran
SAOUHSC_01863	582.609707557574	540.801239800492	392.43328981827	828.198887715607	1220.55151675017	1442.8284938229	505.281412392112	1163.85963276289	-1.203202063	4.86030236016352e-07	2.70016797786862e-06	SAOUHSC_01863	NC_007795.1	1770125	1770436	+	312	protein_coding	hypothetical protein&&-- && PF03413:Peptidase propeptide and YPEB domain	-
SAOUHSC_02631	171.110300930233	211.775947686579	151.850643612664	325.970587857297	402.714317448992	405.288902759241	178.245630743159	377.991269355177	-1.084210686	5.12877759779254e-07	2.84357628909869e-06	SAOUHSC_02631	NC_007795.1	2419563	2420114	+	552	protein_coding	hypothetical protein&&-- && PF14278:Transcriptional regulator C-terminal region|PF00440:Bacterial regulatory proteins, tetR family	TetR_N
SAOUHSC_02451	58.4279076347137	67.2593138575402	69.5219814130269	25.4830426989418	7.89635916566651	4.63187317439133	65.0697343017603	12.6704250129999	2.34340537776583	5.49735130766196e-07	3.04179398311276e-06	SAOUHSC_02451	NC_007795.1	2276303	2276614	-	312	protein_coding	PTS system lactose-specific transporter subunit IIA&&sp|Q5HE14|PTLA_STAAC PTS system lactose-specific EIIA component OS=Staphylococcus aureus (strain COL) OX=93062 GN=lacF PE=3 SV=1 && PF02255:PTS system, Lactose/Cellobiose specific IIA subunit	-
SAOUHSC_00605	93.4846522155419	86.346416438734	53.9710118864288	138.033147952601	250.427390682566	304.54566121623	77.9340268469016	231.002066617133	-1.565072531	5.83102495023099e-07	3.21349070403512e-06	SAOUHSC_00605	NC_007795.1	597409	597885	+	477	protein_coding	hypothetical protein&&-- && PF00583:Acetyltransferase (GNAT) family	Acetyltransf_1
SAOUHSC_00214	63.4360140034034	48.1722112763464	32.0167019665256	12.7415213494709	3.38415392814279	8.10577805518483	47.8749757487585	8.07715111093283	2.56013884170966	5.97207901414231e-07	3.28464345777827e-06	SAOUHSC_00214	NC_007795.1	234857	235324	+	468	protein_coding	PTS system transporter subunit IIA&&-- && PF00359:Phosphoenolpyruvate-dependent sugar phosphotransferase system, EIIA 2	PTS_EIIA_2
Novel00070	301.321066516166	229.045230974326	416.217125564832	144.403908627337	115.061233556855	130.850417176555	315.527807685108	130.105186453582	1.2773841577556	6.34786880513096e-07	3.47741817014146e-06	-	NC_007795.1	1076473	1077557	+	1085	-	PF07968:Leukocidin/Hemolysin toxin family	-
SAOUHSC_01141	540.040803423711	531.712143333257	516.841046031055	808.024812245612	1283.7223900755	1152.17845212984	529.531330929341	1081.30855148365	-1.029670501	6.45697236245581e-07	3.53015387609413e-06	SAOUHSC_01141	NC_007795.1	1090750	1091952	+	1203	protein_coding	hypothetical protein&&sp|A7X1B5|BSHC_STAA1 Putative cysteine ligase BshC OS=Staphylococcus aureus (strain Mu3 / ATCC 700698) OX=418127 GN=bshC PE=3 SV=1 && PF10079:Bacillithiol biosynthesis BshC	-
SAOUHSC_00360	99.3274429790133	116.34043478061	84.1581880262958	213.420482603637	240.274928898138	208.43429284761	99.9420219286397	220.709901449795	-1.142900581	6.48645071918425e-07	3.53923402336442e-06	SAOUHSC_00360	NC_007795.1	368020	368403	-	384	protein_coding	hypothetical protein&&-- && -	-
SAOUHSC_02668	408.160669048214	350.839123635277	272.599348172132	609.469437883024	755.794377285223	767.732978655363	343.866380285208	710.998931274537	-1.047094166	6.69133080468505e-07	3.64379400255126e-06	SAOUHSC_02668	NC_007795.1	2453508	2453873	-	366	protein_coding	hypothetical protein&&-- && PF11337:Protein of unknown function (DUF3139)	-
Novel00022	195.3161484	202.686851219344	190.270685972495	101.932170795767	84.6038482035697	77.5838756710548	196.09122852358	88.0399648901305	1.1534985656144	6.79142961869309e-07	3.69099435798538e-06	-	NC_007795.1	562407	563260	-	854	-	PF01380:SIS domain|PF13419:Haloacid dehalogenase-like hydrolase	SIS
SAOUHSC_00236	50.9157480816791	49.0811209230699	75.0105588930028	15.9269016868386	16.9207696407139	6.947809762	58.3358092992506	13.2651603630465	2.12988630313265	6.97833182745537e-07	3.78509122790972e-06	SAOUHSC_00236	NC_007795.1	257027	258463	+	1437	protein_coding	6-phospho-beta-glucosidase&&sp|P42973|BGLA_BACSU Aryl-phospho-beta-D-glucosidase BglA OS=Bacillus subtilis (strain 168) OX=224308 GN=bglA PE=1 SV=1 && PF00232:Glycosyl hydrolase family 1	Glyco_hydro_1
Novel00127	650.219143534885	657.141674581102	783.951816723212	420.470204532539	298.933596985946	317.283312445806	697.104211613066	345.562371321431	1.01153560293881	7.15960411011971e-07	3.87576994150181e-06	-	NC_007795.1	1585201	1586767	+	1567	-	PF12127:Flotillin-like protein FloA	-
Novel00136	16.6936878956325	16.3603736410233	9.14762913329302	39.2863574942019	75.5794377285223	62.530287854283	14.0672302233163	59.1320276923357	-2.066017664	7.69245623246785e-07	4.14789306652678e-06	-	NC_007795.1	1642537	1642722	+	186	-	-	-
SAOUHSC_01257	147.739137876347	134.51862771508	137.214436999395	57.336846072619	45.1220523752372	67.1621610286743	139.824067530274	56.5403531588435	1.30728242642448	7.72642898599706e-07	4.15805865195537e-06	SAOUHSC_01257	NC_007795.1	1212021	1212725	+	705	protein_coding	hypothetical protein&&sp|O31767|YMFI_BACSU Uncharacterized oxidoreductase YmfI OS=Bacillus subtilis (strain 168) OX=224308 GN=ymfI PE=3 SV=2 && PF00106:short chain dehydrogenase	adh_short
SAOUHSC_00685	366.426449309133	337.205478934424	264.366481952168	541.514657352512	705.032068363081	765.417042068167	322.666136731909	670.654589261254	-1.054654526	7.96325461094398e-07	4.27713870704999e-06	SAOUHSC_00685	NC_007795.1	671375	671770	+	396	protein_coding	hypothetical protein&&-- && -	-
SAOUHSC_01041	4435.51287386955	4729.96580154918	5226.0405238503	3006.99903847513	1781.19301751249	1528.51814754914	4797.17306642301	2105.57006784559	1.18775975922547	8.28604722450117e-07	4.41969591305927e-06	SAOUHSC_01041	NC_007795.1	1009523	1010500	+	978	protein_coding	pyruvate dehydrogenase complex%2C E1 component subunit beta&&sp|P0A0A1|ODPB_STAAM Pyruvate dehydrogenase E1 component subunit beta OS=Staphylococcus aureus (strain Mu50 / ATCC 700699) OX=158878 GN=pdhB PE=3 SV=1 && PF02780:Transketolase, C-terminal domain|PF02779:Transketolase, pyrimidine binding domain	-
Novel00211	370.599871283041	299.031273772037	376.882320291672	183.690266121539	160.183285932092	172.537275746077	348.83782178225	172.136942599903	1.01882323624635	8.31205688079182e-07	4.42130685148501e-06	-	NC_007795.1	2642235	2642702	+	468	-	PF00171:Aldehyde dehydrogenase family	Aldedh
SAOUHSC_01096	128.54139679637	145.425543475763	88.7320025929423	289.869610700463	233.506621041852	318.441280739404	120.899647621692	280.605837493906	-1.214114378	8.52185852511947e-07	4.52415269190705e-06	SAOUHSC_01096	NC_007795.1	1056822	1057082	+	261	protein_coding	hypothetical protein&&sp|A9VJL5|ZAPA_BACMK Cell division protein ZapA OS=Bacillus mycoides (strain KBAB4) OX=315730 GN=zapA PE=3 SV=2 && PF05164:Cell division protein ZapA	-
SAOUHSC_01396	45.0729573182077	44.5365726894523	93.3058171595888	7.43255412052468	19.1768722594758	10.4217146423805	60.9717823890829	12.343713674127	2.30730072342772	1.00362804758401e-06	5.31787501128328e-06	SAOUHSC_01396	NC_007795.1	1339088	1339975	+	888	protein_coding	4-hydroxy-tetrahydrodipicolinate synthase&&sp|Q2FH43|DAPA_STAA3 4-hydroxy-tetrahydrodipicolinate synthase OS=Staphylococcus aureus (strain USA300) OX=367830 GN=dapA PE=3 SV=1 && PF00701:Dihydrodipicolinate synthetase family	-
SAOUHSC_00474	2091.71909332275	2202.28807401108	2884.24746572729	1355.91023027286	971.252177376981	584.773988266905	2392.75154435371	970.645465305582	1.30124723431058	1.11281825498384e-06	5.8517038170398e-06	SAOUHSC_00474	NC_007795.1	472189	472842	+	654	protein_coding	50S ribosomal protein L25/general stress protein Ctc&&sp|Q2FJE0|RL25_STAA3 50S ribosomal protein L25 OS=Staphylococcus aureus (strain USA300) OX=367830 GN=rplY PE=1 SV=1 && PF14693:Ribosomal protein TL5, C-terminal domain|PF01386:Ribosomal L25p family	-
SAOUHSC_00094	55.0891700555872	69.0771331509872	108.856786686187	290.931404146252	183.872363429092	172.537275746077	77.6743632975871	215.780347773807	-1.477226765	1.11288767138612e-06	5.8517038170398e-06	SAOUHSC_00094	NC_007795.1	100455	101054	+	600	protein_coding	hypothetical protein&&sp|Q2G260|Y094_STAA8 Uncharacterized protein SAOUHSC_00094 OS=Staphylococcus aureus (strain NCTC 8325 / PS 47) OX=93061 GN=SAOUHSC_00094 PE=1 SV=1 && -	-
SAOUHSC_02958	1.66936878956325	2.72672894017055	4.57381456664651	32.9155968194664	29.3293340439042	19.6854609911632	2.9899707654601	27.3101306181779	-3.206694648	1.2400047047706e-06	6.482914331025e-06	SAOUHSC_02958	NC_007795.1	2719684	2721108	+	1425	protein_coding	alkaline phosphatase III&&sp|P19405|PPB3_BACSU Alkaline phosphatase 3 OS=Bacillus subtilis (strain 168) OX=224308 GN=phoB PE=1 SV=4 && PF00245:Alkaline phosphatase	-
Novel00106	234.546314933636	172.692832877468	193.929737625812	350.391837110449	418.507035780325	691.307071277906	200.389628478972	486.735314722893	-1.27910678	1.33151021851984e-06	6.93494905479084e-06	-	NC_007795.1	1354954	1355335	+	382	-	-	-
SAOUHSC_02511	2070.85198345321	2292.27012903671	3075.43291461311	1349.53946959812	834.757968941888	433.080141805589	2479.51834236768	872.459193448534	1.50646156246354	1.38468109036782e-06	7.18466603492739e-06	rplD	NC_007795.1	2316491	2317114	-	624	protein_coding	50S ribosomal protein L4&&sp|A7X5G2|RL4_STAA1 50S ribosomal protein L4 OS=Staphylococcus aureus (strain Mu3 / ATCC 700698) OX=418127 GN=rplD PE=3 SV=1 && PF00573:Ribosomal protein L4/L1 family	-
SAOUHSC_00718	305.494488490075	333.56984034753	207.651181325752	505.413680195678	608.019655756321	714.466437149863	282.238503387785	609.299924367287	-1.10955769	1.50303483602326e-06	7.76944699072176e-06	SAOUHSC_00718	NC_007795.1	702445	703029	-	585	protein_coding	hypothetical protein&&-- && -	-
Novel00055	504.984058842883	564.432890615304	545.198696344264	835.631441836132	1062.62433343684	1390.719921	538.205215267483	1096.32523196132	-1.026252301	1.51378752994635e-06	7.8103484190478e-06	-	NC_007795.1	907037	907942	-	906	-	PF05389:Negative regulator of genetic competence (MecA)|PF03960:ArsC family	-
SAOUHSC_00177	46.742326107771	39.0831148091112	68.6072184996976	13.8033147952601	10.1524617844284	11.5796829359783	51.4775531388599	11.8451531718889	2.11614475499136	1.52638092280424e-06	7.86057591331771e-06	SAOUHSC_00177	NC_007795.1	193875	195143	+	1269	protein_coding	maltose ABC transporter permease&&sp|O32261|GANP_BACSU Galactooligosaccharides transport system permease protein GanP OS=Bacillus subtilis (strain 168) OX=224308 GN=ganP PE=1 SV=1 && PF00528:Binding-protein-dependent transport system inner membrane component	BPD_transp_1
SAOUHSC_02671	61.7666452138402	73.6216813846048	66.777692673039	181.56667922996	125.213695341283	170.221339158881	67.3886730904947	159.000571243375	-1.239815461	1.55376929057198e-06	7.98666457770644e-06	SAOUHSC_02671	NC_007795.1	2455468	2456637	-	1170	protein_coding	hypothetical protein&&sp|Q2FEB0|NART_STAA3 Probable nitrate transporter NarT OS=Staphylococcus aureus (strain USA300) OX=367830 GN=narT PE=3 SV=1 && PF07690:Major Facilitator Superfamily	MFS_1
SAOUHSC_01061	196.150832773682	232.68086956122	173.804953532567	323.847000965718	523.415807552751	465.503254026329	200.878885289156	437.588687514933	-1.122759692	1.58518393583239e-06	8.13293996928933e-06	SAOUHSC_01061	NC_007795.1	1025818	1026300	-	483	protein_coding	hypothetical protein&&sp|O07636|YLAL_BACSU Uncharacterized protein YlaL OS=Bacillus subtilis (strain 168) OX=224308 GN=ylaL PE=4 SV=1 && -	-
SAOUHSC_01574	16.6936878956325	47.2633016296228	29.2724132265377	1.06179344578924	4.51220523752372	2.31593658719567	31.076467583931	2.62997842350287	3.57151584829781	1.59295841683756e-06	8.15760827989439e-06	SAOUHSC_01574	NC_007795.1	1503582	1503845	-	264	protein_coding	helix-turn-helix domain-containing protein&&-- && PF01381:Helix-turn-helix	HTH_3
SAOUHSC_02259	51.7504324764607	69.9860427977107	59.4595893664046	133.785974169444	154.543029385187	135.482290350946	60.3986882135254	141.270431301859	-1.227359105	1.7388657464748e-06	8.85533482001056e-06	SAOUHSC_02259	NC_007795.1	2092122	2092907	+	786	protein_coding	hypothetical protein&&sp|P55177|YAG5_STAAU Hydrolase in agr operon OS=Staphylococcus aureus OX=1280 PE=3 SV=1 && PF00795:Carbon-nitrogen hydrolase	CN_hydrolase
SAOUHSC_01201	470.761998656836	319.027285999954	511.35246855108	172.010538217857	225.610261876186	201.486483086023	433.713917735957	199.702427726689	1.11960147158723	1.75223706932779e-06	8.90693519528914e-06	acpP	NC_007795.1	1151545	1151778	+	234	protein_coding	acyl carrier protein&&sp|A7X1J8|ACP_STAA1 Acyl carrier protein OS=Staphylococcus aureus (strain Mu3 / ATCC 700698) OX=418127 GN=acpP PE=3 SV=1 && PF00550:Phosphopantetheine attachment site	PP-binding
SAOUHSC_01060	50.0810636868975	60.8969463304756	62.2038781063925	125.29162660313	179.360158191568	122.74463912137	57.7272960412552	142.465474638689	-1.304526093	1.76366196845179e-06	8.94846939712626e-06	SAOUHSC_01060	NC_007795.1	1025649	1025816	-	168	protein_coding	hypothetical protein&&-- && PF09963:Uncharacterized protein conserved in bacteria (DUF2197)	-
SAOUHSC_02957	151.077875455474	142.698814535592	117.089652906151	234.656351519422	296.677494367185	389.077346648872	136.955447632406	306.803730845159	-1.162037754	1.86791480954689e-06	9.42525821331002e-06	SAOUHSC_02957	NC_007795.1	2719286	2719486	-	201	protein_coding	hypothetical protein&&-- && -	-
SAOUHSC_00462	306.329172884856	237.225417794838	397.921867298246	164.577984097332	119.573438794379	75.2679390838591	313.825485992647	119.806453991857	1.38693615816431	1.95757447267696e-06	9.85957838802496e-06	SAOUHSC_00462	NC_007795.1	463721	464494	+	774	protein_coding	hypothetical protein&&sp|P37545|YABD_BACSU Uncharacterized metal-dependent hydrolase YabD OS=Bacillus subtilis (strain 168) OX=224308 GN=yabD PE=3 SV=1 && PF01026:TatD related DNase	-
SAOUHSC_01676	1669.36878956325	1706.93231654676	2141.4599801039	1135.0571935487	665.550272534749	495.610429659872	1839.25369540464	765.405965247773	1.26426780779923	2.20666918103759e-06	1.10736135909733e-05	SAOUHSC_01676	NC_007795.1	1585886	1586875	-	990	protein_coding	hypothetical protein&&sp|Q2YT06|Y1445_STAAB UPF0365 protein SAB1445c OS=Staphylococcus aureus (strain bovine RF122 / ET3-1) OX=273036 GN=SAB1445c PE=3 SV=1 && PF12127:SigmaW regulon antibacterial	-
SAOUHSC_00627	68.4441203720932	64.5325849173696	53.0562489730995	23.3594558073633	12.4085644031902	17.3695244039675	62.0109847541874	17.712514871507	1.80397427818844	2.40301660954255e-06	1.20369684448853e-05	SAOUHSC_00627	NC_007795.1	617740	618084	+	345	protein_coding	monovalent cation/H+ antiporter subunit C&&sp|A7WZ78|MNHC2_STAA1 Putative antiporter subunit mnhC2 OS=Staphylococcus aureus (strain Mu3 / ATCC 700698) OX=418127 GN=mnhC2 PE=3 SV=1 && PF00420:NADH-ubiquinone/plastoquinone oxidoreductase chain 4L	-
SAOUHSC_01407	469.092629867273	534.438872273427	328.399885885219	703.969054558266	1075.03289784003	1226.2884229201	443.977129341973	1001.76345843947	-1.173560572	2.42751307264019e-06	1.2137565363201e-05	SAOUHSC_01407	NC_007795.1	1347047	1347676	+	630	protein_coding	hypothetical protein&&sp|P37467|XPAC_BACSU Protein XpaC OS=Bacillus subtilis (strain 168) OX=224308 GN=xpaC PE=4 SV=1 && PF10112:5-bromo-4-chloroindolyl phosphate hydrolysis protein	-
SAOUHSC_01402	40.8995353442996	26.358379754982	25.6133615732205	86.0052691089284	68.8111298722367	145.904004993327	30.9570922241673	100.240134658164	-1.689983646	2.46609889820778e-06	1.23081160981332e-05	SAOUHSC_01402	NC_007795.1	1345319	1345720	-	402	protein_coding	hypothetical protein&&sp|Q2FH37|MSA_STAA3 Protein msa OS=Staphylococcus aureus (strain USA300) OX=367830 GN=msa PE=3 SV=1 && -	-
SAOUHSC_00747	10.0162127373795	8.18018682051165	10.9771549599516	39.2863574942019	38.3537445189516	46.3187317439133	9.72451817261425	41.3196112523556	-2.085967471	2.65580316403252e-06	1.3159385047008e-05	SAOUHSC_00747	NC_007795.1	732002	732958	+	957	protein_coding	hypothetical protein&&sp|P94419|YCLO_BACSU Petrobactin import system permease protein YclO OS=Bacillus subtilis (strain 168) OX=224308 GN=yclO PE=1 SV=1 && PF01032:FecCD transport family	-
SAOUHSC_02626	126.872028006807	168.148284643851	118.919178732809	258.015807326785	320.366571864184	283.702231931469	137.979830461156	287.361537040813	-1.058584904	2.69870184192559e-06	1.3347895800891e-05	SAOUHSC_02626	NC_007795.1	2414312	2414731	+	420	protein_coding	hypothetical protein&&-- && -	-
SAOUHSC_01918	165.267510166762	177.237381111086	273.514111085461	500.104712966732	489.574268271324	365.917980776915	205.339667454436	451.86565400499	-1.139090053	2.91051961736655e-06	1.43697108577343e-05	SAOUHSC_01918	NC_007795.1	1826667	1827317	+	651	protein_coding	hypothetical protein&&-- && PF05901:Excalibur calcium-binding domain	Excalibur
SAOUHSC_1307a	75.9562799251278	50.8989402165169	46.6529085797944	106.179344578924	165.823542478997	194.538673324436	57.8360429071464	155.513853460786	-1.422729409	3.03002853098103e-06	1.48827820201806e-05	SAOUHSC_1307a	NC_007795.1	1253703	1253900	+	198	protein_coding	hypothetical protein&&-- && -	-
SAOUHSC_02043	2.50405318434487	1.81781929344703	6.40334039330511	15.9269016868386	39.4817958283325	33.5810805143371	3.57507095703234	29.6632593431694	-3.05872613	3.03067561138223e-06	1.48827820201806e-05	SAOUHSC_02043	NC_007795.1	1944274	1945248	-	975	protein_coding	phage head protein&&sp|B2ZYY5|CAPSD_BPMR2 Putative major capsid protein OS=Staphylococcus phage phiMR25 OX=487152 GN=orf47 PE=1 SV=1 && PF05065:Phage capsid family	-
SAOUHSC_02448	199.489570352808	212.684857333303	170.14590187925	308.981892724669	415.122881852182	501.400271127862	194.106776521787	408.501681901571	-1.072588648	3.13846961883425e-06	1.53846549942855e-05	SAOUHSC_02448	NC_007795.1	2272020	2272904	-	885	protein_coding	hypothetical protein&&-- && PF06028:Alpha/beta hydrolase of unknown function (DUF915)	-
SAOUHSC_01166	113.517077690301	147.24336276921	87.817239679613	234.656351519422	284.268929963994	245.489278242741	116.192560046374	254.804853242052	-1.132712148	3.33635224471502e-06	1.6296569578981e-05	pyrB	NC_007795.1	1115682	1116563	+	882	protein_coding	aspartate carbamoyltransferase catalytic subunit&&sp|A7X1E9|PYRB_STAA1 Aspartate carbamoyltransferase OS=Staphylococcus aureus (strain Mu3 / ATCC 700698) OX=418127 GN=pyrB PE=3 SV=1 && PF00185:Aspartate/ornithine carbamoyltransferase, Asp/Orn binding domain|PF02729:Aspartate/ornithine carbamoyltransferase, carbamoyl-P binding domain	-
SAOUHSC_00746	4.17342197390812	4.54454823361758	10.0623920466223	29.7302164820987	28.2012827345232	48.634668331109	6.26012075138267	35.5220558492436	-2.510879934	3.39483871004028e-06	1.65528483202318e-05	SAOUHSC_00746	NC_007795.1	731044	732015	+	972	protein_coding	hypothetical protein&&sp|P94418|YCLN_BACSU Petrobactin import system permease protein YclN OS=Bacillus subtilis (strain 168) OX=224308 GN=yclN PE=1 SV=1 && PF01032:FecCD transport family	-
SAOUHSC_A02794	85.9724926625073	88.1642357321811	59.4595893664046	149.712875856283	214.329748782377	178.327117214066	77.8654392536977	180.789913950909	-1.213541532	3.46338225972949e-06	1.68571702907187e-05	SAOUHSC_A02794	NC_007795.1	2713423	2713683	-	261	protein_coding	hypothetical protein&&-- && -	-
SAOUHSC_02945	51.7504324764607	59.0791270370285	84.1581880262958	21.2358689157848	21.4329748782377	5.78984146798916	64.995915846595	16.1528950873372	2.00012707878066	3.83750088177806e-06	1.86122176805814e-05	SAOUHSC_02945	NC_007795.1	2709973	2710578	-	606	protein_coding	precorrin-2 dehydrogenase&&sp|P61818|SIRC_BACME Precorrin-2 dehydrogenase OS=Bacillus megaterium OX=1404 GN=sirC PE=1 SV=1 && PF14824:Sirohaem biosynthesis protein central|PF13241:Putative NAD(P)-binding	-
Novel00058	148.573822271129	120.884983014228	86.9024767662837	203.864341591534	292.165289129661	364.760012483317	118.787094017213	286.929881068171	-1.269997865	3.89681379777927e-06	1.88666160984032e-05	-	NC_007795.1	927778	927965	+	188	-	PF06925:Monogalactosyldiacylglycerol (MGDG) synthase	-
SAOUHSC_00529	13441.7574935633	13040.1267015423	18784.6564252172	9300.24879166795	5491.35377406637	3925.51251529665	15088.8468734409	6239.03836034366	1.27401970482582	3.94747685847003e-06	1.90783152210766e-05	SAOUHSC_00529	NC_007795.1	531032	533113	+	2082	protein_coding	elongation factor G&&sp|A7WYX4|EFG_STAA1 Elongation factor G OS=Staphylococcus aureus (strain Mu3 / ATCC 700698) OX=418127 GN=fusA PE=3 SV=1 && PF14492:Elongation Factor G, domain II|PF00679:Elongation factor G C-terminus|PF00009:Elongation factor Tu GTP binding domain|PF03764:Elongation factor G, domain IV|PF03144:Elongation factor Tu domain 2	GTP_EFTU
SAOUHSC_01823	46.742326107771	44.5365726894523	60.3743522797339	12.7415213494709	11.2805130938093	16.2115561103697	50.5510836923191	13.4111968512166	1.91576165202598	4.06407969173924e-06	1.9607402021549e-05	SAOUHSC_01823	NC_007795.1	1728490	1729260	-	771	protein_coding	hypothetical protein&&sp|P29942|YCB9_SINSX Probable membrane transporter protein ORF9 OS=Sinorhizobium sp. OX=42445 PE=3 SV=1 && PF01925:Sulfite exporter TauE/SafE	-
SAOUHSC_01875	322.188176385707	317.209466706507	429.023806351443	190.061026796274	186.128466047853	156.325719635707	356.140483147886	177.505070826612	1.00362180379105	4.1610554700803e-06	2.00401095319104e-05	leuS	NC_007795.1	1788818	1791235	-	2418	protein_coding	leucyl-tRNA synthetase&&sp|Q2FFY0|SYL_STAA3 Leucine--tRNA ligase OS=Staphylococcus aureus (strain USA300) OX=367830 GN=leuS PE=3 SV=1 && PF00133:tRNA synthetases class I (I, L, M and V)|PF08264:Anticodon-binding domain of tRNA|PF13603:Leucyl-tRNA synthetase, Domain 2|PF09334:tRNA synthetases class I (M)	-
SAOUHSC_01008	13.354950316506	17.2692832877468	21.9543099199032	81.7580953257715	81.2196942754269	34.739048807935	17.5261811747187	65.9056128030445	-1.916643761	4.35899609865403e-06	2.09201383443256e-05	SAOUHSC_01008	NC_007795.1	979385	979804	+	420	protein_coding	5-(carboxyamino)imidazole ribonucleotide mutase&&sp|P12044|PURE_BACSU N5-carboxyaminoimidazole ribonucleotide mutase OS=Bacillus subtilis (strain 168) OX=224308 GN=purE PE=3 SV=1 && PF00731:AIR carboxylase	-
SAOUHSC_02030	3.3387375791265	2.72672894017055	1.8295258266586	22.297662361574	20.3049235688567	27.791239046348	2.63166411531855	23.4646083255929	-3.147292264	4.94951782894318e-06	2.37128467414525e-05	SAOUHSC_02030	NC_007795.1	1934828	1936729	-	1902	protein_coding	phi ETA orf 55-like protein&&-- && PF13472:GDSL-like Lipase/Acylhydrolase family|PF06605:Prophage endopeptidase tail	-
SAOUHSC_01054	122.698606032899	135.427537361804	107.942023772858	185.813853013117	300.061648295327	362.444075896122	122.022722389187	282.773192401522	-1.211337251	5.20519775785555e-06	2.47673752610813e-05	SAOUHSC_01054	NC_007795.1	1021617	1022231	-	615	protein_coding	hypothetical protein&&sp|Q2FHX4|Y1006_STAA3 UPF0637 protein SAUSA300_1006 OS=Staphylococcus aureus (strain USA300) OX=367830 GN=SAUSA300_1006 PE=3 SV=1 && PF06335:Protein of unknown function (DUF1054)	-
SAOUHSC_01334	25.0405318434487	23.6316508148114	18.295258266586	43.5335312773588	83.4757968941888	94.9534000750223	22.3224803082821	73.98757608	-1.724347781	5.51356686499006e-06	2.61870619667058e-05	SAOUHSC_01334	NC_007795.1	1275824	1276057	+	234	protein_coding	hypothetical protein&&-- && -	-
Novel00182	217.852627038004	211.775947686579	212.224995892398	127.415213494709	77.8355403472842	92.6374634878266	213.95119020566	99.2960724432732	1.10538148788309	6.03971099597279e-06	2.85381533314865e-05	-	NC_007795.1	2175329	2175686	+	358	-	PF02350:UDP-N-acetylglucosamine 2-epimerase	-
SAOUHSC_02047	1.66936878956325	4.54454823361758	4.57381456664651	22.297662361574	22.5610261876186	33.5810805143371	3.59591052994245	26.1465896878433	-2.874888202	6.25272414727042e-06	2.94939818267473e-05	SAOUHSC_02047	NC_007795.1	1946234	1947229	-	996	protein_coding	phage head morphogenesis protein&&-- && PF04233:Phage Mu protein F like protein	-
SAOUHSC_02280	113.517077690301	120.884983014228	89.6467655062716	221.914830169951	199.665081760425	240.857405068349	108.0162754	220.812438999575	-1.030887554	6.54768455336768e-06	3.08324187016458e-05	SAOUHSC_02280	NC_007795.1	2110834	2111268	-	435	protein_coding	hypothetical protein&&sp|O05515|TSAE_BACSU tRNA threonylcarbamoyladenosine biosynthesis protein TsaE OS=Bacillus subtilis (strain 168) OX=224308 GN=tsaE PE=1 SV=1 && PF02367:Threonylcarbamoyl adenosine biosynthesis protein TsaE	-
SAOUHSC_00381	38.3954821599547	25.4494701082585	22.8690728332325	67.9547805305114	99.2685152255218	81.0577805518483	28.9046750338152	82.7603587692938	-1.511963348	6.65062947131209e-06	3.12052481208542e-05	SAOUHSC_00381	NC_007795.1	386599	386958	-	360	protein_coding	hypothetical protein&&sp|Q02009|YPAA_LACLA Uncharacterized protein YpaA OS=Lactococcus lactis subsp. lactis (strain IL1403) OX=272623 GN=ypaA PE=4 SV=1 && PF06993:Protein of unknown function (DUF1304)	-
SAOUHSC_02354	1823.78540259785	1952.33792116211	2024.37032719774	1312.3766989955	738.873607644509	750.363454251396	1933.49788365257	933.871253630468	1.04946148659216	6.65541430468127e-06	3.12052481208542e-05	glyA	NC_007795.1	2176314	2177552	-	1239	protein_coding	serine hydroxymethyltransferase&&sp|A7X4V7|GLYA_STAA1 Serine hydroxymethyltransferase OS=Staphylococcus aureus (strain Mu3 / ATCC 700698) OX=418127 GN=glyA PE=3 SV=1 && PF00464:Serine hydroxymethyltransferase	SHMT
SAOUHSC_02828	113.517077690301	102.706790079757	99.7091575528939	290.931404146252	228.994415804329	170.221339158881	105.311008440984	230.049053036487	-1.127904084	7.22114747173078e-06	3.37150348849909e-05	SAOUHSC_02828	NC_007795.1	2606191	2606997	+	807	protein_coding	hypothetical protein&&sp|P54721|CADE_BACSU Catechol-2,3-dioxygenase OS=Bacillus subtilis (strain 168) OX=224308 GN=catE PE=1 SV=2 && PF00903:Glyoxalase/Bleomycin resistance protein/Dioxygenase superfamily	Glyoxalase
SAOUHSC_01388	0	0	0	8.49434756631392	9.02441047504744	19.6854609911632	0	12.4014063441748	-6.247498527	7.96076742208734e-06	3.69799162343584e-05	SAOUHSC_01388	NC_007795.1	1331232	1331339	-	108	protein_coding	hypothetical protein&&-- && -	-
SAOUHSC_00178	39.2301665547363	54.534578803411	40.2495681864893	10.6179344578924	10.1524617844284	13.895619523174	44.6714378482122	11.5553385884983	1.95254886923283	9.5990083850294e-06	4.42165377869864e-05	SAOUHSC_00178	NC_007795.1	195145	195984	+	840	protein_coding	maltose ABC transporter permease&&sp|O07011|GANQ_BACSU Galactooligosaccharides transport system permease protein GanQ OS=Bacillus subtilis (strain 168) OX=224308 GN=ganQ PE=1 SV=1 && PF00528:Binding-protein-dependent transport system inner membrane component	BPD_transp_1
SAOUHSC_01672	333.87375791265	378.106413036983	255.218852818875	510.722647424624	644.117297656511	816.367646986472	322.399674589503	657.069197355869	-1.026627288	9.63036692238988e-06	4.42868044089836e-05	SAOUHSC_01672	NC_007795.1	1583452	1583919	-	468	protein_coding	hypothetical protein&&sp|A7X2W8|YBEY_STAA1 Endoribonuclease YbeY OS=Staphylococcus aureus (strain Mu3 / ATCC 700698) OX=418127 GN=ybeY PE=3 SV=1 && PF02130:Uncharacterized protein family UPF0054	-
SAOUHSC_00499	553.395753740217	580.793264256327	722.662701530148	397.110748725176	270.732314251423	217.698039196393	618.950573175564	295.180367390997	1.06689616914711	9.69558388259345e-06	4.45122799284341e-05	SAOUHSC_00499	NC_007795.1	500138	501025	+	888	protein_coding	pyridoxal biosynthesis lyase PdxS&&sp|A7WYT1|PDXS_STAA1 Pyridoxal 5'-phosphate synthase subunit PdxS OS=Staphylococcus aureus (strain Mu3 / ATCC 700698) OX=418127 GN=pdxS PE=3 SV=1 && PF01680:SOR/SNZ family	-
SAOUHSC_00466	499.141268079411	367.199497276301	571.726820830814	277.128089350992	234.634672351233	200.328514792425	479.355862062175	237.36375883155	1.0132367624449	9.80690699098949e-06	4.49483237087018e-05	ipk	NC_007795.1	466774	467622	+	849	protein_coding	4-diphosphocytidyl-2C-methyl-D-erythritol kinase&&sp|A7WYP4|ISPE_STAA1 Putative 4-diphosphocytidyl-2-C-methyl-D-erythritol kinase OS=Staphylococcus aureus (strain Mu3 / ATCC 700698) OX=418127 GN=SAHV_0492 PE=3 SV=1 && PF00288:GHMP kinases N terminal domain|PF08544:GHMP kinases C terminal	GHMP_kinases
SAOUHSC_01072	105.170233742485	108.160247960098	114.345364166163	180.504885784171	218.841954	288.33410510586	109.225281956249	229.226981636644	-1.068650826	1.05121669445591e-05	4.80206961753117e-05	SAOUHSC_01072	NC_007795.1	1038192	1038446	+	255	protein_coding	hypothetical protein&&sp|P60418|Y1004_STAAW UPF0298 protein MW1004 OS=Staphylococcus aureus (strain MW2) OX=196620 GN=MW1004 PE=3 SV=1 && PF09902:Uncharacterized protein conserved in bacteria (DUF2129)	-
SAOUHSC_00811	97.65807419	86.346416438734	92.3910542462595	31.8538033736772	42.8659497564753	37.0549853951306	92.1318482914812	37.2582461750944	1.30825171032846	1.09484764184312e-05	4.98481956137181e-05	SAOUHSC_00811	NC_007795.1	792193	792723	+	531	protein_coding	hypothetical protein&&-- && PF00583:Acetyltransferase (GNAT) family	Acetyltransf_1
SAOUHSC_01336	122.698606032899	100.88897078631	79.5843734596493	179.443092338382	238.018826279376	228.119753838773	101.057316759619	215.193890818844	-1.088009018	1.12439351940703e-05	5.11087963366833e-05	SAOUHSC_01336	NC_007795.1	1276193	1276432	+	240	protein_coding	hypothetical protein&&sp|P60076|Y1176_STAAN UPF0291 protein SA1176 OS=Staphylococcus aureus (strain N315) OX=158879 GN=SA1176 PE=1 SV=1 && PF05979:Bacterial protein of unknown function (DUF896)	-
SAOUHSC_00240	82.6337550833808	91.7998743190751	85.9877138529544	33.9773902652557	34.9695905908088	35.8970171015328	86.8071144184701	34.9479993191991	1.31272460985644	1.13364185297888e-05	5.14441434932658e-05	SAOUHSC_00240	NC_007795.1	260850	261254	-	405	protein_coding	D-ribose pyranase&&sp|A7WXT5|RBSD_STAA1 D-ribose pyranase OS=Staphylococcus aureus (strain Mu3 / ATCC 700698) OX=418127 GN=rbsD PE=3 SV=1 && PF05025:RbsD / FucU transport protein family	-
SAOUHSC_02741	148.573822271129	110.886976900269	188.441160145836	66.8929870847221	62.0428220159511	63.6882561478808	149.300653105745	64.208021749518	1.2169009445893	1.15954741960316e-05	5.2533037955662e-05	SAOUHSC_02741	NC_007795.1	2520722	2521417	-	696	protein_coding	amino acid ABC transporter permease&&sp|O34742|OPUCD_BACSU Glycine betaine/carnitine/choline transport system permease protein OpuCD OS=Bacillus subtilis (strain 168) OX=224308 GN=opuCD PE=1 SV=1 && PF00528:Binding-protein-dependent transport system inner membrane component	BPD_transp_1
SAOUHSC_02613	45.9076417129893	71.8038620911578	46.6529085797944	100.870377349978	143.262516291378	159.799624516501	54.7881374613138	134.644172719286	-1.297348104	1.17391086282487e-05	5.30091112113037e-05	SAOUHSC_02613	NC_007795.1	2403616	2404269	+	654	protein_coding	hypothetical protein&&sp|O34542|YFLK_BACSU Uncharacterized protein YflK OS=Bacillus subtilis (strain 168) OX=224308 GN=yflK PE=4 SV=1 && PF03473:MOSC domain|PF03475:3-alpha domain	MOSC
SAOUHSC_02031	1.66936878956325	0	5.48857747997581	16.9886951326278	22.5610261876186	31.2651439271415	2.38598208984635	23.6049550824626	-3.31474951	1.20980667260523e-05	5.44512004855055e-05	SAOUHSC_02031	NC_007795.1	1936738	1937685	-	948	protein_coding	hypothetical protein&&-- && PF05709:Phage tail protein	-
SAOUHSC_00135	116.021130874646	129.974079481463	96.0501058995767	35.0391837110449	47.3781549939991	57.8984146798916	114.015105418562	46.7719177949785	1.28915358778957	1.25123518037551e-05	5.62238030397491e-05	SAOUHSC_00135	NC_007795.1	140804	141316	+	513	protein_coding	hypothetical protein&&-- && PF14026:Protein of unknown function (DUF4242)	-
SAOUHSC_02011	180.291829272831	146.334453122486	111.601075426175	254.830426989418	292.165289129661	393.709219823263	146.075785940497	313.568311980781	-1.100062345	1.32038807576527e-05	5.91379024161971e-05	recX	NC_007795.1	1920093	1920911	-	819	protein_coding	recombination regulator RecX&&sp|Q2FFM2|RECX_STAA3 Regulatory protein RecX OS=Staphylococcus aureus (strain USA300) OX=367830 GN=recX PE=3 SV=1 && PF02631:RecX family	-
SAOUHSC_00097	50.9157480816791	49.0811209230699	54.8857747997581	21.2358689157848	12.4085644031902	11.5796829359783	51.6275479348357	15.0747054183178	1.76847882208071	1.34454736028571e-05	6.00244357270408e-05	SAOUHSC_00097	NC_007795.1	102361	103068	+	708	protein_coding	purine nucleoside phosphorylase&&sp|A6TVU0|DEOD_ALKMQ Purine nucleoside phosphorylase DeoD-type OS=Alkaliphilus metalliredigens (strain QYMF) OX=293826 GN=deoD PE=3 SV=1 && PF01048:Phosphorylase superfamily	-
SAOUHSC_01180	45.0729573182077	48.1722112763464	30.187176139867	88.1288560005069	106.036823081807	108.849019598196	41.1441149114737	101.00489956017	-1.293322999	1.40517927814592e-05	6.2427189255271e-05	SAOUHSC_01180	NC_007795.1	1132021	1132974	+	954	protein_coding	hypothetical protein&&-- && -	-
SAOUHSC_00925	40.8995353442996	31.8118376353231	49.3971973197823	14.8651082410494	6.76830785628558	1.15796829359783	40.7028567664683	7.59712813031093	2.40198219987868	1.49172623616545e-05	6.61652766041128e-05	SAOUHSC_00925	NC_007795.1	896024	897106	+	1083	protein_coding	hypothetical protein&&sp|P24136|OPPD_BACSU Oligopeptide transport ATP-binding protein OppD OS=Bacillus subtilis (strain 168) OX=224308 GN=oppD PE=2 SV=2 && PF00005:ABC transporter|PF08352:Oligopeptide/dipeptide transporter, C-terminal region	ABC_tran
SAOUHSC_01789	193.646779589337	119.976073367504	126.237282039444	270.757328676256	320.366571864184	313.809407565013	146.620044998762	301.644436035151	-1.038554325	1.51185575030526e-05	6.67352056715807e-05	SAOUHSC_01789	NC_007795.1	1687891	1688013	-	123	protein_coding	hypothetical protein&&-- && -	-
SAOUHSC_02682	87.6418614520705	109.978067253545	81.4138992863079	46.7189116147266	20.3049235688567	33.5810805143371	93.011275997308	33.5349718993068	1.46751707542985	1.55757169034085e-05	6.84236764926093e-05	SAOUHSC_02682	NC_007795.1	2467889	2468866	-	978	protein_coding	uroporphyrin-III C-methyltransferase&&sp|P29928|SUMT_BACME Uroporphyrinogen-III C-methyltransferase OS=Bacillus megaterium OX=1404 GN=cobA PE=1 SV=1 && PF00590:Tetrapyrrole (Corrin/Porphyrin) Methylases	-
SAOUHSC_01321	277.115219067499	249.950152848967	583.618738704095	161.392603759965	164.695491169616	106.533083011001	370.22803687352	144.207059313527	1.35915195455246	1.6247322908857e-05	7.12601881967411e-05	SAOUHSC_01321	NC_007795.1	1264705	1265766	+	1062	protein_coding	threonine synthase&&sp|P04990|THRC_BACSU Threonine synthase OS=Bacillus subtilis (strain 168) OX=224308 GN=thrC PE=3 SV=1 && PF00291:Pyridoxal-phosphate dependent enzyme	PALP
SAOUHSC_02846	35.8914289756098	39.9920244558347	37.5052794465014	109.364724916292	69.9391811816177	103.059178130207	37.7962442926486	94.1210280760388	-1.317587968	1.62737045196708e-05	7.12622411291319e-05	SAOUHSC_02846	NC_007795.1	2620124	2620534	-	411	protein_coding	hypothetical protein&&-- && PF13279:Thioesterase-like superfamily	-
SAOUHSC_02974	151.912559850256	141.789904888869	105.19773503287	287.746023808884	286.525032582756	224.64584895798	132.966733257331	266.30563511654	-1.001431879	1.64029176579163e-05	7.17138689336562e-05	SAOUHSC_02974	NC_007795.1	2736110	2737984	+	1875	protein_coding	hypothetical protein&&sp|O31644|MANR_BACSU Transcriptional regulator ManR OS=Bacillus subtilis (strain 168) OX=224308 GN=manR PE=1 SV=2 && PF08279:HTH domain|PF00359:Phosphoenolpyruvate-dependent sugar phosphotransferase system, EIIA 2|PF00874:PRD domain	PRD
SAOUHSC_02832	20.8671098695406	20.9049218746409	27.4428873998791	63.7076067473544	48.5062063	98.4273049558158	23.0716397146868	70.2137060021834	-1.605783299	1.66474409578416e-05	7.26674010064515e-05	SAOUHSC_02832	NC_007795.1	2610420	2611055	+	636	protein_coding	hypothetical protein&&sp|Q45593|YYDI_BACSU Probable peptide export ATP-binding protein YydI OS=Bacillus subtilis (strain 168) OX=224308 GN=yydI PE=2 SV=1 && PF00005:ABC transporter	ABC_tran
SAOUHSC_01397	29.2139538173568	25.4494701082585	40.2495681864893	6.37076067473544	3.38415392814279	8.10577805518483	31.6376640373682	5.95356421935435	2.41057771283736	1.81666925750564e-05	7.86746528841025e-05	SAOUHSC_01397	NC_007795.1	1340002	1340694	+	693	protein_coding	4-hydroxy-tetrahydrodipicolinate reductase&&sp|Q2FH42|DAPB_STAA3 4-hydroxy-tetrahydrodipicolinate reductase OS=Staphylococcus aureus (strain USA300) OX=367830 GN=dapB PE=3 SV=1 && PF05173:Dihydrodipicolinate reductase, C-terminus|PF01113:Dihydrodipicolinate reductase, N-terminus	DapB_N
SAOUHSC_00284	50.9157480816791	57.2613077435815	38.4200423598307	123.168039711552	125.213695341283	93.7954317814244	48.8656993950304	114.05905561142	-1.223021279	1.85160856625134e-05	7.99360056073971e-05	SAOUHSC_00284	NC_007795.1	299299	300189	+	891	protein_coding	5'-nucleotidase&&sp|P26093|HEL_HAEIN Lipoprotein E OS=Haemophilus influenzae (strain ATCC 51907 / DSM 11121 / KW20 / Rd) OX=71421 GN=hel PE=1 SV=2 && PF03767:HAD superfamily, subfamily IIIB (Acid phosphatase)	-
SAOUHSC_00172	85.1378082677257	72.7127717378813	83.2434251129665	139.09494139839	201.921184379186	164.431497690892	80.3646683728578	168.482541156156	-1.066699868	1.94443959299836e-05	8.3812051422343e-05	SAOUHSC_00172	NC_007795.1	188732	189505	-	774	protein_coding	hypothetical protein&&sp|Q2G1F3|Y172_STAA8 Uncharacterized protein SAOUHSC_00172 OS=Staphylococcus aureus (strain NCTC 8325 / PS 47) OX=93061 GN=SAOUHSC_00172 PE=3 SV=1 && PF04507:Csa1 family	-
Novel00142	191.142726404992	203.595760866068	136.299674086066	253.768633543628	400.45821483023	581.300083386112	177.012720452375	411.842310586657	-1.217160003	2.33352094527639e-05	9.94912030931794e-05	-	NC_007795.1	1678825	1679146	+	322	-	PF06689:ClpX C4-type zinc finger	-
Novel00075	45.9076417129893	69.0771331509872	75.0105588930028	151.836462747861	143.262516291378	125.060575708566	63.3317779189931	140.053184915935	-1.148504237	2.38386369320349e-05	0.000101323418180983	-	NC_007795.1	1106464	1106850	-	387	-	PF05103:DivIVA protein	-
SAOUHSC_02973	5.84279076347137	6.36236752706461	16.4657324399274	44.5953247231481	46.2501036846181	30.1071756335436	9.55696357682114	40.3175346804366	-2.086123115	2.39247838677212e-05	0.00010153264758678	SAOUHSC_02973	NC_007795.1	2735412	2735870	+	459	protein_coding	hypothetical protein&&-- && -	-
SAOUHSC_00376	30.8833226069201	22.7227411680879	26.5281244865498	60.5222264099867	72.1952838003795	78.7418439646526	26.7113960871859	70.4864513916729	-1.396219252	2.43960762548998e-05	0.00010321416877073	SAOUHSC_00376	NC_007795.1	383358	383894	-	537	protein_coding	hypothetical protein&&-- && -	-
Novel00072	141.061662718095	170.875013584021	143.6177774	183.690266121539	445.580267205467	500.242302834264	151.851484564939	376.504278720423	-1.309404634	2.47080042481775e-05	0.000104213208101976	-	NC_007795.1	1089821	1090132	+	312	-	-	-
SAOUHSC_01138	465.753892288146	608.060553658032	449.148590444687	646.632208485647	1263.41746650664	1450.93427187808	507.654345463622	1120.32798229012	-1.141798565	2.48089498616363e-05	0.000104478732189127	SAOUHSC_01138	NC_007795.1	1089696	1090136	-	441	protein_coding	hypothetical protein&&sp|Q99UT4|Y1019_STAAN Uncharacterized N-acetyltransferase SA1019 OS=Staphylococcus aureus (strain N315) OX=158879 GN=SA1019 PE=1 SV=1 && -	-
SAOUHSC_01322	124.367974822462	104.524609373204	285.406028958742	66.8929870847221	56.4025654690465	59.0563829734895	171.43287105147	60.783978509086	1.49445733186559	2.55099723438988e-05	0.000107102937321713	SAOUHSC_01322	NC_007795.1	1265768	1266682	+	915	protein_coding	homoserine kinase&&sp|Q2FHA3|KHSE_STAA3 Homoserine kinase OS=Staphylococcus aureus (strain USA300) OX=367830 GN=thrB PE=3 SV=1 && PF08544:GHMP kinases C terminal|PF00288:GHMP kinases N terminal domain	GHMP_kinases
SAOUHSC_00966	4.17342197390812	7.27127717378813	2.74428873998791	22.297662361574	23.6890774969995	33.5810805143371	4.72966262922805	26.5226067909702	-2.48759263	2.8631456238691e-05	0.000118937318212085	SAOUHSC_00966	NC_007795.1	942257	942364	+	108	protein_coding	hypothetical protein&&-- && PF16935:Putative Holin-like Toxin (Hol-Tox)	-
SAOUHSC_00239	171.110300930233	164.512646056956	245.156460772253	114.673692145238	73.3233351097604	48.634668331109	193.593135919814	78.8772318620358	1.29150885538527	2.89542505402514e-05	0.000120078550342484	SAOUHSC_00239	NC_007795.1	259908	260822	-	915	protein_coding	ribokinase&&sp|A0A0H2WZY4|RBSK_STAAC Ribokinase OS=Staphylococcus aureus (strain COL) OX=93062 GN=rbsK PE=1 SV=1 && PF00294:pfkB family carbohydrate kinase	PfkB
SAOUHSC_01307	13.354950316506	9.08909646723516	17.3804953532567	40.3481509399911	37.2256932095707	62.530287854283	13.2748473789993	46.7013773346149	-1.813344651	2.89935117917852e-05	0.000120078550342484	SAOUHSC_01307	NC_007795.1	1252408	1253433	-	1026	protein_coding	hypothetical protein&&-- && PF01212:Beta-eliminating lyase	Beta_elim_lyase
SAOUHSC_00035	358.914289756098	408.100431378859	248.81551242557	148.651082410494	162.439388550854	194.538673324436	338.610077853509	168.543048095261	1.00753180268434	2.90514132832672e-05	0.000120137423351857	SAOUHSC_00035	NC_007795.1	38370	39437	+	1068	protein_coding	hypothetical protein&&sp|P54432|YRKE_BACSU Uncharacterized protein YrkE OS=Bacillus subtilis (strain 168) OX=224308 GN=yrkE PE=4 SV=1 && PF01206:Sulfurtransferase TusA|PF13686:DsrE/DsrF/DrsH-like family|PF00581:Rhodanese-like domain	SirA
SAOUHSC_02044	5.84279076347137	0.908909646723516	7.31810330663441	21.2358689157848	25.9451801157614	37.0549853951306	4.68993457227643	28.0786781422256	-2.575103271	2.91774070627566e-05	0.000120477281415286	SAOUHSC_02044	NC_007795.1	1945262	1945882	-	621	protein_coding	hypothetical protein&&-- && PF14265:Domain of unknown function (DUF4355)	-
SAOUHSC_00656	487.455686552469	517.169588985681	516.841046031055	351.453630556238	191.768722594758	211.908197728403	507.155440523068	251.710183626467	1.00922765212152	2.92464305118891e-05	0.00012058123524392	SAOUHSC_00656	NC_007795.1	645295	645879	+	585	protein_coding	hypothetical protein&&sp|Q927E5|DHAL1_LISIN PEP-dependent dihydroxyacetone kinase 1, ADP-binding subunit DhaL OS=Listeria innocua serovar 6a (strain ATCC BAA-680 / CLIP 11262) OX=272626 GN=dhaL-1 PE=3 SV=1 && PF02734:DAK2 domain	-
SAOUHSC_02991	93.4846522155419	78.1662296182224	133.555385346078	47.7807050605158	38.3537445189516	35.8970171015328	101.735422393281	40.6771555603334	1.31975159951251	3.13125019611302e-05	0.000128906258073515	SAOUHSC_02991	NC_007795.1	2767289	2767981	-	693	protein_coding	hypothetical protein&&sp|O67071|Y928_AQUAE Uncharacterized protein aq_928 OS=Aquifex aeolicus (strain VF5) OX=224324 GN=aq_928 PE=3 SV=1 && PF01613:Flavin reductase like domain	Flavin_Reduct
SAOUHSC_01047	55.0891700555872	42.7187533960053	42.0790940131479	14.8651082410494	15.792718331333	11.5796829359783	46.6290058215801	14.0791698361202	1.72723103244875	3.22759724045717e-05	0.000132476006138167	SAOUHSC_01047	NC_007795.1	1015519	1016316	+	798	protein_coding	spermidine/putrescine ABC transporter permease&&sp|P0A2J8|POTB_SALTI Spermidine/putrescine transport system permease protein PotB OS=Salmonella typhi OX=90370 GN=potB PE=3 SV=1 && PF00528:Binding-protein-dependent transport system inner membrane component	BPD_transp_1
SAOUHSC_02766	30.0486382121385	25.4494701082585	29.2724132265377	72.2019543136683	85.7318995129507	59.0563829734895	28.2568405156449	72.3300789333695	-1.355596988	3.59831545671228e-05	0.000146815541631436	SAOUHSC_02766	NC_007795.1	2541909	2542844	-	936	protein_coding	peptide ABC transporter permease&&sp|Q2FVE8|CNTB_STAA8 Metal-staphylopine import system permease protein CntB OS=Staphylococcus aureus (strain NCTC 8325 / PS 47) OX=93061 GN=cntB PE=1 SV=1 && PF00528:Binding-protein-dependent transport system inner membrane component	BPD_transp_1
Novel00050	16.6936878956325	14.5425543475763	25.6133615732205	50.9660853978835	56.4025654690465	59.0563829734895	18.9498679388097	55.4750112801398	-1.551350566	3.70959544478252e-05	0.000151131666268918	-	NC_007795.1	855989	856409	-	421	-	-	-
SAOUHSC_01999	161.094088192853	229.045230974326	142.703014479371	265.44836144731	412.86677923342	435.396078392785	177.614111215517	371.237073024505	-1.063251466	3.88833351858183e-05	0.000157248782001471	SAOUHSC_01999	NC_007795.1	1908723	1909178	-	456	protein_coding	hypothetical protein&&sp|Q796Y8|BCP_BACSU Peroxiredoxin Bcp OS=Bacillus subtilis (strain 168) OX=224308 GN=ygaF PE=3 SV=1 && PF00578:AhpC/TSA family	-
Novel00154	138.55760953375	113.61370584044	114.345364166163	167.7633644	294.421391748423	332.336900262578	122.172226513451	264.840552148567	-1.114331879	3.98163501980995e-05	0.000160549799185885	-	NC_007795.1	1726478	1726766	+	289	-	PF00871:Acetokinase family	-
SAOUHSC_00979	52.5851168712423	78.1662296182224	33.8462277931842	117.859072482606	128.597849269426	152.851814754914	54.8658580942163	133.102912168982	-1.278007623	3.9994703639039e-05	0.000161032847741372	SAOUHSC_00979	NC_007795.1	951200	951751	+	552	protein_coding	hypothetical protein&&-- && PF00583:Acetyltransferase (GNAT) family	Acetyltransf_1
SAOUHSC_01223	377.277346441294	293.577815891696	525.073912251019	238.903525302579	172.591850335282	160.957592810099	398.643024861336	190.81765614932	1.06167163122056	4.02370709374718e-05	0.000161771849529309	SAOUHSC_01223	NC_007795.1	1175049	1176356	+	1308	protein_coding	tRNA (uracil-5-)-methyltransferase Gid&&sp|A7X1M6|TRMFO_STAA1 Methylenetetrahydrofolate--tRNA-(uracil-5-)-methyltransferase TrmFO OS=Staphylococcus aureus (strain Mu3 / ATCC 700698) OX=418127 GN=trmFO PE=3 SV=1 && PF01134:Glucose inhibited division protein A	-
SAOUHSC_00010	49.2463792921158	46.3543919828993	66.777692673039	23.3594558073633	16.9207696407139	8.10577805518483	54.1261546493514	16.1286678344207	1.73748533921856	4.05683321370349e-05	0.000162865566973498	SAOUHSC_00010	NC_007795.1	14722	15417	+	696	protein_coding	hypothetical protein&&sp|P76630|YGAZ_ECOLI Inner membrane protein YgaZ OS=Escherichia coli (strain K12) OX=83333 GN=ygaZ PE=1 SV=1 && PF03591:AzlC protein	-
SAOUHSC_02571	576.766916794102	514.44286004551	795.843734596493	2153.31710806058	1528.50952421116	768.890946948961	629.017837145368	1483.5725264069	-1.238209243	4.46444275456487e-05	0.000178447929869962	SAOUHSC_02571	NC_007795.1	2361998	2362801	+	804	protein_coding	secretory antigen&&sp|Q2G2J2|SSAA2_STAA8 Staphylococcal secretory antigen ssaA2 OS=Staphylococcus aureus (strain NCTC 8325 / PS 47) OX=93061 GN=ssaA2 PE=1 SV=1 && PF05257:CHAP domain	-
SAOUHSC_00241	141.061662718095	166.330465350403	174.719716445897	92.3760297836639	80.091642966046	59.0563829734895	160.703948171465	77.1746852410665	1.05517554329059	4.53958977260067e-05	0.00018118827103994	SAOUHSC_00241	NC_007795.1	261269	262150	-	882	protein_coding	hypothetical protein&&sp|Q5HJA6|RBSU_STAAC Putative ribose uptake protein RbsU OS=Staphylococcus aureus (strain COL) OX=93062 GN=rbsU PE=3 SV=1 && PF06800:Sugar transport protein	-
SAOUHSC_01097	223.695417801475	240.861056381732	150.935880699335	287.746023808884	454.604677680515	624.144910249232	205.164118294181	455.49853724621	-1.149678294	4.87638098480911e-05	0.000193507181936869	SAOUHSC_01097	NC_007795.1	1057090	1057611	+	522	protein_coding	hypothetical protein&&-- && PF02674:Colicin V production protein	-
SAOUHSC_00134	30.8833226069201	34.5385665754936	37.5052794465014	56.2750526268297	90.2441047504744	126.218544002164	34.3090562096384	90.9125671264893	-1.404637038	4.93300010702352e-05	0.000195190651716758	SAOUHSC_00134	NC_007795.1	140422	140625	-	204	protein_coding	hypothetical protein&&-- && -	-
Novel00020	113.517077690301	84.528597145287	112.515838339504	43.5335312773588	23.6890774969995	55.582478092696	103.520504391697	40.9350289556848	1.33979701435216	4.99245035979252e-05	0.000196976161971728	-	NC_007795.1	538168	538904	-	737	-	-	-
SAOUHSC_00233	520.008377948952	383.559870917324	357.672299111757	267.571948338888	203.049235688567	145.904004993327	420.413515992678	205.508396340261	1.03169207798514	5.03389520076434e-05	0.000198326816649025	SAOUHSC_00233	NC_007795.1	254558	255259	+	702	protein_coding	antiholin-like protein LrgB&&sp|A7WXS7|LRGB_STAA1 Antiholin-like protein LrgB OS=Staphylococcus aureus (strain Mu3 / ATCC 700698) OX=418127 GN=lrgB PE=3 SV=1 && PF04172:LrgB-like family	-
SAOUHSC_00562	125.202659217244	112.704796193716	156.424458179311	397.110748725176	285.396981273375	185.274926975653	131.443971196757	289.260885658068	-1.139276744	5.04225879974454e-05	0.000198372127314699	SAOUHSC_00562	NC_007795.1	570076	570906	-	831	protein_coding	phosphomethylpyrimidine kinase&&sp|Q5HI96|PDXK_STAAC Putative pyridoxine kinase OS=Staphylococcus aureus (strain COL) OX=93062 GN=pdxK PE=3 SV=1 && PF08543:Phosphomethylpyrimidine kinase	-
SAOUHSC_00152	263.760268750993	239.043237088285	270.769822345473	174.134125109435	99.2685152255218	107.691051304598	257.857776061584	127.031230546519	1.01917259116605	5.25501032691378e-05	0.000205565837823797	SAOUHSC_00152	NC_007795.1	164125	164622	-	498	protein_coding	hypothetical protein&&sp|P94573|YWOC_BACSU Uncharacterized isochorismatase family protein YwoC OS=Bacillus subtilis (strain 168) OX=224308 GN=ywoC PE=3 SV=2 && PF00857:Isochorismatase family	Isochorismatase
SAOUHSC_00843	63.4360140034034	44.5365726894523	108.856786686187	29.7302164820987	16.9207696407139	23.1593658719567	72.2764577930142	23.2701173315898	1.63144510246464	6.24971581019709e-05	0.000241386495478118	SAOUHSC_00843	NC_007795.1	814138	814833	+	696	protein_coding	hypothetical protein&&sp|O32168|METP_BACSU Methionine import system permease protein MetP OS=Bacillus subtilis (strain 168) OX=224308 GN=metP PE=1 SV=1 && PF00528:Binding-protein-dependent transport system inner membrane component	BPD_transp_1
SAOUHSC_00839	5.84279076347137	2.72672894017055	3.65905165331721	27.6066295905202	16.9207696407139	25.4753024591523	4.07619045231971	23.3342338967955	-2.507561619	6.51240194685452e-05	0.00025082780607633	SAOUHSC_00839	NC_007795.1	811872	811985	+	114	protein_coding	hypothetical protein&&-- && -	-
SAOUHSC_01657	146.069769086784	131.79189877491	101.538683379552	205.987928483113	228.994415804329	336.968773436969	126.466783747082	257.31703924147	-1.022893766	6.89368893080212e-05	0.000264771572062931	SAOUHSC_01657	NC_007795.1	1569316	1570101	-	786	protein_coding	ABC transporter&&sp|Q9XDA6|ZURA_LISMO Zinc uptake system ATP-binding protein ZurA OS=Listeria monocytogenes serovar 1/2a (strain ATCC BAA-679 / EGD-e) OX=169963 GN=zurA PE=3 SV=1 && PF00005:ABC transporter	ABC_tran
SAOUHSC_02725	176.953091693704	214.50267662675	264.366481952168	136.971354506812	87.9880021317125	53.2665415055003	218.607416757541	92.7419660480083	1.23339389648013	6.93991785407825e-05	0.000266175370972318	SAOUHSC_02725	NC_007795.1	2505548	2506759	+	1212	protein_coding	hypothetical protein&&sp|P96709|YDGK_BACSU Uncharacterized MFS-type transporter YdgK OS=Bacillus subtilis (strain 168) OX=224308 GN=ydgK PE=3 SV=1 && PF07690:Major Facilitator Superfamily	MFS_1
SAOUHSC_00578	770.413696383439	826.198868871676	790.355157116517	557.441559039351	360.976419001898	240.857405068349	795.655907457211	386.425127703199	1.04092286402777	7.05601134390996e-05	0.000269875260024373	SAOUHSC_00578	NC_007795.1	580410	581393	+	984	protein_coding	mevalonate diphosphate decarboxylase&&sp|Q97UL5|DMD_SACS2 Diphosphomevalonate decarboxylase OS=Saccharolobus solfataricus (strain ATCC 35092 / DSM 1617 / JCM 11322 / P2) OX=273057 GN=SSO2989 PE=1 SV=1 && PF00288:GHMP kinases N terminal domain|PF18376:Mevalonate 5-diphosphate decarboxylase C-terminal domain	GHMP_kinases
SAOUHSC_00333	55.9238544503688	41.8098437492817	43.9086198398065	21.2358689157848	13.5366157125712	6.947809762	47.2141060131524	13.9067647966477	1.75474951008723	7.52459143309194e-05	0.000287397589458373	SAOUHSC_00333	NC_007795.1	344356	345198	+	843	protein_coding	ABC transporter ATP-binding protein&&sp|P0C0E3|SRTF_STRP1 Lantibiotic transport ATP-binding protein SrtF OS=Streptococcus pyogenes serotype M1 OX=301447 GN=srtF PE=3 SV=1 && PF00005:ABC transporter	ABC_tran
SAOUHSC_02404	21.7017942643222	37.2652955156642	31.1019390531963	106.179344578924	67.6830785628558	61.3723195606851	30.0230096110609	78.4115809008216	-1.39071322	7.97747030882119e-05	0.000303011648470418	SAOUHSC_02404	NC_007795.1	2225123	2232559	-	7437	protein_coding	hypothetical protein&&-- && PF04650:YSIRK type signal peptide|PF07564:Domain of Unknown Function (DUF1542)	YSIRK_signal
SAOUHSC_02130	92.6499678207603	74.5305910313283	85.0729509396251	36.1009771568342	29.3293340439042	42.8448268631198	84.0845032639046	36.0917126879527	1.22182231371272	8.01193560386747e-05	0.000303901005663938	SAOUHSC_02130	NC_007795.1	2004154	2004327	-	174	protein_coding	hypothetical protein&&sp|O34700|YEBG_BACSU Uncharacterized protein YebG OS=Bacillus subtilis (strain 168) OX=224308 GN=yebG PE=4 SV=1 && PF14044:NETI protein	-
SAOUHSC_02156	35.0567445808282	24.5405604615349	20.1247840932446	58.3986395184082	68.8111298722367	78.7418439646526	26.5740297118693	68.6505377850992	-1.363164404	8.38043151314171e-05	0.000317440587619004	SAOUHSC_02156	NC_007795.1	2026970	2027146	-	177	protein_coding	hypothetical protein&&-- && -	-
Novel00071	9.18152834259787	25.4494701082585	15.5509695265981	78.5727149884038	42.8659497564753	44.0027951567176	16.7273226591515	55.1471533005323	-1.729709906	8.4474100696171e-05	0.000319098594662734	-	NC_007795.1	1083762	1083959	-	198	-	-	-
SAOUHSC_02839	254.578740408395	313.573828119613	298.212709745352	851.558343522971	606.89160444694	361.286107602524	288.78842609112	606.578685190812	-1.071534848	8.94274941824128e-05	0.000337346514405535	SAOUHSC_02839	NC_007795.1	2614044	2614943	-	900	protein_coding	L-serine dehydratase%2C iron-sulfur-dependent subunit alpha&&sp|O34607|SDHAA_BACSU Probable L-serine dehydratase, alpha chain OS=Bacillus subtilis (strain 168) OX=224308 GN=sdaAA PE=3 SV=1 && PF03313:Serine dehydratase alpha chain	-
SAOUHSC_02464	55.9238544503688	54.534578803411	55.8005377130874	102.993964241556	117.317336175617	116.954797653381	55.4196569889557	112.422032690185	-1.019716193	9.27466858307383e-05	0.000349388200047302	SAOUHSC_02464	NC_007795.1	2287360	2288214	-	855	protein_coding	hypothetical protein&&-- && PF01551:Peptidase family M23	Peptidase_M23
SAOUHSC_01824	95.1540210051052	93.6176936125222	115.260127079492	59.4604329641975	40.6098471377135	30.1071756335436	101.343947232373	43.3924852451515	1.21859747017197	9.65824477299921e-05	0.000362348883025209	SAOUHSC_01824	NC_007795.1	1729304	1730527	-	1224	protein_coding	thiamine biosynthesis protein ThiI&&sp|Q2FG23|THII_STAA3 Probable tRNA sulfurtransferase OS=Staphylococcus aureus (strain USA300) OX=367830 GN=thiI PE=3 SV=1 && PF02926:THUMP domain|PF02568:Thiamine biosynthesis protein (ThiI)	-
Novel00197	126.037343612025	100.88897078631	77.7548476329907	158.207223422597	192.896773904139	367.075949070513	101.560387343775	239.39331546575	-1.234715857	9.67609371071863e-05	0.000362523946927469	-	NC_007795.1	2358315	2358612	+	298	-	-	-
SAOUHSC_00888	99.3274429790133	111.795886546992	123.492993299456	57.336846072619	42.8659497564753	57.8984146798916	111.538774275154	52.7004035029953	1.08044168958381	9.83543799675246e-05	0.000367492588193876	SAOUHSC_00888	NC_007795.1	851131	851559	-	429	protein_coding	monovalent cation/H+ antiporter subunit B&&sp|A7X0G1|MNHB1_STAA1 Na(+)/H(+) antiporter subunit B1 OS=Staphylococcus aureus (strain Mu3 / ATCC 700698) OX=418127 GN=mnhB1 PE=3 SV=1 && PF04039:Domain related to MnhB subunit of Na+/H+ antiporter	-
SAOUHSC_00071	239.554421302326	200.869031925897	265.281244865498	162.454397205754	63.1708733253321	55.582478092696	235.234899364574	93.7359162079273	1.32391568250506	0.000107501987955919	0.000398342130410318	SAOUHSC_00071	NC_007795.1	76521	77435	-	915	protein_coding	lipoprotein SirC&&sp|Q47086|CBRC_DICD3 Achromobactin transport system permease protein CbrC OS=Dickeya dadantii (strain 3937) OX=198628 GN=cbrC PE=3 SV=2 && PF01032:FecCD transport family	-
SAOUHSC_02875	130.210765585933	88.1642357321811	154.594932352652	65.8311936389329	57.5306167784274	33.5810805143371	124.323311223589	52.3142969772325	1.2458191360781	0.000109420754594804	0.000404269331649991	SAOUHSC_02875	NC_007795.1	2648165	2649163	-	999	protein_coding	D-lactate dehydrogenase&&sp|Q6GDS2|LDHD_STAAR D-lactate dehydrogenase OS=Staphylococcus aureus (strain MRSA252) OX=282458 GN=ldhD PE=3 SV=1 && PF02826:D-isomer specific 2-hydroxyacid dehydrogenase, NAD binding domain|PF00389:D-isomer specific 2-hydroxyacid dehydrogenase, catalytic domain	2-Hacid_dh_C
Novel00169	307.163857279638	289.942177304802	265.281244865498	352.515424002028	598.995245281274	860.37044214319	287.462426483312	603.960370475497	-1.07032585	0.000109520237119725	0.000404269331649991	-	NC_007795.1	1907190	1907682	+	493	-	PF01475:Ferric uptake regulator family	FUR
SAOUHSC_01413	127.706712401589	166.330465350403	160.998272745957	47.7807050605158	86.8599508223316	79.8998122582504	151.678483499316	71.513489380366	1.08678877291377	0.000110212527843858	0.00040627942569787	SAOUHSC_01413	NC_007795.1	1353324	1354115	-	792	protein_coding	hypothetical protein&&sp|Q7A5N7|Y1241_STAAN Uncharacterized protein SA1241 OS=Staphylococcus aureus (strain N315) OX=158879 GN=SA1241 PE=3 SV=1 && PF07728:AAA domain (dynein-related subfamily)	AAA_5
SAOUHSC_01439	55.0891700555872	59.0791270370285	49.3971973197823	81.7580953257715	152.286926766426	129.692448882957	54.5218314707993	121.245823658385	-1.151292678	0.000110512873963666	0.000406841236144687	SAOUHSC_01439	NC_007795.1	1373947	1374168	-	222	protein_coding	hypothetical protein&&-- && PF10782:Zinc-finger	-
SAOUHSC_02625	80.1297018990359	80.8929585583929	53.0562489730995	98.7467904583993	201.921184379186	189.906800150045	71.3596364768428	163.524924995877	-1.193957896	0.000118774297237237	0.000434347496545748	SAOUHSC_02625	NC_007795.1	2413824	2414315	+	492	protein_coding	hypothetical protein&&-- && PF13279:Thioesterase-like superfamily	-
SAOUHSC_02855	123.53329042768	128.156260188016	151.850643612664	552.132591810405	337.287341504898	141.272131818936	134.51339807612	343.564021711413	-1.353996079	0.000140946031424484	0.000510674026900304	SAOUHSC_02855	NC_007795.1	2628010	2628441	+	432	protein_coding	LysM domain-containing protein&&sp|Q2G2J2|SSAA2_STAA8 Staphylococcal secretory antigen ssaA2 OS=Staphylococcus aureus (strain NCTC 8325 / PS 47) OX=93061 GN=ssaA2 PE=1 SV=1 && PF05257:CHAP domain	-
SAOUHSC_02630	67.6094359773116	59.9880366837521	35.6757536198428	14.8651082410494	11.2805130938093	26.6332707527501	54.4244087603021	17.5929640292029	1.63530968302882	0.00014727806359305	0.000531515321365994	SAOUHSC_02630	NC_007795.1	2418795	2419442	-	648	protein_coding	hypothetical protein&&sp|O31593|YHBJ_BACSU Putative efflux system component YhbJ OS=Bacillus subtilis (strain 168) OX=224308 GN=yhbJ PE=3 SV=1 && PF13437:HlyD family secretion protein	-
SAOUHSC_03054	33.387375791265	43.6276630427288	29.2724132265377	60.5222264099867	104.908771772426	88.0055903134353	35.4291506868438	84.4788628319495	-1.252605594	0.000148093868872999	0.000533759029358777	rnpA	NC_007795.1	2820536	2820889	-	354	protein_coding	ribonuclease P&&sp|A6U596|RNPA_STAA2 Ribonuclease P protein component OS=Staphylococcus aureus (strain JH1) OX=359787 GN=rnpA PE=3 SV=1 && PF00825:Ribonuclease P	-
Novel00057	67.6094359773116	62.7147656239226	32.0167019665256	82.8198887715607	137.622259744473	182.958990388458	54.1136345225866	134.467046301497	-1.309597237	0.00017043707083667	0.000609244887297355	-	NC_007795.1	911885	912162	+	278	-	PF13743:Thioredoxin	-
SAOUHSC_00518	1995.73038792286	1915.07262564645	2802.83356644098	1496.06696511704	1020.88643498974	497.926366247068	2237.87886000343	1004.95992211795	1.15463185874235	0.000174242069634365	0.000619877996758738	rplK	NC_007795.1	518657	519079	+	423	protein_coding	50S ribosomal protein L11&&sp|A7WYW0|RL11_STAA1 50S ribosomal protein L11 OS=Staphylococcus aureus (strain Mu3 / ATCC 700698) OX=418127 GN=rplK PE=3 SV=1 && PF03946:Ribosomal protein L11, N-terminal domain|PF00298:Ribosomal protein L11, RNA binding domain	-
SAOUHSC_00913	1.66936878956325	6.36236752706461	2.74428873998791	12.7415213494709	24.8171288063805	26.6332707527501	3.59200835220526	21.3973069695338	-2.583451192	0.000174692115737757	0.000620676121807277	SAOUHSC_00913	NC_007795.1	885304	886173	-	870	protein_coding	hypothetical protein&&sp|P55181|YXJO_BACSU Uncharacterized HTH-type transcriptional regulator YxjO OS=Bacillus subtilis (strain 168) OX=224308 GN=yxjO PE=3 SV=1 && PF00126:Bacterial regulatory helix-turn-helix protein, lysR family|PF03466:LysR substrate binding domain	LysR_substrate
SAOUHSC_01171	53.419801266024	48.1722112763464	85.9877138529544	30.792009927888	21.4329748782377	10.4217146423805	62.5265754651082	20.882233149502	1.5739802630741	0.000175515995259986	0.000622798692858014	SAOUHSC_01171	NC_007795.1	1122233	1122925	+	693	protein_coding	orotidine 5'-phosphate decarboxylase&&sp|Q2FHN4|PYRF_STAA3 Orotidine 5'-phosphate decarboxylase OS=Staphylococcus aureus (strain USA300) OX=367830 GN=pyrF PE=3 SV=1 && PF00215:Orotidine 5'-phosphate decarboxylase / HUMPS family	-
SAOUHSC_00293	66.7747515825299	73.6216813846048	63.1186410197218	36.1009771568342	25.9451801157614	23.1593658719567	67.8383579956189	28.4018410481841	1.25183400821845	0.000202721987461742	0.000711078399897691	SAOUHSC_00293	NC_007795.1	305786	307006	+	1221	protein_coding	hypothetical protein&&sp|P39141|NUPC_BACSU Nucleoside permease NupC OS=Bacillus subtilis (strain 168) OX=224308 GN=nupC PE=2 SV=4 && PF07662:Na+ dependent nucleoside transporter C-terminus|PF01773:Na+ dependent nucleoside transporter N-terminus	-
SAOUHSC_01012	12.5202659217244	20.9049218746409	13.7214436999395	38.2245640484126	48.5062063	47.4767000375111	15.7155438321016	44.7358234631013	-1.511349094	0.000204954362341565	0.000717079512009293	SAOUHSC_01012	NC_007795.1	981888	982559	+	672	protein_coding	phosphoribosylformylglycinamidine synthase I&&sp|Q2FI10|PURQ_STAA3 Phosphoribosylformylglycinamidine synthase subunit PurQ OS=Staphylococcus aureus (strain USA300) OX=367830 GN=purQ PE=3 SV=1 && PF13507:CobB/CobQ-like glutamine amidotransferase domain	-
SAOUHSC_01018	191.977410799774	177.237381111086	308.275101791975	145.465702073126	87.9880021317125	86.8476220198374	225.829964567611	106.767108741559	1.07822799574081	0.000227235740699237	0.000792013037925096	SAOUHSC_01018	NC_007795.1	989309	990556	+	1248	protein_coding	phosphoribosylamine--glycine ligase&&sp|Q5HH10|PUR2_STAAC Phosphoribosylamine--glycine ligase OS=Staphylococcus aureus (strain COL) OX=93062 GN=purD PE=3 SV=1 && PF01071:Phosphoribosylglycinamide synthetase, ATP-grasp (A) domain|PF02843:Phosphoribosylglycinamide synthetase, C domain|PF02844:Phosphoribosylglycinamide synthetase, N domain	-
SAOUHSC_02696	33.387375791265	51.8078498632404	38.4200423598307	89.1906494462962	106.036823081807	75.2679390838591	41.205089338112	90.1651372039876	-1.132317352	0.000233975444869687	0.000813441812125965	SAOUHSC_02696	NC_007795.1	2479206	2480456	+	1251	protein_coding	methicillin resistance determinant protein FmhA&&sp|Q2YXZ5|FEMA_STAAB Aminoacyltransferase FemA OS=Staphylococcus aureus (strain bovine RF122 / ET3-1) OX=273036 GN=femA PE=3 SV=2 && PF02388:FemAB family	-
SAOUHSC_00218	24.2058474486671	24.5405604615349	20.1247840932446	1.06179344578924	0	9.26374634878266	22.9570640011489	3.44184659819063	2.76294807075689	0.000238014751142905	0.000825397939020163	SAOUHSC_00218	NC_007795.1	238186	238332	+	147	protein_coding	hypothetical protein&&-- && -	-
SAOUHSC_01704	34.2220601860466	37.2652955156642	20.1247840932446	74.3255412052468	58.6586680878084	88.0055903134353	30.5373799316518	73.6632665354968	-1.268078161	0.000239885301268569	0.000830837000615319	SAOUHSC_01704	NC_007795.1	1610899	1611168	+	270	protein_coding	hypothetical protein&&-- && -	-
SAOUHSC_00978	50.9157480816791	34.5385665754936	29.2724132265377	62.6458133015652	86.8599508223316	133.166353763751	38.2422426279035	94.2240392958825	-1.295393703	0.000243122380549408	0.000840989366680343	SAOUHSC_00978	NC_007795.1	950820	951110	-	291	protein_coding	hypothetical protein&&sp|C0H423|YOZV_BACSU Uncharacterized membrane protein YozV OS=Bacillus subtilis (strain 168) OX=224308 GN=yozV PE=4 SV=1 && PF05154:TM2 domain	TM2
SAOUHSC_02454	79.2950175042543	99.0711514928633	76.8400847196613	47.7807050605158	33.8415392814279	34.739048807935	85.0687512389263	38.7870977166262	1.12968160841361	0.000263517004977103	0.000905839704608793	SAOUHSC_02454	NC_007795.1	2278565	2279080	-	516	protein_coding	galactose-6-phosphate isomerase subunit LacB&&sp|Q2FET8|LACB_STAA3 Galactose-6-phosphate isomerase subunit LacB OS=Staphylococcus aureus (strain USA300) OX=367830 GN=lacB PE=3 SV=1 && PF02502:Ribose/Galactose Isomerase	LacAB_rpiB
SAOUHSC_01331	35.8914289756098	25.4494701082585	14.6362066132688	54.1514657352513	54.1464628502846	101.901209836609	25.3257018990457	70.0663794740484	-1.461223351	0.000276340205911965	0.000944019336966341	SAOUHSC_01331	NC_007795.1	1273637	1273741	-	105	protein_coding	hypothetical protein&&-- && -	-
SAOUHSC_00271	20.032425474759	9.99800611395868	11.8919178732809	28.6684230363095	46.2501036846181	55.582478092696	13.9741164873329	43.5003349378745	-1.628557614	0.000279570840038873	0.00095319257978672	SAOUHSC_00271	NC_007795.1	290954	291565	+	612	protein_coding	hypothetical protein&&-- && PF16883:Domain of unknown function (DUF5080)	-
SAOUHSC_01024	19.1977410799774	26.358379754982	20.1247840932446	52.0278788436728	57.5306167784274	52.1085732119025	21.893634976068	53.8890229446676	-1.301226171	0.000280911482164358	0.000956072494990079	SAOUHSC_01024	NC_007795.1	994194	994328	-	135	protein_coding	hypothetical protein&&-- && -	-
SAOUHSC_00560	6.67747515825299	7.27127717378813	2.74428873998791	14.8651082410494	32.713487972047	27.791239046348	5.56434702400968	25.1232784198148	-2.166966854	0.000302458054736838	0.00102559759620999	SAOUHSC_00560	NC_007795.1	568932	569201	+	270	protein_coding	hypothetical protein&&-- && -	-
SAOUHSC_00347	68.4441203720932	65.4414945640932	56.7153006264167	93.4378232294531	128.597849269426	167.905402571686	63.5336385208677	129.980358356855	-1.030111752	0.000316376486446508	0.00106752802175202	SAOUHSC_00347	NC_007795.1	360195	360386	-	192	protein_coding	hypothetical protein&&-- && -	-
SAOUHSC_02815	141.896347112876	104.524609373204	247.900749512241	92.3760297836639	45.1220523752372	70.6360659094678	164.77390199944	69.378049356123	1.2458376605472	0.000327780518898539	0.00109948377949315	SAOUHSC_02815	NC_007795.1	2593502	2594779	-	1278	protein_coding	hypothetical protein&&sp|Q0K843|SAUU_CUPNH Probable sulfoacetate transporter SauU OS=Cupriavidus necator (strain ATCC 17699 / DSM 428 / KCTC 22496 / NCIMB 10442 / H16 / Stanier 337) OX=381666 GN=sauU PE=2 SV=1 && PF07690:Major Facilitator Superfamily	MFS_1
SAOUHSC_00887	100.996811768577	74.5305910313283	155.509695265981	50.9660853978835	45.1220523752372	52.1085732119025	110.345699355295	49.3989036616744	1.15886094527051	0.00033197975101846	0.00111199063983041	SAOUHSC_00887	NC_007795.1	850790	851119	-	330	protein_coding	monovalent cation/H+ antiporter subunit C&&sp|A7X0G0|MNHC1_STAA1 Na(+)/H(+) antiporter subunit C1 OS=Staphylococcus aureus (strain Mu3 / ATCC 700698) OX=418127 GN=mnhC1 PE=3 SV=1 && PF00420:NADH-ubiquinone/plastoquinone oxidoreductase chain 4L	-
SAOUHSC_03016	7.51215955303462	4.54454823361758	4.57381456664651	18.0504885784171	27.0732314251423	25.4753024591523	5.54350745109957	23.5330074875706	-2.075821382	0.000346042213032786	0.00115487389058272	SAOUHSC_03016	NC_007795.1	2789402	2790526	-	1125	protein_coding	hypothetical protein&&-- && PF01522:Polysaccharide deacetylase	Polysacc_deac_1
SAOUHSC_01021	70.1134891616564	53.6256691566875	120.748704559468	41.4099443857804	28.2012827345232	26.6332707527501	81.4959542926039	32.0814992910179	1.34089587640349	0.000357050791528148	0.00118729102382395	SAOUHSC_01021	NC_007795.1	991620	993020	-	1401	protein_coding	hypothetical protein&&sp|Q8ES39|Y804_OCEIH Putative ABC transporter ATP-binding protein OB0804 OS=Oceanobacillus iheyensis (strain DSM 14371 / CIP 107618 / JCM 11309 / KCTC 3954 / HTE831) OX=221109 GN=OB0804 PE=3 SV=1 && PF00005:ABC transporter	ABC_tran
SAOUHSC_03008	63.4360140034034	39.9920244558347	55.8005377130874	21.2358689157848	20.3049235688567	20.843429284761	53.0761920574419	20.7947405898008	1.35310288345255	0.000363070102688229	0.00120439418865215	SAOUHSC_03008	NC_007795.1	2782171	2783559	-	1389	protein_coding	multifunctional imidazole glycerol phosphate synthase subunit/phosphoribosyl-AMP cyclohydrolase/phosphoribosyl-ATP pyrophosphatase&&sp|Q2FDI8|HIS6_STAA3 Imidazole glycerol phosphate synthase subunit HisF OS=Staphylococcus aureus (strain USA300) OX=367830 GN=hisF PE=3 SV=1 && PF00977:Histidine biosynthesis protein|PF01502:Phosphoribosyl-AMP cyclohydrolase|PF01503:Phosphoribosyl-ATP pyrophosphohydr…	-
Novel00202	55.9238544503688	31.8118376353231	60.3743522797339	13.8033147952601	16.9207696407139	22.0013975783588	49.3700147884753	17.5751606714443	1.49489718994826	0.000372834180077328	0.00123380745512955	-	NC_007795.1	2433146	2433478	+	333	-	PF02652:L-lactate permease	-
SAOUHSC_02723	123.53329042768	126.338440894569	184.782108492519	379.060260146759	328.262931029851	177.169148920468	144.884613271589	294.830780032359	-1.026504741	0.000402258625514596	0.00130912570433744	SAOUHSC_02723	NC_007795.1	2503505	2504647	+	1143	protein_coding	glycerate kinase&&sp|Q9Z9P2|GLXK_BACHD Glycerate kinase OS=Bacillus halodurans (strain ATCC BAA-125 / DSM 18197 / FERM 7344 / JCM 9153 / C-125) OX=272558 GN=glxK PE=3 SV=2 && PF02595:Glycerate kinase family	-
SAOUHSC_00215	66.7747515825299	27.2672894017055	18.295258266586	8.49434756631392	6.76830785628558	12.7376512295762	37.4457664169405	9.33343555072522	2.01161645672484	0.000411731006987082	0.00133678898372429	SAOUHSC_00215	NC_007795.1	235347	235625	+	279	protein_coding	PTS system transporter&&sp|P58035|SGCB_ECOLI Putative phosphotransferase enzyme IIB component SgcB OS=Escherichia coli (strain K12) OX=83333 GN=sgcB PE=3 SV=1 && PF02302:PTS system, Lactose/Cellobiose specific IIB subunit	PTS_IIB
SAOUHSC_00612	25.0405318434487	10.9069157606822	11.8919178732809	47.7807050605158	36.0976419001898	54.4245097990981	15.9464551591373	46.1009522532679	-1.522519194	0.000437241611181025	0.0014129429268482	SAOUHSC_00612	NC_007795.1	604016	604651	+	636	protein_coding	endonuclease III&&-- && PF00730:HhH-GPD superfamily base excision DNA repair protein	HhH-GPD
SAOUHSC_02281	29.2139538173568	9.08909646723516	32.9314648798549	7.43255412052468	3.38415392814279	1.15796829359783	23.744838388149	3.9915587807551	2.55514720141799	0.000454632762268921	0.00146569765092559	SAOUHSC_02281	NC_007795.1	2111806	2113494	+	1689	protein_coding	dihydroxy-acid dehydratase&&sp|A7X4M5|ILVD_STAA1 Dihydroxy-acid dehydratase OS=Staphylococcus aureus (strain Mu3 / ATCC 700698) OX=418127 GN=ilvD PE=3 SV=1 && PF00920:Dehydratase family	ILVD_EDD
SAOUHSC_00420	80.9643862938176	44.5365726894523	52.1414860597702	28.6684230363095	20.3049235688567	20.843429284761	59.21414835	23.2722586299757	1.34673347433145	0.000457784696543332	0.00147240691870662	SAOUHSC_00420	NC_007795.1	420822	422159	+	1338	protein_coding	hypothetical protein&&sp|O07577|YHDH_BACSU Uncharacterized sodium-dependent transporter YhdH OS=Bacillus subtilis (strain 168) OX=224308 GN=yhdH PE=3 SV=1 && PF00209:Sodium:neurotransmitter symporter family	SNF
Novel00190	136.888240744186	132.700808421633	129.896333692761	156.083636531018	276.372570798328	368.233917364111	133.161794286194	266.896708231152	-1.001751724	0.000460530764051262	0.00147928748882944	-	NC_007795.1	2203052	2203452	+	401	-	PF00210:Ferritin-like domain	Ferritin
SAOUHSC_00540	51.7504324764607	54.534578803411	48.482434406453	86.0052691089284	86.8599508223316	157.483687929305	51.5891485621082	110.116302620188	-1.092017719	0.000463895475268554	0.00148511357041737	SAOUHSC_00540	NC_007795.1	544563	545180	-	618	protein_coding	hypothetical protein&&sp|P37530|DGK_BACSU Deoxyguanosine kinase OS=Bacillus subtilis (strain 168) OX=224308 GN=dgk PE=1 SV=1 && PF01712:Deoxynucleoside kinase	-
SAOUHSC_02080	1.66936878956325	1.81781929344703	3.65905165331721	18.0504885784171	15.792718331333	12.7376512295762	2.38207991210916	15.5269527131088	-2.715190864	0.000467285109508972	0.00149422564087171	SAOUHSC_02080	NC_007795.1	1961761	1962552	-	792	protein_coding	bacteriophage L54a antirepressor&&-- && PF03374:Phage antirepressor protein KilAC domain|PF02498:BRO family, N-terminal domain	ANT
Novel00126	70.9481735564381	79.0751392649459	46.6529085797944	93.4378232294531	162.439388550854	155.16775134211	65.5587404670595	137.014987707472	-1.061260543	0.000472347205320874	0.0015069081376246	-	NC_007795.1	1577333	1577629	+	297	-	PF01807:CHC2 zinc finger	-
SAOUHSC_02623	191.977410799774	205.413580159515	284.491266045413	151.836462747861	115.061233556855	62.530287854283	227.294085668234	109.8093281	1.04669653060386	0.000537134846011986	0.00169558104791422	SAOUHSC_02623	NC_007795.1	2411700	2412749	-	1050	protein_coding	isopentenyl pyrophosphate isomerase&&sp|Q2FEF1|IDI2_STAA3 Isopentenyl-diphosphate delta-isomerase OS=Staphylococcus aureus (strain USA300) OX=367830 GN=fni PE=3 SV=1 && PF01070:FMN-dependent dehydrogenase	FMN_dh
SAOUHSC_02794	75.1215955303462	99.0711514928633	46.6529085797944	105.117551133135	216.585851401139	163.273529397294	73.6152185343346	161.658977310523	-1.133641423	0.00053854430651884	0.00169644540999635	SAOUHSC_02794	NC_007795.1	2567392	2567658	+	267	protein_coding	hypothetical protein&&-- && -	-
SAOUHSC_00842	81.7990706885992	92.7087839657986	130.81109660609	59.4604329641975	47.3781549939991	39.3709219823263	101.772983753496	48.7365033135076	1.05836929029387	0.000598998792171203	0.00186974651358775	SAOUHSC_00842	NC_007795.1	813120	814145	+	1026	protein_coding	ABC transporter ATP-binding protein&&sp|Q2FII2|METN2_STAA3 Methionine import ATP-binding protein MetN 2 OS=Staphylococcus aureus (strain USA300) OX=367830 GN=metN2 PE=3 SV=1 && PF00005:ABC transporter|PF09383:NIL domain	ABC_tran
Novel00184	165.267510166762	136.336447008527	146.362066132688	106.179344578924	66.5550272534749	46.3187317439133	149.322007769326	73.0177011921041	1.02865304900025	0.000603235604043061	0.00187870658110806	-	NC_007795.1	2177254	2177341	+	88	-	-	-
SAOUHSC_02042	0.834684394781624	2.72672894017055	3.65905165331721	9.55614101210316	13.5366157125712	25.4753024591523	2.40682166275646	16.1893530612755	-2.762847572	0.000607580902126584	0.0018879632551956	SAOUHSC_02042	NC_007795.1	1943965	1944252	-	288	protein_coding	phi Mu50B-like protein&&-- && -	-
SAOUHSC_01164	211.175151879751	309.938189532719	88.7320025929423	491.610365400418	464.757139464943	379.813600300089	203.281781335137	445.393701721817	-1.131573702	0.000614901572860132	0.00190855454330176	SAOUHSC_01164	NC_007795.1	1113602	1114129	+	528	protein_coding	bifunctional pyrimidine regulatory protein PyrR/uracil phosphoribosyltransferase&&sp|A7X1E5|PYRR_STAA1 Bifunctional protein PyrR OS=Staphylococcus aureus (strain Mu3 / ATCC 700698) OX=418127 GN=pyrR PE=3 SV=1 && PF00156:Phosphoribosyl transferase domain	Pribosyltran
SAOUHSC_01711	42.5689041338628	30.9029279885996	63.1186410197218	13.8033147952601	20.3049235688567	15.0535878167718	45.5301577140614	16.3872753936296	1.47508462721418	0.000670678102327704	0.00207231997910246	SAOUHSC_01711	NC_007795.1	1617865	1618779	-	915	protein_coding	hypothetical protein&&sp|Q7WY77|PXPC_BACSU 5-oxoprolinase subunit C OS=Bacillus subtilis (strain 168) OX=224308 GN=pxpC PE=1 SV=2 && PF02626:Carboxyltransferase domain, subdomain A and B	-
SAOUHSC_02719	28.3792694225752	19.0871025811938	27.4428873998791	57.336846072619	60.9147707065702	52.1085732119025	24.9697531345494	56.7867299970305	-1.18376035	0.000716802261430304	0.00221235265873551	SAOUHSC_02719	NC_007795.1	2500219	2501982	-	1764	protein_coding	hypothetical protein&&sp|A0R6H8|IRTA_MYCS2 Mycobactin import ATP-binding/permease protein IrtA OS=Mycolicibacterium smegmatis (strain ATCC 700084 / mc(2)155) OX=246196 GN=irtA PE=1 SV=1 && PF00664:ABC transporter transmembrane region|PF00005:ABC transporter	ABC_tran
SAOUHSC_02773	81.7990706885992	43.6276630427288	128.066807866102	37.1627706026234	38.3537445189516	26.6332707527501	84.4978471991434	34.0499286247751	1.30950628676293	0.000847341603807407	0.00259197932199151	SAOUHSC_02773	NC_007795.1	2550088	2551626	+	1539	protein_coding	transporter&&sp|P46133|ABGT_ECOLI p-aminobenzoyl-glutamate transport protein OS=Escherichia coli (strain K12) OX=83333 GN=abgT PE=1 SV=3 && PF03806:AbgT putative transporter family	-
SAOUHSC_00012	29.2139538173568	28.176199048429	52.1414860597702	12.7415213494709	11.2805130938093	12.7376512295762	36.5105463085187	12.2532285576188	1.5730322101112	0.000853831742647012	0.00260893032475476	SAOUHSC_00012	NC_007795.1	15414	15743	+	330	protein_coding	hypothetical protein&&-- && PF05437:Branched-chain amino acid transport protein (AzlD)	-
SAOUHSC_00401	88.4765458468522	68.1682235042637	93.3058171595888	40.3481509399911	41.7378984470944	42.8448268631198	83.3168621702349	41.6436254167351	1.00137247474412	0.000870973746001835	0.0026554524393054	SAOUHSC_00401	NC_007795.1	404819	405127	-	309	protein_coding	hypothetical protein&&-- && -	-
SAOUHSC_01330	50.0810636868975	29.994018341876	52.1414860597702	75.3873346510361	93.6282586786172	103.059178130207	44.0721893628479	90.6915904866201	-1.038538249	0.000894933092712307	0.00271341345640446	SAOUHSC_01330	NC_007795.1	1272663	1273640	+	978	protein_coding	guanosine 5'-monophosphate oxidoreductase&&sp|Q2FH96|GUAC_STAA3 GMP reductase OS=Staphylococcus aureus (strain USA300) OX=367830 GN=guaC PE=3 SV=1 && PF00478:IMP dehydrogenase / GMP reductase domain	-
SAOUHSC_01710	28.3792694225752	16.3603736410233	24.6985986598912	6.37076067473544	5.64025654690465	5.78984146798916	23.1460805744966	5.93361956320975	1.96429879805814	0.000913069199863842	0.00276231056064419	SAOUHSC_01710	NC_007795.1	1617414	1617863	-	450	protein_coding	acetyl-CoA carboxylase biotin carboxyl carrier protein subunit&&sp|Q5XAE6|BCCP_STRP6 Biotin carboxyl carrier protein of acetyl-CoA carboxylase OS=Streptococcus pyogenes serotype M6 (strain ATCC BAA-946 / MGAS10394) OX=286636 GN=accB PE=1 SV=1 && PF00364:Biotin-requiring enzyme	Biotin_lipoyl
SAOUHSC_01705	7.51215955303462	6.36236752706461	6.40334039330511	23.3594558073633	22.5610261876186	24.3173341655545	6.75928915780145	23.4126053868455	-1.789756145	0.000981280306848676	0.00296098324102497	SAOUHSC_01705	NC_007795.1	1611370	1612074	-	705	protein_coding	enterotoxin family protein&&sp|P0A0L2|ETXA_STAAU Enterotoxin type A OS=Staphylococcus aureus OX=1280 GN=entA PE=1 SV=1 && PF01123:Staphylococcal/Streptococcal toxin, OB-fold domain|PF02876:Staphylococcal/Streptococcal toxin, beta-grasp domain	-
SAOUHSC_00270	8.34684394781624	5.4534578803411	2.74428873998791	15.9269016868386	22.5610261876186	27.791239046348	5.51486352271508	22.0930556402684	-1.988294666	0.00106312535544541	0.00319169730073677	SAOUHSC_00270	NC_007795.1	290124	290807	+	684	protein_coding	hypothetical protein&&-- && PF16882:Domain of unknown function (DUF5079)	-
SAOUHSC_02023	1.66936878956325	6.36236752706461	5.48857747997581	18.0504885784171	16.9207696407139	23.1593658719567	4.50677126553456	19.3768746970292	-2.117141575	0.00113309698130803	0.00337231244436913	SAOUHSC_02023	NC_007795.1	1928152	1930050	-	1899	protein_coding	bifunctional autolysin&&sp|O33635|ATL_STAEP Bifunctional autolysin OS=Staphylococcus epidermidis OX=1282 GN=atl PE=1 SV=1 && PF05257:CHAP domain|PF01832:Mannosyl-glycoprotein endo-beta-N-acetylglucosaminidase	-
SAOUHSC_02702	35.0567445808282	15.4514639942998	17.3804953532567	38.2245640484126	57.5306167784274	79.8998122582504	22.6295679761282	58.5516643616968	-1.362538354	0.0011498687012768	0.00341115310519007	SAOUHSC_02702	NC_007795.1	2484494	2484598	+	105	protein_coding	hypothetical protein&&-- && -	-
SAOUHSC_02905	10.8508971321611	16.3603736410233	10.0623920466223	29.7302164820987	32.713487972047	39.3709219823263	12.4245542732689	33.9382088121573	-1.450240853	0.00128277268895105	0.00377690031543404	SAOUHSC_02905	NC_007795.1	2674110	2674406	-	297	protein_coding	hypothetical protein&&-- && PF13780:Domain of unknown function (DUF4176)	-
SAOUHSC_02932	45.0729573182077	51.8078498632404	77.7548476329907	36.1009771568342	18.0488209500949	16.2115561103697	58.2118849381463	23.4537847390996	1.30316639480527	0.00135025119081868	0.00395862555943643	SAOUHSC_02932	NC_007795.1	2697925	2699634	-	1710	protein_coding	choline dehydrogenase&&sp|A7X6Z3|BETA_STAA1 Oxygen-dependent choline dehydrogenase OS=Staphylococcus aureus (strain Mu3 / ATCC 700698) OX=418127 GN=betA PE=3 SV=1 && PF05199:GMC oxidoreductase|PF00732:GMC oxidoreductase	-
SAOUHSC_01315	89.3112302416338	67.2593138575402	70.4367443263562	99.8085839041886	126.341746650664	243.173341655545	75.6690961418434	156.441224070133	-1.045063182	0.00138621220038084	0.00404250641680522	SAOUHSC_01315	NC_007795.1	1259029	1259217	-	189	protein_coding	hypothetical protein&&-- && -	-
SAOUHSC_00654	53.419801266024	61.8058559771991	93.3058171595888	41.4099443857804	28.2012827345232	23.1593658719567	69.5104914676039	30.9235309974201	1.1625868505624	0.00141603353009066	0.00412073249497282	SAOUHSC_00654	NC_007795.1	643035	644051	+	1017	protein_coding	ferrichrome ABC transporter permease&&sp|P49937|FHUG_BACSU Iron(3+)-hydroxamate import system permease protein FhuG OS=Bacillus subtilis (strain 168) OX=224308 GN=fhuG PE=3 SV=1 && PF01032:FecCD transport family	-
SAOUHSC_02893	29.2139538173568	26.358379754982	40.2495681864893	15.9269016868386	9.02441047504744	6.947809762	31.9406339196094	10.6330406411577	1.57695148167873	0.00152686750473321	0.00441523200632631	SAOUHSC_02893	NC_007795.1	2664945	2665175	+	231	protein_coding	hypothetical protein&&sp|P60077|Y2360_STAAN UPF0291 protein SA2360 OS=Staphylococcus aureus (strain N315) OX=158879 GN=SA2360 PE=3 SV=1 && PF05979:Bacterial protein of unknown function (DUF896)	-
SAOUHSC_00338	33.387375791265	41.8098437492817	41.1643310998186	15.9269016868386	16.9207696407139	13.895619523174	38.7871835467884	15.5810969502422	1.31350340131625	0.00164627893038125	0.00473563499848163	SAOUHSC_00338	NC_007795.1	349925	352153	-	2229	protein_coding	5-methyltetrahydropteroyltriglutamate--homocysteine S-methyltransferase&&sp|Q2FJQ7|METE_STAA3 5-methyltetrahydropteroyltriglutamate--homocysteine methyltransferase OS=Staphylococcus aureus (strain USA300) OX=367830 GN=metE PE=3 SV=1 && PF01717:Cobalamin-independent synthase, Catalytic domain|PF08267:Cobalamin-independent synthase, N-terminal domain	-
SAOUHSC_02141	19.1977410799774	19.0871025811938	7.31810330663441	27.6066295905202	39.4817958283325	60.2143512670873	15.2009823226019	42.4342588953134	-1.474107931	0.0016598049908255	0.00476955457133765	SAOUHSC_02141	NC_007795.1	2014701	2014874	-	174	protein_coding	hypothetical protein&&-- && -	-
SAOUHSC_02557	7.51215955303462	9.08909646723516	19.2100211799153	30.792009927888	27.0732314251423	44.0027951567176	11.9370924000617	33.956012169916	-1.513400109	0.00195641530803306	0.0055392453061366	SAOUHSC_02557	NC_007795.1	2351097	2351987	-	891	protein_coding	urea transporter&&sp|Q72CX3|UT_DESVH Urea transporter DVU1160 OS=Desulfovibrio vulgaris (strain ATCC 29579 / DSM 644 / NCIMB 8303 / VKM B-1760 / Hildenborough) OX=882 GN=DVU_1160 PE=1 SV=1 && PF03253:Urea transporter	-
SAOUHSC_00298	36.7261133703915	29.994018341876	64.0334039330511	21.2358689157848	16.9207696407139	11.5796829359783	43.5845118817729	16.5787738308257	1.38842965142753	0.00200386798846376	0.00565193535207729	SAOUHSC_00298	NC_007795.1	311800	312468	+	669	protein_coding	N-acetylmannosamine-6-phosphate 2-epimerase&&sp|Q2FJU6|NANE_STAA3 Putative N-acetylmannosamine-6-phosphate 2-epimerase OS=Staphylococcus aureus (strain USA300) OX=367830 GN=nanE PE=3 SV=1 && PF04131:Putative N-acetylmannosamine-6-phosphate epimerase	-
SAOUHSC_03048	31.7180070017017	38.1742051623877	30.187176139867	94.4996166752424	46.2501036846181	70.6360659094678	33.3597961013188	70.4619287564428	-1.081082022	0.00200689037699621	0.00565466038600367	SAOUHSC_03048	NC_007795.1	2814666	2815019	-	354	protein_coding	hypothetical protein&&-- && PF11345:Protein of unknown function (DUF3147)	-
SAOUHSC_00558	29.2139538173568	24.5405604615349	26.5281244865498	55.2132591810405	58.6586680878084	52.1085732119025	26.7608795884805	55.3268334935838	-1.046641046	0.00202917802183663	0.00569993826358605	SAOUHSC_00558	NC_007795.1	567450	568589	+	1140	protein_coding	acetyl-CoA acetyltransferase&&sp|Q9KWK4|VRAB_STAA1 Putative acetyl-CoA C-acetyltransferase VraB OS=Staphylococcus aureus (strain Mu3 / ATCC 700698) OX=418127 GN=vraB PE=3 SV=1 && PF02803:Thiolase, C-terminal domain|PF00108:Thiolase, N-terminal domain	Thiolase_N
SAOUHSC_00863	32.5526913964833	22.7227411680879	24.6985986598912	47.7807050605158	63.1708733253321	56.7404463862938	26.6580104081541	55.8973415907139	-1.063911987	0.00235874883433847	0.00651260973336426	SAOUHSC_00863	NC_007795.1	831126	831392	-	267	protein_coding	hypothetical protein&&-- && PF11256:Protein of unknown function (DUF3055)	-
SAOUHSC_00748	9.18152834259787	7.27127717378813	4.57381456664651	20.1740754699956	18.0488209500949	31.2651439271415	7.00887336101083	23.162680115744	-1.716052676	0.00237239478767851	0.0065437168165656	SAOUHSC_00748	NC_007795.1	732955	733716	+	762	protein_coding	hypothetical protein&&sp|P94420|YCLP_BACSU Petrobactin import ATP-binding protein YclP OS=Bacillus subtilis (strain 168) OX=224308 GN=yclP PE=1 SV=1 && PF00005:ABC transporter	ABC_tran
SAOUHSC_00559	5.84279076347137	6.36236752706461	7.31810330663441	12.7415213494709	27.0732314251423	26.6332707527501	6.50775386572347	22.1493411757878	-1.765482311	0.00244137604170613	0.0067070770376542	SAOUHSC_00559	NC_007795.1	568564	568929	+	366	protein_coding	hypothetical protein&&sp|Q9KWK3|VRAC_STAA1 Protein VraC OS=Staphylococcus aureus (strain Mu3 / ATCC 700698) OX=418127 GN=vraC PE=4 SV=1 && -	-
SAOUHSC_01763	15.0243191060692	9.99800611395868	13.7214436999395	30.792009927888	34.9695905908088	32.4231122207393	12.9145896399891	32.728237579812	-1.338305161	0.00252375355218987	0.00689892869634408	SAOUHSC_01763	NC_007795.1	1662732	1663388	-	657	protein_coding	hypothetical protein&&sp|A6QHJ5|Y1555_STAAE UPF0758 protein NWMN_1555 OS=Staphylococcus aureus (strain Newman) OX=426430 GN=NWMN_1555 PE=3 SV=1 && PF04002:RadC-like JAB domain	RadC
SAOUHSC_00300	2530.76308497788	2953.95635185143	4505.20734814681	1647.9034278649	793.020070494794	450.449666209557	3329.97559499204	963.791054856417	1.78858137827609	0.00254696824549821	0.0069416874877305	SAOUHSC_00300	NC_007795.1	314326	316398	+	2073	protein_coding	lipase&&sp|Q2G155|LIP2_STAA8 Lipase 2 OS=Staphylococcus aureus (strain NCTC 8325 / PS 47) OX=93061 GN=lip2 PE=1 SV=1 && PF04650:YSIRK type signal peptide	YSIRK_signal
SAOUHSC_02739	59.2625920294953	50.8989402165169	77.7548476329907	39.2863574942019	22.5610261876186	26.6332707527501	62.638793293001	29.4935514781902	1.08223590704464	0.00255640562461436	0.00696051036404901	SAOUHSC_02739	NC_007795.1	2517867	2518802	-	936	protein_coding	2-dehydropantoate 2-reductase&&sp|Q9CFY8|PANE_LACLA 2-dehydropantoate 2-reductase OS=Lactococcus lactis subsp. lactis (strain IL1403) OX=272623 GN=LL1323 PE=3 SV=1 && PF08546:Ketopantoate reductase PanE/ApbA C terminal|PF02558:Ketopantoate reductase PanE/ApbA	-
SAOUHSC_00582	7.51215955303462	9.08909646723516	4.57381456664651	31.8538033736772	37.2256932095707	8.10577805518483	7.05835686230543	25.7284248794776	-1.867351356	0.00260180985146486	0.00706315606271311	SAOUHSC_00582	NC_007795.1	584361	584777	-	417	protein_coding	hypothetical protein&&-- && PF02082:Transcriptional regulator	Rrf2
SAOUHSC_00335	63.4360140034034	52.7167595099639	52.1414860597702	28.6684230363095	28.2012827345232	25.4753024591523	56.0980865243792	27.4483360766617	1.03151729785269	0.00267903738936681	0.0072513315164948	SAOUHSC_00335	NC_007795.1	346194	347327	-	1134	protein_coding	hypothetical protein&&-- && PF06772:Bacterial low temperature requirement A protein (LtrA)	-
SAOUHSC_02461	29.2139538173568	22.7227411680879	29.2724132265377	37.1627706026234	56.4025654690465	86.8476220198374	27.0697027373275	60.1376526971691	-1.147610089	0.00281058834732134	0.00757014491198205	SAOUHSC_02461	NC_007795.1	2284053	2284469	-	417	protein_coding	MerR family transcriptional regulator&&sp|O06008|ADHR_BACSU HTH-type transcriptional regulator AdhR OS=Bacillus subtilis (strain 168) OX=224308 GN=adhR PE=1 SV=2 && PF13411:MerR HTH family regulatory protein	-
SAOUHSC_00028	26.709900633012	22.7227411680879	10.9771549599516	43.5335312773588	54.1464628502846	42.8448268631198	20.1365989203505	46.8416069969211	-1.212777197	0.0028528509948266	0.00766895428716829	SAOUHSC_00028	NC_007795.1	34375	34509	-	135	protein_coding	hypothetical protein&&-- && -	-
SAOUHSC_00349	988.266323421443	967.988773760545	1405.07583487381	882.350353450859	549.360987668513	235.06756360036	1120.4436440186	555.59296823991	1.01133432698076	0.00289134018745536	0.00776482960498266	SAOUHSC_00349	NC_007795.1	360947	361450	+	504	protein_coding	bacteriophage L54a single-stranded DNA binding protein&&sp|Q5HIS8|SSB1_STAAC Single-stranded DNA-binding protein 1 OS=Staphylococcus aureus (strain COL) OX=93062 GN=ssb PE=3 SV=1 && PF00436:Single-strand binding protein family	-
SAOUHSC_02588	11.6855815269427	6.36236752706461	4.57381456664651	23.3594558073633	20.3049235688567	27.791239046348	7.54058787355129	23.8185394741893	-1.64789623	0.00290994839895036	0.00780717863133022	SAOUHSC_02588	NC_007795.1	2379735	2380064	+	330	protein_coding	hypothetical protein&&-- && -	-
SAOUHSC_01937	15.0243191060692	6.36236752706461	10.9771549599516	1.06179344578924	0	2.31593658719567	10.7879471976952	1.12591001099497	3.27434117566432	0.00313068815492874	0.00834243452137019	SAOUHSC_01937	NC_007795.1	1844134	1844241	+	108	protein_coding	hypothetical protein&&-- && -	-
SAOUHSC_00130	6.67747515825299	6.36236752706461	10.0623920466223	12.7415213494709	39.4817958283325	23.1593658719567	7.70074491064664	25.1275610165867	-1.706005788	0.00318161203268532	0.00846173412948224	SAOUHSC_00130	NC_007795.1	136125	136451	-	327	protein_coding	heme-degrading monooxygenase IsdI&&sp|Q2FK96|HDOX2_STAA3 Heme oxygenase (staphylobilin-producing) 2 OS=Staphylococcus aureus (strain USA300) OX=367830 GN=isdI PE=3 SV=1 && PF03992:Antibiotic biosynthesis monooxygenase	ABM
SAOUHSC_00196	35.8914289756098	40.9009341025582	74.0957959796734	33.9773902652557	13.5366157125712	9.26374634878266	50.2960530192805	18.9259174422032	1.39932523022799	0.0036416197830917	0.00959238927538522	SAOUHSC_00196	NC_007795.1	215460	217721	-	2262	protein_coding	hypothetical protein&&sp|O32178|FADN_BACSU Probable 3-hydroxyacyl-CoA dehydrogenase OS=Bacillus subtilis (strain 168) OX=224308 GN=fadN PE=2 SV=2 && PF00725:3-hydroxyacyl-CoA dehydrogenase, C-terminal domain|PF00378:Enoyl-CoA hydratase/isomerase|PF02737:3-hydroxyacyl-CoA dehydrogenase, NAD binding domain	3HCDH_N
SAOUHSC_00195	38.3954821599547	27.2672894017055	46.6529085797944	22.297662361574	13.5366157125712	3.4739048807935	37.4385600471515	13.1027276516462	1.50353612697076	0.0036739327413068	0.0096590009929194	SAOUHSC_00195	NC_007795.1	214246	215430	-	1185	protein_coding	acetyl-CoA acetyltransferase&&sp|O32177|FADA_BACSU 3-ketoacyl-CoA thiolase OS=Bacillus subtilis (strain 168) OX=224308 GN=fadA PE=2 SV=1 && PF02803:Thiolase, C-terminal domain|PF00108:Thiolase, N-terminal domain	Thiolase_N
SAOUHSC_02821	32.5526913964833	26.358379754982	49.3971973197823	7.43255412052468	18.0488209500949	16.2115561103697	36.1027561570825	13.8976437269964	1.38289702505955	0.0037701684578184	0.00989541429614622	SAOUHSC_02821	NC_007795.1	2598779	2599549	+	771	protein_coding	membrane spanning protein&&-- && PF12730:ABC-2 family transporter protein	-
SAOUHSC_01011	6.67747515825299	14.5425543475763	10.0623920466223	12.7415213494709	45.1220523752372	35.8970171015328	10.4274738508172	31.2535302754136	-1.585239155	0.00391798667192677	0.0102516302072299	SAOUHSC_01011	NC_007795.1	981623	981886	+	264	protein_coding	phosphoribosylformylglycinamidine synthase PurS&&sp|Q55842|PURS_SYNY3 Phosphoribosylformylglycinamidine synthase subunit PurS OS=Synechocystis sp. (strain PCC 6803 / Kazusa) OX=1111708 GN=purS PE=3 SV=1 && PF02700:Phosphoribosylformylglycinamidine (FGAM) synthase	-
SAOUHSC_02229	11.6855815269427	14.5425543475763	10.9771549599516	2.12358689157848	3.38415392814279	1.15796829359783	12.4017636114902	2.22190303777303	2.47711214076291	0.00405797498937026	0.0105876956553778	SAOUHSC_02229	NC_007795.1	2069455	2070204	-	750	protein_coding	--&&sp|P19653|KILA_BPP1 Protein kilA OS=Escherichia phage P1 OX=10678 GN=kilA PE=4 SV=1 && PF03374:Phage antirepressor protein KilAC domain|PF08346:AntA/AntB antirepressor	ANT
SAOUHSC_00384	8.34684394781624	9.99800611395868	4.57381456664651	16.9886951326278	22.5610261876186	30.1071756335436	7.63955487614048	23.2189656512634	-1.598556204	0.00409103254852036	0.0106537305951051	SAOUHSC_00384	NC_007795.1	389260	389955	+	696	protein_coding	superantigen-like protein&&sp|Q2G1S8|SSL4_STAA8 Staphylococcal superantigen-like 4 OS=Staphylococcus aureus (strain NCTC 8325 / PS 47) OX=93061 GN=ssl4 PE=1 SV=1 && PF02876:Staphylococcal/Streptococcal toxin, beta-grasp domain|PF09199:Staphylococcal superantigen-like OB-fold domain	-
SAOUHSC_00131	12.5202659217244	10.9069157606822	1.8295258266586	21.2358689157848	24.8171288063805	33.5810805143371	8.41890250302172	26.5446927455008	-1.646285378	0.00430340984749955	0.0111539840533683	SAOUHSC_00131	NC_007795.1	136458	136841	-	384	protein_coding	hypothetical protein&&sp|P0AAR6|YBAN_ECO57 Inner membrane protein YbaN OS=Escherichia coli O157:H7 OX=83334 GN=ybaN PE=3 SV=1 && PF04304:Protein of unknown function (DUF454)	-
SAOUHSC_00088	0.834684394781624	0.908909646723516	1.8295258266586	3.18538033736772	13.5366157125712	12.7376512295762	1.19103995605458	9.81988242650501	-3.047420417	0.0043622066366495	0.0112957328161828	SAOUHSC_00088	NC_007795.1	93570	94550	+	981	protein_coding	hypothetical protein&&sp|Q04973|VIPB_SALTI Vi polysaccharide biosynthesis protein VipB/TviC OS=Salmonella typhi OX=90370 GN=vipB PE=3 SV=1 && PF01370:NAD dependent epimerase/dehydratase family	Epimerase
SAOUHSC_00237	20.8671098695406	31.8118376353231	18.295258266586	49.9042919520943	43.9940010658563	54.4245097990981	23.6580685904832	49.4409342723496	-1.064552033	0.00436705792622467	0.0112976569116819	SAOUHSC_00237	NC_007795.1	258896	259657	-	762	protein_coding	hypothetical protein&&sp|Q57060|Y095_HAEIN Uncharacterized protein HI_0095 OS=Haemophilus influenzae (strain ATCC 51907 / DSM 11121 / KW20 / Rd) OX=71421 GN=HI_0095 PE=4 SV=1 && PF13649:Methyltransferase domain	-
SAOUHSC_02041	3.3387375791265	2.72672894017055	2.74428873998791	22.297662361574	21.4329748782377	2.31593658719567	2.93658508642832	15.3488579423358	-2.387495704	0.00447857184786911	0.011564387400601	SAOUHSC_02041	NC_007795.1	1943624	1943956	-	333	protein_coding	phi Mu50B-like protein&&-- && PF05135:Phage gp6-like head-tail connector protein	-
SAOUHSC_02939	0	0.908909646723516	0	4.24717378315696	4.51220523752372	10.4217146423805	0.302969882241172	6.39369788768706	-4.329191531	0.00463347219674134	0.0118973375733321	SAOUHSC_02939	NC_007795.1	2705093	2705254	+	162	protein_coding	hypothetical protein&&-- && -	-
SAOUHSC_02662	0	2.72672894017055	0.914762913329302	15.9269016868386	4.51220523752372	9.26374634878266	1.21383061783328	9.90095109104833	-3.057999697	0.00471691100728827	0.0120665165302723	SAOUHSC_02662	NC_007795.1	2446156	2446371	-	216	protein_coding	PTS system sucrose-specific transporter subunit IIBC&&sp|P51184|PTSBC_STAXY PTS system sucrose-specific EIIBC component OS=Staphylococcus xylosus OX=1288 GN=scrA PE=4 SV=1 && PF00367:phosphotransferase system, EIIB	-
SAOUHSC_00622	3.3387375791265	2.72672894017055	5.48857747997581	8.49434756631392	14.6646670219521	24.3173341655545	3.85134799975762	15.8254495846068	-2.037394806	0.00473381509124682	0.0120872715886061	SAOUHSC_00622	NC_007795.1	613747	614088	-	342	protein_coding	hypothetical protein&&-- && PF11148:Protein of unknown function (DUF2922)	-
SAOUHSC_00296	48.4116948973342	44.5365726894523	66.777692673039	22.297662361574	30.4573853532851	25.4753024591523	53.2419867532752	26.0767833913372	1.03043385104149	0.00475829130091675	0.0121340608896933	SAOUHSC_00296	NC_007795.1	309722	310582	+	861	protein_coding	ROK family protein&&sp|P26832|Y188_CLOPE Uncharacterized protein CPE0188 OS=Clostridium perfringens (strain 13 / Type A) OX=195102 GN=CPE0188 PE=3 SV=2 && PF00480:ROK family	ROK
SAOUHSC_00368	5.00810636868975	0.908909646723516	0.914762913329302	8.49434756631392	13.5366157125712	15.0535878167718	2.27725964291419	12.3615170318856	-2.409438415	0.00518094822364758	0.0131072747148398	SAOUHSC_00368	NC_007795.1	374638	374739	+	102	protein_coding	hypothetical protein&&-- && -	-
sRNA00029	1.66936878956325	1.81781929344703	6.40334039330511	11.6797279036816	18.0488209500949	12.7376512295762	3.29684282543846	14.1554000277842	-2.113503925	0.00555207208389978	0.0139563055125451	-	NC_007795.1	2627762	2627871	-	110	-	-	-
SAOUHSC_01608	5.00810636868975	5.4534578803411	4.57381456664651	14.8651082410494	19.1768722594758	16.2115561103697	5.01179293855912	16.7511788702983	-1.739923453	0.0058191971209902	0.0145744918786184	SAOUHSC_01608	NC_007795.1	1532809	1532901	+	93	protein_coding	hypothetical protein&&-- && -	-
SAOUHSC_03002	15.8590035008509	19.0871025811938	13.7214436999395	5.3089672289462	3.38415392814279	4.63187317439133	16.2225165939947	4.44166477716011	1.86570663953977	0.00586567440097398	0.0146775292108084	SAOUHSC_03002	NC_007795.1	2775174	2776412	+	1239	protein_coding	N-glycosyltransferase&&sp|Q9RQP9|ICAA_STAA8 Poly-beta-1,6-N-acetyl-D-glucosamine synthase OS=Staphylococcus aureus (strain NCTC 8325 / PS 47) OX=93061 GN=icaA PE=3 SV=2 && PF00535:Glycosyl transferase family 2	Glycos_transf_2
SAOUHSC_02078	3.3387375791265	5.4534578803411	15.5509695265981	25.4830426989418	21.4329748782377	26.6332707527501	8.11438832868857	24.5164294433099	-1.605899318	0.0058785384655428	0.0146829979838717	SAOUHSC_02078	NC_007795.1	1961045	1961494	-	450	protein_coding	phi PV83 orf 10-like protein&&-- && -	-
SAOUHSC_02036	2.50405318434487	0.908909646723516	2.74428873998791	11.6797279036816	18.0488209500949	4.63187317439133	2.0524171903521	11.4534740093893	-2.477718781	0.00609183855500427	0.0151606841866622	SAOUHSC_02036	NC_007795.1	1941983	1942564	-	582	protein_coding	phage structural protein&&sp|B2ZYZ1|TAIL_BPMR2 Putative tail protein OS=Staphylococcus phage phiMR25 OX=487152 GN=orf53 PE=1 SV=1 && PF06199:Phage tail tube protein	-
SAOUHSC_01954	10.8508971321611	10.9069157606822	9.14762913329302	0	3.38415392814279	1.15796829359783	10.3018140087121	1.51404074058021	2.78530223414458	0.00626442455068353	0.015533965297006	SAOUHSC_01954	NC_007795.1	1859010	1859993	-	984	protein_coding	leukotoxin LukD&&sp|Q2FXB1|LUKDV_STAA8 Leucotoxin LukDv OS=Staphylococcus aureus (strain NCTC 8325 / PS 47) OX=93061 GN=lukDv PE=1 SV=1 && PF07968:Leukocidin/Hemolysin toxin family	-
SAOUHSC_00246	13.354950316506	3.63563858689406	9.14762913329302	20.1740754699956	31.585436662666	23.1593658719567	8.71273934556436	24.9729593348728	-1.509337175	0.00632921026323763	0.0156663620377169	SAOUHSC_00246	NC_007795.1	264825	266201	-	1377	protein_coding	drug transporter&&sp|Q6GGX2|NORB_STAAR Quinolone resistance protein NorB OS=Staphylococcus aureus (strain MRSA252) OX=282458 GN=norB PE=3 SV=1 && PF07690:Major Facilitator Superfamily	MFS_1
SAOUHSC_02427	16.6936878956325	28.176199048429	33.8462277931842	9.55614101210316	7.89635916566651	11.5796829359783	26.2387049124152	9.67739437124933	1.43705189696115	0.00653248787305996	0.016097080332361	SAOUHSC_02427	NC_007795.1	2254506	2255474	-	969	protein_coding	hypothetical protein&&sp|O34832|YFME_BACSU Fe(3+)-citrate import system permease protein YfmE OS=Bacillus subtilis (strain 168) OX=224308 GN=yfmE PE=3 SV=1 && PF01032:FecCD transport family	-
Novel00024	7.51215955303462	9.99800611395868	7.31810330663441	19.1122820242063	29.3293340439042	19.6854609911632	8.2760896578759	22.7090256864245	-1.457000918	0.00662060970849037	0.0162704885597395	-	NC_007795.1	597297	597578	-	282	-	-	-
SAOUHSC_02605	40.064850949518	33.6296569287701	64.0334039330511	30.792009927888	16.9207696407139	3.4739048807935	45.9093039371131	17.0622281497985	1.41749614818161	0.00684300703015578	0.0167273505181586	SAOUHSC_02605	NC_007795.1	2393768	2394889	-	1122	protein_coding	hypothetical protein&&sp|O34980|YTNL_BACSU Uncharacterized hydrolase YtnL OS=Bacillus subtilis (strain 168) OX=224308 GN=ytnL PE=3 SV=1 && PF01546:Peptidase family M20/M25/M40|PF07687:Peptidase dimerisation domain	Peptidase_M20
SAOUHSC_01022	17.5283722904141	19.0871025811938	41.1643310998186	8.49434756631392	12.4085644031902	5.78984146798916	25.9266019904755	8.89758447916444	1.53883711911142	0.00690375690236172	0.0168046603586817	SAOUHSC_01022	NC_007795.1	993035	993610	-	576	protein_coding	hypothetical protein&&sp|O34738|YKOE_BACSU Putative HMP/thiamine permease protein YkoE OS=Bacillus subtilis (strain 168) OX=224308 GN=ykoE PE=1 SV=2 && PF09819:ABC-type cobalt transport system, permease component	-
SAOUHSC_T00025	12.5202659217244	15.4514639942998	30.187176139867	65.8311936389329	57.5306167784274	19.6854609911632	19.3863020186304	47.6824238028412	-1.305202256	0.00725978832770118	0.017589795507646	SAOUHSC_T00025	NC_007795.1	2128072	2128145	-	74	protein_coding	tRNA-Gly&&-- && -	-
SAOUHSC_00773	10.8508971321611	5.4534578803411	13.7214436999395	39.2863574942019	23.6890774969995	17.3695244039675	10.0085995708139	26.781653131723	-1.423158209	0.00812097955833042	0.0194535660151643	SAOUHSC_00773	NC_007795.1	754305	755144	+	840	protein_coding	LysM domain-containing protein&&sp|Q2G278|LDP_STAA8 Probable autolysin LDP OS=Staphylococcus aureus (strain NCTC 8325 / PS 47) OX=93061 GN=SAOUHSC_00773 PE=1 SV=1 && PF05257:CHAP domain|PF01476:LysM domain	LysM
SAOUHSC_00090	0	0.908909646723516	0	7.43255412052468	9.02441047504744	1.15796829359783	0.302969882241172	5.87164429638998	-4.213993314	0.00814857822214406	0.0195026893915545	SAOUHSC_00090	NC_007795.1	95415	96581	+	1167	protein_coding	hypothetical protein&&sp|O05083|Y1698_HAEIN Uncharacterized glycosyltransferase HI_1698 OS=Haemophilus influenzae (strain ATCC 51907 / DSM 11121 / KW20 / Rd) OX=71421 GN=HI_1698 PE=3 SV=1 && PF13439:Glycosyltransferase Family 4|PF00534:Glycosyl transferases group 1	Glycos_transf_1
SAOUHSC_01003	0.834684394781624	0	0	2.12358689157848	9.02441047504744	5.78984146798916	0.278228131593875	5.64594627820503	-4.149720973	0.00858243443492643	0.0204875822014303	SAOUHSC_01003	NC_007795.1	976868	976990	+	123	protein_coding	hypothetical protein&&-- && -	-
SAOUHSC_00040	23.3711630538855	41.8098437492817	18.295258266586	69.0165739763006	29.3293340439042	85.6896537262396	27.8254216899178	61.3451872488148	-1.141543073	0.00872571053295394	0.0207935043029665	SAOUHSC_00040	NC_007795.1	43976	44179	+	204	protein_coding	hypothetical protein&&-- && -	-
SAOUHSC_00082	20.8671098695406	16.3603736410233	5.48857747997581	3.18538033736772	5.64025654690465	0	14.2386869968466	2.94187896142412	2.27030400655756	0.00875357072703488	0.0208418350643688	SAOUHSC_00082	NC_007795.1	88997	90199	+	1203	protein_coding	hypothetical protein&&sp|Q2G1M6|SBNH_STAA8 2-[(L-alanin-3-ylcarbamoyl)methyl]-2-hydroxybutanedioate decarboxylase OS=Staphylococcus aureus (strain NCTC 8325 / PS 47) OX=93061 GN=sbnH PE=1 SV=1 && PF02784:Pyridoxal-dependent decarboxylase, pyridoxal binding domain|PF00278:Pyridoxal-dependent decarboxylase, C-terminal sheet domain	-
SAOUHSC_A00526	0.834684394781624	0	1.8295258266586	11.6797279036816	4.51220523752372	6.947809762	0.888070073813409	7.71324763426412	-3.126314633	0.00907599429184397	0.0214663426131895	SAOUHSC_A00526	NC_007795.1	547608	547865	-	258	protein_coding	hypothetical protein&&sp|Q2FJ79|SDRC_STAA3 Serine-aspartate repeat-containing protein C OS=Staphylococcus aureus (strain USA300) OX=367830 GN=sdrC PE=3 SV=1 && PF04650:YSIRK type signal peptide	YSIRK_signal
SAOUHSC_00292	33.387375791265	31.8118376353231	45.7381456664651	25.4830426989418	10.1524617844284	12.7376512295762	36.9791196976844	16.1243852376488	1.18882501960361	0.00913589207468452	0.02155503807217	SAOUHSC_00292	NC_007795.1	304852	305775	+	924	protein_coding	hypothetical protein&&sp|Q8NYD0|PSUG_STAAW Pseudouridine-5'-phosphate glycosidase OS=Staphylococcus aureus (strain MW2) OX=196620 GN=psuG PE=3 SV=1 && PF04227:Indigoidine synthase A like protein	-
SAOUHSC_00341	10.8508971321611	6.36236752706461	15.5509695265981	1.06179344578924	4.51220523752372	0	10.9214113952746	1.85799956110432	2.55505440231376	0.00949325900634237	0.0221993726763959	SAOUHSC_00341	NC_007795.1	355117	356220	-	1104	protein_coding	hypothetical protein&&sp|O31631|METI_BACSU Cystathionine gamma-synthase/O-acetylhomoserine (thiol)-lyase OS=Bacillus subtilis (strain 168) OX=224308 GN=metI PE=1 SV=1 && PF01053:Cys/Met metabolism PLP-dependent enzyme	Cys_Met_Meta_PP
SAOUHSC_00013	27.5445850277936	22.7227411680879	33.8462277931842	14.8651082410494	10.1524617844284	10.4217146423805	28.0378513296886	11.8130948892861	1.24244215998902	0.010191152864317	0.023605751611833	SAOUHSC_00013	NC_007795.1	16106	17074	+	969	protein_coding	hypothetical protein&&sp|K4ICC9|METXA_PSYTT Homoserine O-acetyltransferase OS=Psychroflexus torquis (strain ATCC 700755 / ACAM 623) OX=313595 GN=metXA PE=1 SV=1 && PF00561:alpha/beta hydrolase fold	Abhydrolase_1
Novel00056	20.032425474759	12.7247350541292	16.4657324399274	19.1122820242063	38.3537445189516	56.7404463862938	16.4076309896052	38.0688243098172	-1.207297505	0.0101976846963118	0.023605751611833	-	NC_007795.1	908158	908724	-	567	-	PF06054:Competence protein CoiA-like family	CoiA
SAOUHSC_02820	14.1896347112876	17.2692832877468	24.6985986598912	7.43255412052468	5.64025654690465	5.78984146798916	18.7191722196419	6.28755071180616	1.56810926406838	0.010363794972311	0.0239298372576451	SAOUHSC_02820	NC_007795.1	2598082	2598777	+	696	protein_coding	hypothetical protein&&sp|P96605|YDBJ_BACSU Uncharacterized ABC transporter ATP-binding protein YdbJ OS=Bacillus subtilis (strain 168) OX=224308 GN=ydbJ PE=3 SV=1 && PF00005:ABC transporter	ABC_tran
SAOUHSC_02864	12.5202659217244	18.1781929344703	4.57381456664651	36.1009771568342	30.4573853532851	22.0013975783588	11.7574244742804	29.5199200294927	-1.328591848	0.01038397626486	0.0239362403423009	SAOUHSC_02864	NC_007795.1	2636191	2638185	-	1995	protein_coding	ferrous iron transport protein B&&sp|Q5HD01|FEOB_STAAC Fe(2+) transporter FeoB OS=Staphylococcus aureus (strain COL) OX=93062 GN=feoB PE=3 SV=1 && PF02421:Ferrous iron transport protein B|PF17910:FeoB cytosolic helical domain|PF07670:Nucleoside recognition|PF07664:Ferrous iron transport protein B C terminus	-
SAOUHSC_02040	10.0162127373795	0.908909646723516	0.914762913329302	19.1122820242063	16.9207696407139	12.7376512295762	3.94662843247744	16.2569009648321	-2.016588527	0.0104328111666703	0.0240085612622119	SAOUHSC_02040	NC_007795.1	1943325	1943627	-	303	protein_coding	hypothetical protein&&-- && -	-
SAOUHSC_01084	8.34684394781624	2.72672894017055	2.74428873998791	15.9269016868386	15.792718331333	15.0535878167718	4.60595387599157	15.5910692783145	-1.742955413	0.0107620611081425	0.02466305670616	SAOUHSC_01084	NC_007795.1	1046312	1047388	+	1077	protein_coding	hypothetical protein&&-- && -	-
SAOUHSC_02824	15.8590035008509	9.08909646723516	16.4657324399274	4.24717378315696	2.25610261876186	4.63187317439133	13.8046108026712	3.71171652543672	1.89557979084018	0.0111686943089744	0.0255310967162756	SAOUHSC_02824	NC_007795.1	2603414	2604007	-	594	protein_coding	hypothetical protein&&sp|O34842|MHQD_BACSU Putative hydrolase MhqD OS=Bacillus subtilis (strain 168) OX=224308 GN=mhqD PE=2 SV=1 && PF02230:Phospholipase/Carboxylesterase	Abhydrolase_2
SAOUHSC_02285	11.6855815269427	7.27127717378813	18.295258266586	0	6.76830785628558	0	12.417372322439	2.25610261876186	2.46900491573663	0.0119012305355196	0.0270259157495285	SAOUHSC_02285	NC_007795.1	2116716	2118245	+	1530	protein_coding	2-isopropylmalate synthase&&sp|Q2FF67|LEU1_STAA3 2-isopropylmalate synthase OS=Staphylococcus aureus (strain USA300) OX=367830 GN=leuA PE=3 SV=1 && PF00682:HMGL-like|PF08502:LeuA allosteric (dimerisation) domain	HMGL-like
SAOUHSC_00424	8.34684394781624	9.99800611395868	6.40334039330511	1.06179344578924	2.25610261876186	0	8.24939681836001	1.10596535485037	2.89117655838065	0.0119232335858573	0.0270535415520691	SAOUHSC_00424	NC_007795.1	425739	426398	+	660	protein_coding	ABC transporter permease&&sp|Q9KTJ6|METI_VIBCH Probable D-methionine transport system permease protein MetI OS=Vibrio cholerae serotype O1 (strain ATCC 39315 / El Tor Inaba N16961) OX=243277 GN=metI PE=3 SV=1 && PF00528:Binding-protein-dependent transport system inner membrane component	BPD_transp_1
SAOUHSC_02373	55.0891700555872	38.1742051623877	89.6467655062716	43.5335312773588	14.6646670219521	27.791239046348	60.9700469080822	28.6631457818863	1.0842006980347	0.0120381409547325	0.0272692649304072	SAOUHSC_02373	NC_007795.1	2195934	2197127	-	1194	protein_coding	hypothetical protein&&-- && -	-
SAOUHSC_01200	9.18152834259787	15.4514639942998	28.3576503132084	8.49434756631392	4.51220523752372	2.31593658719567	17.6635475500353	5.10749646367777	1.77350641249924	0.0121964774366356	0.0275824942029178	SAOUHSC_01200	NC_007795.1	1151425	1151523	-	99	protein_coding	hypothetical protein&&-- && -	-
SAOUHSC_00268	22.5364786591039	19.9960122279174	20.1247840932446	11.6797279036816	6.76830785628558	4.63187317439133	20.8857583267553	7.69330297811952	1.43153997775854	0.0122773620518651	0.0277198240087265	SAOUHSC_00268	NC_007795.1	287570	289414	+	1845	protein_coding	hypothetical protein&&sp|A0A0H2XIV9|ESSD_STAA3 Type VII secretion system protein EssD OS=Staphylococcus aureus (strain USA300) OX=367830 GN=essD PE=1 SV=1 && PF13930:DNA/RNA non-specific endonuclease|PF14449:Pre-toxin TG	-
SAOUHSC_02282	15.0243191060692	13.6336447008527	33.8462277931842	13.8033147952601	1.12805130938093	2.31593658719567	20.8347305333687	5.74910089727891	1.8362479969094	0.0129855611431985	0.0291512597092212	SAOUHSC_02282	NC_007795.1	2113522	2115291	+	1770	protein_coding	acetolactate synthase large subunit&&sp|P37251|ILVB_BACSU Acetolactate synthase large subunit OS=Bacillus subtilis (strain 168) OX=224308 GN=ilvB PE=1 SV=4 && PF02775:Thiamine pyrophosphate enzyme, C-terminal TPP binding domain|PF00205:Thiamine pyrophosphate enzyme, central domain|PF02776:Thiamine pyrophosphate enzyme, N-terminal TPP binding domain	TPP_enzyme_N
SAOUHSC_02463	10.0162127373795	5.4534578803411	10.9771549599516	15.9269016868386	23.6890774969995	27.791239046348	8.81560852589074	22.4690727433954	-1.34476399	0.0134149819961667	0.0300172501948402	SAOUHSC_02463	NC_007795.1	2284877	2287300	+	2424	protein_coding	hyaluronate lyase&&sp|Q59801|HYSA_STAA8 Hyaluronate lyase OS=Staphylococcus aureus (strain NCTC 8325 / PS 47) OX=93061 GN=hysA PE=3 SV=1 && PF02884:Polysaccharide lyase family 8, C-terminal beta-sandwich domain|PF08124:Polysaccharide lyase family 8, N terminal alpha-helical domain|PF02278:Polysaccharide lyase family 8, super-sandwich domain	-
SAOUHSC_00251	5.84279076347137	3.63563858689406	7.31810330663441	14.8651082410494	15.792718331333	18.5274926975653	5.59884421899995	16.3951064233159	-1.548417786	0.0134880687044968	0.0301562511685904	SAOUHSC_00251	NC_007795.1	270345	271511	-	1167	protein_coding	hypothetical protein&&-- && PF12698:ABC-2 family transporter protein	-
SAOUHSC_00402	17.5283722904141	16.3603736410233	15.5509695265981	37.1627706026234	29.3293340439042	33.5810805143371	16.4799051526785	33.3577283869549	-1.017145552	0.0147920112325921	0.0328844227078645	SAOUHSC_00402	NC_007795.1	405465	406283	+	819	protein_coding	hypothetical protein&&sp|Q2G0X1|Y402_STAA8 Uncharacterized lipoprotein SAOUHSC_00402 OS=Staphylococcus aureus (strain NCTC 8325 / PS 47) OX=93061 GN=SAOUHSC_00402 PE=3 SV=2 && PF04507:Csa1 family	-
SAOUHSC_02228	1.66936878956325	3.63563858689406	6.40334039330511	0	0	0	3.90278258992081	0	4.245456744	0.0148171586016814	0.0329137206418609	SAOUHSC_02228	NC_007795.1	2069242	2069439	-	198	protein_coding	hypothetical protein&&-- && -	-
SAOUHSC_00265	5.84279076347137	7.27127717378813	11.8919178732809	0	3.38415392814279	0	8.33532860351347	1.12805130938093	2.89440291726031	0.0149029263243811	0.0330775200904343	SAOUHSC_00265	NC_007795.1	286255	286569	+	315	protein_coding	hypothetical protein&&sp|A0A0H2XIE9|ESXB_STAA3 Type VII secretion system extracellular protein B OS=Staphylococcus aureus (strain USA300) OX=367830 GN=esxB PE=1 SV=1 && PF06013:Proteins of 100 residues with WXG	-
SAOUHSC_02374	27.5445850277936	28.176199048429	32.9314648798549	21.2358689157848	7.89635916566651	9.26374634878266	29.5507496520258	12.7986581434113	1.19701312100087	0.0154133769760542	0.034100391539943	SAOUHSC_02374	NC_007795.1	2197127	2198311	-	1185	protein_coding	aminobenzoyl-glutamate utilization protein B&&sp|Q8IYS1|P20D2_HUMAN Peptidase M20 domain-containing protein 2 OS=Homo sapiens OX=9606 GN=PM20D2 PE=1 SV=2 && PF01546:Peptidase family M20/M25/M40|PF07687:Peptidase dimerisation domain	M20_dimer
SAOUHSC_02780	1.66936878956325	13.6336447008527	11.8919178732809	45.6571181689373	14.6646670219521	18.5274926975653	9.0649771212323	26.2830926294849	-1.549905068	0.0163741926003607	0.036045733170435	SAOUHSC_02780	NC_007795.1	2555609	2555794	+	186	protein_coding	hypothetical protein&&-- && -	-
SAOUHSC_02205	8.34684394781624	7.27127717378813	14.6362066132688	2.12358689157848	3.38415392814279	1.15796829359783	10.0847759116244	2.22190303777303	2.17754068311862	0.0173107532572448	0.037661844507455	SAOUHSC_02205	NC_007795.1	2059878	2060414	-	537	protein_coding	hypothetical protein&&-- && PF08761:dUTPase	-
SAOUHSC_02640	20.8671098695406	18.1781929344703	7.31810330663441	5.3089672289462	3.38415392814279	5.78984146798916	15.4544687035484	4.82765420835938	1.68172171223254	0.0175886228202238	0.0381456725202014	SAOUHSC_02640	NC_007795.1	2426131	2426796	-	666	protein_coding	hypothetical protein&&sp|Q2FED7|HRTA_STAA3 Putative hemin import ATP-binding protein HrtA OS=Staphylococcus aureus (strain USA300) OX=367830 GN=hrtA PE=3 SV=1 && PF00005:ABC transporter	ABC_tran
SAOUHSC_00737	1.66936878956325	6.36236752706461	0.914762913329302	11.6797279036816	13.5366157125712	9.26374634878266	2.98216640998572	11.4933633216785	-1.955043476	0.0185745913659976	0.0400314469094776	SAOUHSC_00737	NC_007795.1	722569	722670	+	102	protein_coding	hypothetical protein&&-- && -	-
SAOUHSC_00435	18.3630566851957	23.6316508148114	44.8233827531358	12.7415213494709	11.2805130938093	13.895619523174	28.9393634177143	12.6392179888181	1.19231593551591	0.0189761557564555	0.0408009603833094	SAOUHSC_00435	NC_007795.1	433332	437831	+	4500	protein_coding	glutamate synthase large subunit&&sp|P39812|GLTA_BACSU Glutamate synthase [NADPH] large chain OS=Bacillus subtilis (strain 168) OX=224308 GN=gltA PE=2 SV=3 && PF01493:GXGXG motif|PF04898:Glutamate synthase central domain|PF00310:Glutamine amidotransferases class-II|PF01645:Conserved region in glutamate synthase	GATase_2
SAOUHSC_01395	35.8914289756098	29.994018341876	58.5448264530753	26.544836144731	23.6890774969995	5.78984146798916	41.4767579235204	18.6745850365732	1.14380450171664	0.0194337943514628	0.0416664241882474	SAOUHSC_01395	NC_007795.1	1338097	1339086	+	990	protein_coding	aspartate semialdehyde dehydrogenase&&sp|O67716|DHAS_AQUAE Aspartate-semialdehyde dehydrogenase OS=Aquifex aeolicus (strain VF5) OX=224324 GN=asd PE=3 SV=1 && PF02774:Semialdehyde dehydrogenase, dimerisation domain|PF01118:Semialdehyde dehydrogenase, NAD binding domain	-
SAOUHSC_00235	16.6936878956325	24.5405604615349	21.9543099199032	8.49434756631392	5.64025654690465	11.5796829359783	21.0628527590236	8.57142901639897	1.29736419219181	0.0198194204159457	0.0423163091178964	SAOUHSC_00235	NC_007795.1	256220	257011	+	792	protein_coding	hypothetical protein&&sp|Q57071|PTG3C_STACT PTS system glucose-specific EIICBA component OS=Staphylococcus carnosus (strain TM300) OX=396513 GN=ptsG PE=1 SV=1 && PF00358:phosphoenolpyruvate-dependent sugar phosphotransferase system, EIIA 1	-
SAOUHSC_00311	10.0162127373795	14.5425543475763	21.9543099199032	9.55614101210316	2.25610261876186	2.31593658719567	15.5043590016197	4.70939340602023	1.69836657484489	0.0207707796690848	0.0441078332741184	SAOUHSC_00311	NC_007795.1	325937	326221	-	285	protein_coding	hypothetical protein&&-- && PF02302:PTS system, Lactose/Cellobiose specific IIB subunit	PTS_IIB
SAOUHSC_00395	10.0162127373795	9.08909646723516	12.8066807866102	10.6179344578924	34.9695905908088	31.2651439271415	10.637329997075	25.6175563252809	-1.264675692	0.0208922494935408	0.044298069268984	SAOUHSC_00395	NC_007795.1	398418	399101	+	684	protein_coding	superantigen-like protein&&sp|Q2G2X7|SSL10_STAA8 Staphylococcal superantigen-like 10 OS=Staphylococcus aureus (strain NCTC 8325 / PS 47) OX=93061 GN=ssl10 PE=1 SV=1 && PF02876:Staphylococcal/Streptococcal toxin, beta-grasp domain|PF09199:Staphylococcal superantigen-like OB-fold domain	-
SAOUHSC_02073	3.3387375791265	1.81781929344703	0.914762913329302	8.49434756631392	5.64025654690465	12.7376512295762	2.02377326196761	8.95741844759824	-2.128590315	0.0224306352355633	0.0470872113723658	SAOUHSC_02073	NC_007795.1	1959447	1959983	-	537	protein_coding	hypothetical protein&&-- && PF07352:Bacteriophage Mu Gam like protein	-
SAOUHSC_00299	21.7017942643222	27.2672894017055	26.5281244865498	14.8651082410494	11.2805130938093	8.10577805518483	25.1657360508592	11.4171331300145	1.13310566661757	0.0226437494188787	0.0473898865311388	SAOUHSC_00299	NC_007795.1	312595	313908	-	1314	protein_coding	hypothetical protein&&sp|P30267|Y2044_ALKPO Uncharacterized protein BpOF4_10220 OS=Alkalihalobacillus pseudofirmus (strain ATCC BAA-2126 / JCM 17055 / OF4) OX=398511 GN=BpOF4_10220 PE=4 SV=1 && PF07670:Nucleoside recognition	-
