# Supplementary material for: Construction of a linezolid-resistant strain of methicillin-susceptible Staphylococcus aureus and its multi-omics based mechanism study
Source: Front Cell Infect Microbiol. 2026 Jun 29;16:1839912. doi: 10.3389/fcimb.2026.1839912 (PMC13357757; doi:10.3389/fcimb.2026.1839912)
Supplement: Supplementary file 4 [file Table2.xls]

Compound_ID	Name	ChineseName	IonMode	Formula	MolecularWeight	m/z	MassError	Adduct	RT (min)	Score	Level	Column	ClassI	ClassI (Chinese)	ClassII	ClassII (Chinese)	ClassIII	ClassIII (Chinese)	CAS	HMDB_ID	KEGG_ID	KEGG_MapID	Lipidmaps_ID	PubChemID	SMILES	InChIKey	FC	log2FC	Pvalue	ROC	VIP	Up.Down	pos_LZR_1	pos_LZR_2	pos_LZR_3	pos_LSS_1	pos_LSS_2	pos_LSS_3
Com_1997_pos	Sulfamethazine	»Ç°·¶þ¼×»ùà×à¤	P	C12H14N4O2S	278.08375	301.07132	5.42649	[M+Na]+	6.150	0.79	1	C18	Benzenoids	±½Àà»¯ºÏÎï	Benzene and substituted derivatives	±½¼°ÆäÈ¡´úÑÜÉúÎï	Benzenesulfonamides	±½»Çõ£°·Àà	"57-68-1"	HMDB0015522	C19530	-	-	5327	CC1=CC(=NC(=N1)NS(=O)(=O)C2=CC=C(C=C2)N)C	ASWVTGNCAZCNNR-UHFFFAOYSA-N	0.577548578579149	-0.7919857957565815	7.90373146857105e-05	1	1.72102644578429	down	2590801.1576735033	2700628.446616559	2609665.6034830105	4521089.059624862	4552040.909207163	4607269.3963796105
Com_317_pos	L-Carnitine	×óÐýÈâ¼î	P	C7H16NO3	162.11302	162.11254	0.31708	[M+H]+	1.330	1.00	1	C18	Organic nitrogen compounds	ÓÐ»úµª»¯ºÏÎï	Organonitrogen compounds	ÓÐ»úµª»¯ºÏÎï	Quaternary ammonium salts	¼¾ï§ÑÎ	"541-15-1"	HMDB0000062	C00318	map04714;map04976;map05415	-	10917	C[N+](C)(C)C[C@H](O)CC(O)=O	PHIQHXFUZVPYII-ZCFIWIBFSA-O	3.18863719820487	1.6729399576947994	9.14362227468921e-05	1	1.71804592470757	up	573197188.7540075	584648404.5180999	533572304.18619686	175809342.21891278	190884651.69871014	163757666.87669235
Com_2449_pos	1-naphthalenecarboxylic acid	°¢¸Ê¶þËá	P	C20H30O4	334.21441	357.20310	1.43265	[M+Na]+	7.660	0.82	1	C18	Lipids and lipid-like molecules	Ö¬ÖÊºÍÀàÖ¬·Ö×Ó	Prenol lipids	ÒìÎìÏ©´¼Ö¬	Diterpenoids	¶þÝÆÀà	"33123-07-8"	-	-	-	-	15558523	C/C(=C\C(=O)O)/CC[C@H]1C(=C)CC[C@@H]2[C@@]1(CCC[C@@]2(C)C(=O)O)C	QYCOHMYDSOZCQD-RKHRAIECSA-N	0.262804110842416	-1.9279402520825895	0.000181321080538143	1	1.70664037824726	down	341902.0554437759	368039.4800116584	437549.913404265	1444191.4211180701	1307559.6996146748	1614586.3965207946
Com_4805_pos	Procainamide 4-hydroxylamine	-	P	C13H21N3O2	251.16338	252.17135	2.64809	[M+H]+	6.052	-	3	C18	Benzenoids	±½Àà»¯ºÏÎï	Benzene and substituted derivatives	±½¼°ÆäÈ¡´úÑÜÉúÎï	Benzoic acids and derivatives	±½¼×Ëá¼°ÆäÑÜÉúÎï	-	HMDB0256787	-	-	-	-	CCN(CC)CCNC(=O)C1=CC=C(C=C1)NO	JBFULHOJGOVPTK-UHFFFAOYSA-N	30.8174103055637	4.94567372713926	0.000236834556893117	1	1.70811357423825	up	1792169.7966061402	3395444.5871524676	3111356.408137295	62547.82885769608	117590.81143862112	89156.23911143193
Com_1249_pos	Farnesal	3,7,11-Èý¼×»ù-2,6,10-Ê®¶þÍéÈýÏ©È©	P	C15H24O	220.18272	243.17072	4.94143	[M+Na]+	5.942	-	3	C18	Lipids and lipid-like molecules	Ö¬ÖÊºÍÀàÖ¬·Ö×Ó	Prenol lipids	ÒìÎìÏ©´¼Ö¬	Sesquiterpenoids	±¶°ëÝÆÀà	"19317-11-4"	HMDB0060356	C03461	map00900;map00909;map00981;map01110	LMPR0103010012	5280598	CC(=CCC/C(=C/CC/C(=C/C=O)/C)/C)C	YHRUHBBTQZKMEX-YFVJMOTDSA-N	5.37238826561496	2.4255635729402663	0.000296683460729122	1	1.7080618986812	up	10330083.903026553	14018295.397348853	14160796.865312267	2035792.309881185	2697799.361465931	2434389.171020331
Com_4970_pos	Pisatoside	-	P	C10H15NO7	261.08485	262.09255	1.53668	[M+H]+	1.785	-	3	C18	Organic oxygen compounds	ÓÐ»úÑõ»¯ºÏÎï	Organooxygen compounds	ÓÐ»úÑõ»¯ºÏÎï	Carbohydrates and carbohydrate conjugates	Ì¼Ë®»¯ºÏÎïºÍÌ¼Ë®»¯ºÏÎï½áºÏÎï	"18814-39-6"	HMDB0039127	-	-	-	12314351	OCC1OC(OC2C=CNC2=O)C(O)C(O)C1O	FHWQHJHJIXDREE-UHFFFAOYSA-N	0.155106373832992	-2.6886701221928573	0.000325361272030487	1	1.69803634957261	down	453603.397691585	560240.8156518448	674510.2162206626	4496542.642162767	3240181.029445051	3148415.2678273753
Com_1749_pos	3-Hydroxylisovalerylcarnitine	3-ôÇ»ùÒìÎìõ£Èâ¼î	P	C12H23NO5	261.15762	279.19177	1.24979	[M+NH4]+	1.337	-	3	C18	Lipids and lipid-like molecules	Ö¬ÖÊºÍÀàÖ¬·Ö×Ó	Fatty Acyls	Ö¬·¾õ£Àà	Fatty acid esters	Ö¬·¾Ëáõ¥	"99159-87-2"	HMDB0061189	-	-	LMFA07070073	53915061	CC(C)(O)CC(=O)O[C@H](CC([O-])=O)C[N+](C)(C)C	IGLHHSKNBDXCEY-SECBINFHSA-N	3.8898870405881	1.9597282610342044	0.000372789051413825	1	1.70284904881088	up	17951787.262819313	24342035.666607518	22012046.06721375	5994821.3962868145	5856572.187472864	4680158.187707263
Com_6797_pos	Glaucarubin	-	P	C25H36O10	496.23085	497.23756	1.18182	[M+H]+	5.678	0.53	2	C18	Lipids and lipid-like molecules	Ö¬ÖÊºÍÀàÖ¬·Ö×Ó	Prenol lipids	ÒìÎìÏ©´¼Ö¬	Terpene lactones	ÝÆÄÚõ¥	-	HMDB0035626	C08760	-	-	-	CCC(C)(C(=O)OC1C2C(C(C3(C4C2(CO3)C(CC5C4(C(C(C=C5C)O)O)C)OC1=O)O)O)C)O	LZKVXMYVBSNXER-YZPKDWIXSA-N	7.05449369946033	2.818542544411643	0.000415093282652512	1	1.70026597155364	up	59929479.718937	45471042.8009829	60280366.914704144	8480312.479972746	9029640.038064877	5975912.874017195
Com_3053_pos	CREATININE	¼¡ôû	P	C4H7N3O	113.05891	114.06602	1.65011	[M+H]+	1.353	-	3	C18	Organic acids and derivatives	ÓÐ»úËá¼°ÆäÑÜÉúÎï	Carboxylic acids and derivatives	ôÈËá¼°ÆäÑÜÉúÎï	Amino acids, peptides, and analogues	°±»ùËá¡¢ëÄºÍÀàËÆÎï	"60-27-5"	HMDB0000562	C00791	map00330;map01100	-	-	O=C1N=C(N)N(C)C1	DDRJAANPRJIHGJ-UHFFFAOYSA-N	35.9639044498417	5.168477751575129	0.00049328784452276	1	1.71491875167953	up	9877062.353120558	11124049.508905118	8421489.260348747	357547.13191108534	265756.06931357103	194811.56057518368
Com_5724_pos	Antibiotic OS 3966B	-	P	C16H16O7	320.08961	321.09819	3.97482	[M+H]+	2.117	-	3	C18	Organoheterocyclic compounds	ÓÐ»úÔÓ»·»¯ºÏÎï	Naphthopyrans	ÝÁ²¢ßÁà«Àà	Naphthopyranones	ÝÁ²¢ßÁà«ÍªÀà	-	-	-	-	-	-	CC1C2(C(CC(O1)CC(=O)O)C(=O)C3=C(C2=O)C(=CC=C3)O)O	IRFITFGOKXSNHV-GHYDZUPMSA-N	0.296787653333666	-1.752497019252079	0.000537160298759482	1	1.6901430783882	down	4456905.973324626	5941079.307660097	4694627.500588607	15768234.60116732	19657457.099219814	15427544.98936602
Com_7125_pos	PA(18:3(6Z,9Z,12Z)/18:0)	¸ÊÓÍÁ×Ëá¸ÊÓÍõ¥(18:3(6Z,9Z,12Z)/18:0)	P	C39H71O8P	698.48866	721.47143	8.91127	[M+Na]+	6.355	-	3	C18	Lipids and lipid-like molecules	Ö¬ÖÊºÍÀàÖ¬·Ö×Ó	Glycerophospholipids	¸ÊÓÍÁ×Ö¬	Glycerophosphates	¸ÊÓÍÁ×Ëáõ¥Àà	"-"	HMDB0114978	-	-	LMGP10010375	52928968	[H][C@@](COC(=O)CCCC\C=C/C\C=C/C\C=C/CCCCC)(COP(O)(O)=O)OC(=O)CCCCCCCCCCCCCCCCC	GHGLALAOUVMIGG-VWDIIEQPSA-N	165.424766410461	7.37003143216027	0.000562907587885382	1	1.69341718794171	up	8829740.57917902	20814206.115649465	28919846.4934396	187217.88124230545	52640.308052825756	114162.520294123
Com_6708_pos	CENTCHROMAN	-	P	C30H35NO3	457.26169	458.26891	0.17216	[M+H]+	5.517	-	3	C18	Phenylpropanoids and polyketides	±½±ûËØÀàºÍ¾ÛÍªÀà	Isoflavonoids	Òì»ÆÍªÀà	O-methylated isoflavonoids	O-¼×»ù»¯Òì»ÆÍª	"-"	HMDB0249800	-	-	-	98941	COC1=CC2=C(C=C1)C(C(C1=CC=CC=C1)C(C)(C)O2)C1=CC=C(OCCN2CCCC2)C=C1	XZEUAXYWNKYKPL-UHFFFAOYSA-N	0.140364838654743	-2.8327465086142865	0.00059487218577608	1	1.68805289152369	down	13940219.464935591	17979214.017313916	22611674.583739735	117272507.65065621	167039849.64838955	104183141.92010072
Com_3029_pos	4-Pyrimidine Methanamine	4-°±¼×»ùà×à¤	P	C5H7N3	109.06400	110.07145	1.33772	[M+H]+	4.784	0.87	2	C18	Organic nitrogen compounds	ÓÐ»úµª»¯ºÏÎï	Organonitrogen compounds	ÓÐ»úµª»¯ºÏÎï	Amines	°·Àà	"45588-79-2"	-	-	-	-	-	C1=CN=CN=C1CN	AUHXBTKGPUVFCB-UHFFFAOYSA-N	0.487143534923823	-1.037581175531351	0.000689712097485368	1	1.70722711080315	down	13308509.935226137	14520306.575511534	12519410.87608631	26987519.909307674	28829056.59758465	27009581.48190946
Com_2129_pos	Geranylgeraniol	ÏãÒ¶»ùÏãÒ¶´¼	P	C20H34O	290.26096	313.24893	3.92007	[M+Na]+	6.548	-	3	C18	Lipids and lipid-like molecules	Ö¬ÖÊºÍÀàÖ¬·Ö×Ó	Prenol lipids	ÒìÎìÏ©´¼Ö¬	Diterpenoids	¶þÝÆÀà	"24034-73-9"	-	C09094	map00904;map01110	LMPR0104010009	-	CC(=CCCC(=CCCC(=CCCC(=CCO)C)C)C)C	OJISWRZIEWCUBN-QIRCYJPOSA-N	13.2522981524685	3.728170661783626	0.000761068760083813	1	1.69619047862233	up	2678313.1679641143	4160194.2286273367	5346709.377450945	238060.03444086577	399581.06764457317	281838.4201718159
Com_6248_pos	Cinncassiol D2	-	P	C20H32O6	368.21989	369.23085	9.91949	[M+H]+	11.712	-	3	C18	Lipids and lipid-like molecules	Ö¬ÖÊºÍÀàÖ¬·Ö×Ó	Prenol lipids	ÒìÎìÏ©´¼Ö¬	Sesquiterpenoids	±¶°ëÝÆÀà	"77751-33-8"	HMDB0034678	C17653	-	-	75144798	CC(CO)C1CC2C3(O)C4OC(O)(CC2(C)C2(O)CCC(C)(O)C42)C13C	SHKTYUCWKCFSRV-UHFFFAOYSA-N	0.354336541611952	-1.49680784116155	0.000767505377244717	1	1.69869359418371	down	1358792.8536977053	1585028.5828829005	1421561.884097187	4192414.1435735584	3553251.9674906065	4574212.896668803
Com_163_pos	Tropinone	ÍÐÆ·Íª	P	C8H13NO	139.09971	140.10661	2.82001	[M+H]+	1.842	0.55	1	C18	Alkaloids and derivatives	ÉúÎï¼î¼°ÆäÑÜÉúÎï	Tropane alkaloids	Ý¹ÝÐÍéÀàÉúÎï¼î	-	-	"532-24-1"	HMDB0304521	C00783	map00960;map01064;map01100;map01110	-	-	CN1C2CCC1CC(=O)C2	QQXLDOJGLXJCSE-UHFFFAOYSA-N	0.183862095616023	-2.4433040055844177	0.000778002893834383	1	1.68597213344674	down	838748.7100325383	724446.1739399217	1129928.1327963937	3888665.6596831298	6083018.314974774	4675832.185460068
Com_1957_pos	19-Nortestosterone	ÅµÁú	P	C18H26O2	274.19328	297.18151	3.25528	[M+Na]+	6.085	-	3	C18	Lipids and lipid-like molecules	Ö¬ÖÊºÍÀàÖ¬·Ö×Ó	Steroids and steroid derivatives	Àà¹Ì´¼ºÍÀà¹Ì´¼ÑÜÉúÎï	Estrane steroids	´Æ¼¤ËØÀà¹Ì´¼	"434-22-0"	HMDB0002725	C07254	-	LMST02010044	9904	CC12CCC3C(C1CCC2O)CCC4=CC(=O)CCC34	NPAGDVCDWIYMMC-IZPLOLCNSA-N	7.75111786089854	2.9544043898804953	0.000816573589988513	1	1.71317999809318	up	3497043.3149725525	5361286.72016298	4525890.96363055	613631.4918030986	604731.0996798163	508384.6002072566
Com_261_pos	L-Histidine	L-×é°±Ëá	P	C6H9N3O2	155.06948	156.07677	0.03950	[M+H]+	1.422	0.97	1	C18	Organic acids and derivatives	ÓÐ»úËá¼°ÆäÑÜÉúÎï	Carboxylic acids and derivatives	ôÈËá¼°ÆäÑÜÉúÎï	Amino acids, peptides, and analogues	°±»ùËá¡¢ëÄºÍÀàËÆÎï	"71-00-1"	HMDB0000177	C00135	map00340;map00404;map00410;map00470;map00970;map01060;map01065;map01100;map01110;map01230;map02010;map04974;map05230	-	6274	N[C@@H](CC1=CN=CN1)C(O)=O	HNDVDQJCIGZPNO-YFKPBYRVSA-N	2.0570682270855	1.0405896447357448	0.000835815883320094	1	1.68609404314757	up	286601559.364434	300809482.5966526	253195112.05806506	149784025.59253713	136718766.0760014	122140024.81701021
Com_5609_pos	4-O-beta-D-Glucopyranosylfagomine	4-O-beta-D-ÆÏÌÑßÁà«ÌÇ»ù·¨¸êÃ÷	P	C12H23NO8	309.14237	310.15000	1.07478	[M+H]+	4.600	-	3	C18	Organic oxygen compounds	ÓÐ»úÑõ»¯ºÏÎï	Organooxygen compounds	ÓÐ»úÑõ»¯ºÏÎï	Carbohydrates and carbohydrate conjugates	Ì¼Ë®»¯ºÏÎïºÍÌ¼Ë®»¯ºÏÎï½áºÏÎï	-	-	-	-	-	-	C1CNC(C(C1O)OC2C(C(C(C(O2)CO)O)O)O)CO	SBRQYNWRPMAGGE-SDBMFUTPSA-N	1.53404285962161	0.6173387908589442	0.000931578711361201	1	1.72171054559534	up	12179591.794478534	12687783.34162244	12047466.296129087	7973664.6521656625	8059404.808123909	8030691.992461215
Com_4234_pos	4-(gamma-L-glutamylamino)butanal	4-(¦Ã-L-¹È°±õ£°±»ù)¶¡È©	P	C9H16N2O4	216.11101	217.11826	0.20788	[M+H]+	2.283	0.64	2	C18	Organic acids and derivatives	ÓÐ»úËá¼°ÆäÑÜÉúÎï	Carboxylic acids and derivatives	ôÈËá¼°ÆäÑÜÉúÎï	Amino acids, peptides, and analogues	°±»ùËá¡¢ëÄºÍÀàËÆÎï	-	-	-	-	-	-	C(CC=O)CNC(=O)CCC(C(=O)[O-])[NH3+]	JZNLEPLZUABCSQ-ZETCQYMHSA-N	0.527607076971213	-0.9224641788142073	0.00104855156760121	1	1.6822474753651	down	114731488.54414165	116984574.90474722	136798792.8125066	231310501.4253146	251860604.6115269	215293475.55462578
Com_120_pos	Creatine	¼¡Ëá	P	C4H9N3O2	131.06948	132.07658	1.54418	[M+H]+	1.376	0.71	1	C18	Organic acids and derivatives	ÓÐ»úËá¼°ÆäÑÜÉúÎï	Carboxylic acids and derivatives	ôÈËá¼°ÆäÑÜÉúÎï	Amino acids, peptides, and analogues	°±»ùËá¡¢ëÄºÍÀàËÆÎï	"57-00-1"	HMDB0000064	C00300	map00260;map00330;map01100	-	586	CN(CC(O)=O)C(N)=N	CVSVTCORWBXHQV-UHFFFAOYSA-N	77.030037304885	6.267349218885555	0.00114710698797625	1	1.71545977984335	up	9944353.37876606	8181304.356061063	8253445.159536648	73089.6044307345	118352.27429894313	151010.28431361972
Com_3621_pos	1-Benzylpiperazine	1-ÜÐ»ùßßàº	P	C11H16N2	176.13135	177.13873	0.45441	[M+H]+	5.265	0.62	2	C18	Benzenoids	±½Àà»¯ºÏÎï	Benzene and substituted derivatives	±½¼°ÆäÈ¡´úÑÜÉúÎï	Phenylmethylamines	±½¼×°·	"2759-17-3"	HMDB0243838	-	-	-	-	C1CN(CCN1)CC2=CC=CC=C2	IQXXEPZFOOTTBA-UHFFFAOYSA-N	2.77589768227609	1.4729543921260768	0.00117852717584342	1	1.71686915376367	up	11576074.699210204	10048291.095513111	10742834.056847954	3828858.139365439	3909686.8154227813	3921538.9374364503
Com_2456_pos	1-{7,7-dimethyl-2-oxobicyclo[2.2.1]heptan-1-yl}-N-(1-oxo-1,2,3,4-tetrahydroisoquinolin-7-yl)methanesulfonamide	1-{7,7-¶þ¼×»ù-2-Ñõ´ú¶þ»·[2.2.1]¸ýÍé-1-»ù}-N-£¨1-Ñõ´ú-1,2,3,4-ËÄÇâÒìà­ßø-7-»ù£©¼×»Çõ£°·	P	C19H24N2O4S	376.14568	359.14580	9.51525	[M+H-H2O]+	5.430	0.73	1	C18	Organoheterocyclic compounds	ÓÐ»úÔÓ»·»¯ºÏÎï	Isoquinolines and derivatives	Òìà­ßø¼°ÆäÑÜÉúÎï	Isoquinolones and derivatives	Òìà­ÅµÍªÀà¼°ÆäÑÜÉúÎï	"1448125-48-1"	-	-	-	-	71806994	CC1(C2CCC1(C(=O)C2)CS(=O)(=O)NC3=CC4=C(CCNC4=O)C=C3)C	JRHWOQRZGCBLAZ-UHFFFAOYSA-N	0.245441404837593	-2.0265494493294605	0.00132088185110018	1	1.70574463516178	down	3351651.8176133307	3768094.9925470143	3752924.956770399	12257930.84488859	16521870.664501363	15518640.206770891
Com_5820_pos	L-Prolinamide, glycyl-N-(4-methyl-2-oxo-2H-1-benzopyran-7-yl)-	L-¸¬°±õ£°·£¬¸Ê°±õ£-N-(4-¼×»ù-2-Ñõ´ú-2H-1-±½²¢ßÁà«-7-»ù)-	P	C17H19N3O4	329.13756	330.14796	9.38364	[M+H]+	5.913	-	3	C18	Organic acids and derivatives	ÓÐ»úËá¼°ÆäÑÜÉúÎï	Carboxylic acids and derivatives	ôÈËá¼°ÆäÑÜÉúÎï	Amino acids, peptides, and analogues	°±»ùËá¡¢ëÄºÍÀàËÆÎï	"-"	HMDB0252834	-	-	-	3999440	CC1=CC(=O)OC2=C1C=CC(NC(=O)C1CCCN1C(=O)CN)=C2	UTDVHCQTKWTQEA-UHFFFAOYSA-N	0.0509837507772413	-4.293818676189546	0.00135987306839452	1	1.67011384387971	down	278231.7047001713	489666.9687245627	712253.9411300381	6233925.90178607	14705382.625468438	8092541.660109495
Com_1047_pos	1,1,2-Trimethyl-1H-benzo[e]indole	Èý¼×»ù±½²¢ßÅßá	P	C15H15N	209.12045	227.15479	2.36267	[M+NH4]+	6.951	0.66	1	C18	Benzenoids	±½Àà»¯ºÏÎï	Naphthalenes	ÝÁÀà	-	-	"41532-84-7"	HMDB0246655	-	-	-	170530	CC1=NC2=C(C1(C)C)C3=CC=CC=C3C=C2	WJZSZXCWMATYFX-UHFFFAOYSA-N	6.9623794747647	2.799580448281857	0.00143677422423365	1	1.67928046824314	up	1987443.1217017805	3469781.0809584777	3358752.0220409473	307581.4414542196	410574.6504240609	548074.2617895874
Com_6363_pos	Sedumoside D	-	P	C19H34O8	390.22537	391.23404	3.50410	[M+H]+	4.998	-	3	C18	Lipids and lipid-like molecules	Ö¬ÖÊºÍÀàÖ¬·Ö×Ó	Fatty Acyls	Ö¬·¾õ£Àà	Fatty acyl glycosides	Ö¬·¾õ£ÌÇÜÕ	-	-	-	-	-	-	CC1CC(CC(C1CCC(=O)COC2C(C(C(C(O2)CO)O)O)O)(C)C)O	VXNHNTAJNWXQNW-RBBCZLKVSA-N	0.263274983679221	-1.9253576515001583	0.00150623400613493	1	1.68509451680998	down	748214234.5627968	632922596.9987183	854292642.6483604	3150484345.989732	2177514265.459242	3162855487.068651
Com_2351_pos	Coenzyme Q2	¸¨Ã¸ Q2	P	C19H26O4	318.18311	341.17464	6.82323	[M+Na]+	6.328	0.54	2	C18	Lipids and lipid-like molecules	Ö¬ÖÊºÍÀàÖ¬·Ö×Ó	Prenol lipids	ÒìÎìÏ©´¼Ö¬	Quinone and hydroquinone lipids	õ«ºÍÇâõ«Ö¬ÖÊ	"606-06-4"	HMDB0006709	C00399	map00130;map01100;map01110;map01240;map02020	-	5280346	CC1=C(C(=O)C(=C(C1=O)OC)OC)CC=C(C)CCC=C(C)C	SQQWBSBBCSFQGC-JLHYYAGUSA-N	0.641442254633071	-0.6406087012860505	0.0016154678431782	1	1.66495252913575	down	1649710.0203884654	1901737.855375552	1708711.2777525578	2524414.1156153404	2863518.6995618003	2812585.805981642
Com_6842_pos	3-Libocedroxythymoquinone	-	P	C32H40O6	520.28249	521.28561	8.02814	[M+H]+	9.201	-	3	C18	Benzenoids	±½Àà»¯ºÏÎï	Benzene and substituted derivatives	±½¼°ÆäÈ¡´úÑÜÉúÎï	Diphenylethers	¶þ±½ÃÑÀà	-	-	-	-	-	-	CC1=CC(=C(C=C1OC)C(C)C)OC2=C(C(=CC(=C2C)OC)C(C)C)OC3=C(C(=O)C=C(C3=O)C(C)C)C	NBUHASJZYGAGDL-UHFFFAOYSA-N	3.06608892530449	1.6163995398653668	0.00167651358328452	1	1.68414439320843	up	8917687.118122881	11593004.70050194	10791955.78476521	2725680.637963097	3554882.990832704	3928744.8309324
Com_2405_pos	2-[Dodecoxy(hydroxy)phosphoryl]oxyethyl-trimethylazanium	-	P	C17H39NO4P+	352.26167	352.26120	0.12962	[M+H]+	11.729	-	3	C18	Organic nitrogen compounds	ÓÐ»úµª»¯ºÏÎï	Organonitrogen compounds	ÓÐ»úµª»¯ºÏÎï	Quaternary ammonium salts	¼¾ï§ÑÎ	-	-	-	-	-	123818	CCCCCCCCCCCCOP(=O)(O)OCC[N+](C)(C)C	QBHFVMDLPTZDOI-UHFFFAOYSA-O	0.188118499425349	-2.410286365553749	0.00180608099084102	1	1.68575060697027	down	22945256.968903825	26361752.669409476	19228169.21815975	154859182.8667082	91439193.16685106	118020811.4245034
Com_1804_pos	2-oxo-2H-chromen-7-yl phenyl carbonate	2 - Ñõ´ú - 2H - É«Ï© - 7 - »ù ±½»ùÌ¼Ëáõ¥	P	C16H10O5	282.05282	283.06078	2.32784	[M+H]+	6.153	0.70	1	C18	Phenylpropanoids and polyketides	±½±ûËØÀàºÍ¾ÛÍªÀà	Coumarins and derivatives	Ïã¶¹ËØ¼°ÆäÑÜÉúÎï	-	-	"380324-42-5"	-	-	-	-	2345878	C1=CC=C(C=C1)OC(=O)OC2=CC3=C(C=C2)C=CC(=O)O3	RSZKDLGONHMZQQ-UHFFFAOYSA-N	0.507385264910166	-0.9788464725089834	0.00197490950669071	1	1.66475387870322	down	1264346.552899034	1431775.5481956431	1179344.9960091328	2856380.5943190795	2241989.0069919904	2539745.584769411
Com_2623_pos	3-Oxo-4,6-choladien-24-oic acid	3-Ñõ´ú-4,6-µ¨¼î-24-ÓÍËá	P	C24H34O3	370.25080	393.24010	0.26342	[M+Na]+	4.996	-	3	C18	Lipids and lipid-like molecules	Ö¬ÖÊºÍÀàÖ¬·Ö×Ó	Steroids and steroid derivatives	Àà¹Ì´¼ºÍÀà¹Ì´¼ÑÜÉúÎï	Bile acids, alcohols and derivatives	µ¨Ö­Ëá¡¢´¼¼°ÆäÑÜÉúÎï	"88179-71-9"	HMDB0000476	-	-	LMST04010235	5283992	[H][C@@]12CC[C@H]([C@H](C)CCC(O)=O)[C@@]1(C)CC[C@@]1([H])[C@@]2([H])C=CC2=CC(=O)CC[C@]12C	CREVIXFSUWYGRJ-IHMUCKAYSA-N	0.230974718060319	-2.114193148549555	0.00210822756803318	1	1.68354438876411	down	17194038.972485725	12684409.701019365	21061352.993310265	81904349.43825479	60392379.74424923	78246030.1921931
Com_4685_pos	N-L-Leucyl-L-leucine	NL-ÁÁ°±õ£-L-ÁÁ°±Ëá	P	C12H24N2O3	244.17869	245.18611	0.50696	[M+H]+	5.781	0.60	2	C18	Organic acids and derivatives	ÓÐ»úËá¼°ÆäÑÜÉúÎï	Carboxylic acids and derivatives	ôÈËá¼°ÆäÑÜÉúÎï	Amino acids, peptides, and analogues	°±»ùËá¡¢ëÄºÍÀàËÆÎï	-	HMDB0028933	-	-	-	-	O=C(O)C(NC(=O)C(N)CC(C)C)CC(C)C	LCPYQJIKPJDLLB-UHFFFAOYSA-N	3.34438885968551	1.7417426025993894	0.00223113003865099	1	1.68640676957573	up	142422238.36006105	173134787.82448518	138685867.73180953	40461559.9259915	56487834.26017355	38872997.57932798
Com_2811_pos	Bufotalin	ó¸¶¾ËüÁé	P	C26H36O6	444.25119	467.24435	8.46546	[M+Na]+	10.186	0.62	2	C18	Lipids and lipid-like molecules	Ö¬ÖÊºÍÀàÖ¬·Ö×Ó	Steroids and steroid derivatives	Àà¹Ì´¼ºÍÀà¹Ì´¼ÑÜÉúÎï	Steroid lactones	Àà¹Ì´¼ÄÚõ¥	"471-95-4"	HMDB0249432	C16923	-	LMST01130023	259578	CC(=O)OC1CC2(O)C3CCC4CC(O)CCC4(C)C3CCC2(C)C1C1=COC(=O)C=C1	VOZHMAYHYHEWBW-UHFFFAOYSA-N	1.800934802244	0.848745953491921	0.00227575055471529	1	1.6700228816956	up	9551452.252889862	10616831.874746475	11864155.196150582	5692469.309198057	5600518.855059532	6493574.283130201
Com_5522_pos	H-LEU-LEU-GLY-OH	-	P	C14H27N3O4	301.20016	302.20739	0.24415	[M+H]+	2.831	-	3	C18	Organic acids and derivatives	ÓÐ»úËá¼°ÆäÑÜÉúÎï	Carboxylic acids and derivatives	ôÈËá¼°ÆäÑÜÉúÎï	Amino acids, peptides, and analogues	°±»ùËá¡¢ëÄºÍÀàËÆÎï	"4464-36-2"	-	-	-	-	-	CC(C)CC(C(=O)NC(CC(C)C)C(=O)NCC(=O)O)N	YOKVEHGYYQEQOP-QWRGUYRKSA-N	2.47035747548218	1.3047198235059498	0.00237793458093687	1	1.69904817644678	up	3984174.854348331	4743761.653829123	5175518.40568093	1827785.2406894602	2008702.7384349187	1791626.5961334375
Com_2816_pos	asprellol A	-	P	C29H42O6	486.29814	469.29313	3.64232	[M+H-H2O]+	8.017	-	3	C18	Lipids and lipid-like molecules	Ö¬ÖÊºÍÀàÖ¬·Ö×Ó	Prenol lipids	ÒìÎìÏ©´¼Ö¬	Triterpenoids	ÈýÝÆÀà	"633294-59-4"	-	-	-	-	-	C[C@@]12CC[C@@]34CC[C@H]([C@@H]([C@@]3([H])[C@@]1(OC4=O)[C@@]1([H])O[C@@]1([H])[C@]1([H])[C@]3(C[C@H]([C@@H](C([C@]3([H])[C@@H](C[C@@]21C)O)=C)O)O)C)C)C	GHRQIBWIWKHOMI-LMNIETLWSA-N	0.169969344404375	-2.5566535289002426	0.0024336818786056	1	1.68785131237745	down	682580.1486121365	367659.84857991594	499342.97173191846	2556182.465059962	2906530.9928003415	3654124.4893247364
Com_5829_pos	6-(2-carboxy-5-hydroxyphenoxy)-3,4,5-trihydroxyoxane-2-carboxylic acid	6-(2-ôÈ»ù-5-ôÇ»ù±½Ñõ»ù)-3,4,5-ÈýôÇ»ùÑõÔÓ»·¼ºÍé-2-ôÈËá	P	C13H14O10	330.05870	331.06366	7.05423	[M+H]+	1.990	-	3	C18	Organic oxygen compounds	ÓÐ»úÑõ»¯ºÏÎï	Organooxygen compounds	ÓÐ»úÑõ»¯ºÏÎï	Carbohydrates and carbohydrate conjugates	Ì¼Ë®»¯ºÏÎïºÍÌ¼Ë®»¯ºÏÎï½áºÏÎï	"-"	HMDB0126445	-	-	-	131832863	OC1C(O)C(OC2=C(C=CC(O)=C2)C(O)=O)OC(C1O)C(O)=O	JRPJGICIYUNHQW-UHFFFAOYSA-N	3.99012560566786	1.996434161941837	0.0025983146913163	1	1.67333750615649	up	41893195.02776171	70773292.63131951	54530977.20330786	13167327.077814033	11726648.628894232	17008831.719927546
Com_2735_pos	Sisomicin	Î÷Ë÷Ã×ÐÇ	P	C19H37N5O7	447.26930	430.26563	0.85055	[M+H-H2O]+	1.892	-	3	C18	Organic oxygen compounds	ÓÐ»úÑõ»¯ºÏÎï	Organooxygen compounds	ÓÐ»úÑõ»¯ºÏÎï	Carbohydrates and carbohydrate conjugates	Ì¼Ë®»¯ºÏÎïºÍÌ¼Ë®»¯ºÏÎï½áºÏÎï	"53179-09-2"	-	C00494	-	-	-	CC1(COC(C(C1NC)O)OC2C(CC(C(C2O)OC3C(CC=C(O3)CN)N)N)N)O	URWAJWIAIPFPJE-YFMIWBNJSA-N	0.201422448781965	-2.3117036124285817	0.00261076845563628	1	1.70129533552368	down	3813854.078666935	4060758.6769003975	4421399.128297213	16225053.925452765	24625955.9476986	20194876.313917607
Com_7387_pos	TACROLIMUS	Ëû¿ËÄªË¾	P	C44H69NO12	803.48198	826.47531	4.99360	[M+Na]+	6.283	-	3	C18	Phenylpropanoids and polyketides	±½±ûËØÀàºÍ¾ÛÍªÀà	Macrolide lactams	´ó»·ÄÚõ¥ÄÚõ£°·Àà	-	-	"104987-11-3"	HMDB0015002	C01375	map01052	LMPK04000003	-	O=C1OC(C(=CC2CCC(O)C(OC)C2)C)C(C)C(O)CC(=O)C(C=C(C)CC(C)CC(OC)C3OC(O)(C(=O)C(=O)N4CCCCC14)C(C)CC3OC)CC=C	QJJXYPPXXYFBGM-LFZNUXCKSA-N	118.475447404291	6.888444298871283	0.00271610107178936	1	1.70805720803171	up	6350744.585075305	17637240.838651087	18330601.221542243	145211.37361796974	97818.9892754162	114162.520294123
Com_7033_pos	Xylogranatin B	-	P	C34H42O12	642.26763	643.27728	3.64873	[M+H]+	6.199	-	3	C18	Lipids and lipid-like molecules	Ö¬ÖÊºÍÀàÖ¬·Ö×Ó	Prenol lipids	ÒìÎìÏ©´¼Ö¬	Terpene lactones	ÝÆÄÚõ¥	-	-	-	-	-	-	CC=C(C)C(=O)OC1C(C(=O)C(C(C1(C)C)CC(=O)OC)C)C(C2(C(=O)CCC3(C2=CC(=O)OC3C4=COC=C4)C)O)OC(=O)C	FOIBRFBSPKGPOD-MKNWTFHLSA-N	0.334946125453465	-1.5779990315306802	0.00273905826843473	1	1.64727072450342	down	3633237.401072467	4850291.042785341	5423767.981814693	11722050.696859848	17100027.854640685	12698916.524481311
Com_2990_pos	Soyasaponin Bb	´ó¶¹ÔíÜÕBb	P	C48H78O18	942.51882	965.50948	1.50707	[M+Na]+	6.952	0.85	1	C18	Lipids and lipid-like molecules	Ö¬ÖÊºÍÀàÖ¬·Ö×Ó	Prenol lipids	ÒìÎìÏ©´¼Ö¬	Terpene glycosides	ÝÆÏ©ÌÇÜÕ	"51330-27-9"	HMDB0034649	C08983	-	-	122097	[H][C@@]1(O[C@@H]2[C@@H](O)[C@@H](O)[C@@H](CO)O[C@@]2([H])O[C@@H]2[C@@H](O)[C@H](O)[C@H](O[C@@]2([H])O[C@H]2CC[C@@]3(C)[C@@]([H])(CC[C@]4(C)[C@]3([H])CC=C3[C@]5([H])CC(C)(C)C[C@@H](O)[C@]5(C)CC[C@@]43C)[C@@]2(C)CO)C(O)=O)O[C@@H](C)[C@H](O)[C@@H](O)[C@H]1O	PTDAHAWQAGSZDD-IOVCITQVSA-N	87.0803248629801	6.444274884560199	0.00282903420447889	1	1.69430030982694	up	11821403.514121355	9730765.13944437	17299368.384382118	109401.31752024096	267962.9161055083	68793.23189910156
Com_6043_pos	Plakorsin B	-	P	C22H38O3	350.28210	351.28658	8.02470	[M+H]+	9.004	-	3	C18	Lipids and lipid-like molecules	Ö¬ÖÊºÍÀàÖ¬·Ö×Ó	Fatty Acyls	Ö¬·¾õ£Àà	Fatty acids and conjugates	Ö¬·¾ËáºÍ½áºÏÎï	-	-	-	-	LMFA01150044	-	CCCCCCCCCCCCCCCCC1=CC=C(O1)CC(=O)O	MYKNDMTYMCTYAG-UHFFFAOYSA-N	0.183300330758592	-2.447718705717966	0.00284140730509963	1	1.65655061284215	down	6184824.62976999	3963361.4006631766	7261187.049913246	37169397.32674808	21140609.889051322	36667306.836485066
Com_6143_pos	Val Leu Gln	çÓ°±Ëá-ÁÁ°±Ëá-¹È°±õ£°·	P	C16H30N4O5	358.22162	359.22838	1.49913	[M+H]+	2.794	0.78	2	C18	Organic acids and derivatives	ÓÐ»úËá¼°ÆäÑÜÉúÎï	Carboxylic acids and derivatives	ôÈËá¼°ÆäÑÜÉúÎï	Amino acids, peptides, and analogues	°±»ùËá¡¢ëÄºÍÀàËÆÎï	-	-	-	-	-	-	CC(C)CC(C(=O)NC(CCC(=O)N)C(=O)O)NC(=O)C(C(C)C)N	HGJRMXOWUWVUOA-GVXVVHGQSA-N	3.59431871038509	1.8457183391500231	0.00290821822542803	1	1.68197690328891	up	2205450.0557621466	3234717.9791319594	3361459.5699949036	753635.7553422386	950717.200794444	744408.0787315966
Com_4010_pos	L-Leucyl-L-alanine	L-ÁÁ°±Ëá-L-±û°±Ëá	P	C9H18N2O3	202.13174	203.13906	0.10013	[M+H]+	1.844	0.64	2	C18	Organic acids and derivatives	ÓÐ»úËá¼°ÆäÑÜÉúÎï	Carboxylic acids and derivatives	ôÈËá¼°ÆäÑÜÉúÎï	Amino acids, peptides, and analogues	°±»ùËá¡¢ëÄºÍÀàËÆÎï	-	HMDB0304783	-	-	-	-	CC(C)CC(C(=O)NC(C)C(=O)O)N	HSQGMTRYSIHDAC-BQBZGAKWSA-N	0.221737497290199	-2.1730753346944827	0.00293826767317451	1	1.64541910866287	down	477169828.01469815	628747203.6807597	824808274.0147123	2261474792.6659336	3925352526.1099496	2520429366.742368
Com_827_pos	N6-Acetyllysine	N-ÒÒõ£»ùÀµ°±Ëá	P	C8H16N2O3	188.11609	211.10533	0.20447	[M+Na]+	1.432	0.64	1	C18	Organic acids and derivatives	ÓÐ»úËá¼°ÆäÑÜÉúÎï	Carboxylic acids and derivatives	ôÈËá¼°ÆäÑÜÉúÎï	Amino acids, peptides, and analogues	°±»ùËá¡¢ëÄºÍÀàËÆÎï	"692-04-6"	HMDB0000206	C02727	map00310;map01100	-	92832	CC(=O)NCCCC[C@H](N)C(O)=O	DTERQYGMUDWYAZ-ZETCQYMHSA-N	0.379296491464748	-1.3986020682850557	0.00301238871471986	1	1.65508781817442	down	46035053.267983034	66802198.49961058	61096130.27717091	139811378.46649063	178790950.84750745	139966062.32357663
Com_3548_pos	2,5-Dihydro-4,5-dimethyl-2-(2-methylpropyl)thiazole	4,5-¶þ¼×»ù-2-Òì¶¡»ùàçßòßø	P	C9H17NS	171.10817	172.11623	4.38992	[M+H]+	1.433	0.60	2	C18	Organoheterocyclic compounds	ÓÐ»úÔÓ»·»¯ºÏÎï	Azolines	ßòßøÀà	Thiazolines	àçßòßøÀà	"65894-83-9"	HMDB0037159	-	-	-	4120025	CC(C)CC1SC(C)C(C)=N1	FDOISHJOXPONIV-UHFFFAOYSA-N	0.23663726433615	-2.0792508156317058	0.00304413261360537	1	1.67047884864491	down	1675583.291580541	1287901.6455346171	1212480.5058272274	4352624.847565807	7516885.467755428	5777606.4845514605
Com_5631_pos	N-(1-Deoxy-1-fructosyl)methionine	N-(1-ÍÑÑõ-1-¹ûÌÇ»ù)¼×Áò°±Ëá	P	C11H21NO7S	311.10388	312.11059	1.89517	[M+H]+	2.043	-	3	C18	Organic acids and derivatives	ÓÐ»úËá¼°ÆäÑÜÉúÎï	Carboxylic acids and derivatives	ôÈËá¼°ÆäÑÜÉúÎï	Amino acids, peptides, and analogues	°±»ùËá¡¢ëÄºÍÀàËÆÎï	"20638-92-0"	HMDB0037841	-	-	-	10859892	CSCC[C@H](NCC1(O)O[C@H](CO)[C@@H](O)[C@@H]1O)C(O)=O	KEGDHFMPWJTRFP-ZVSNZSLMSA-N	0.61094044500301	-0.7108963431354105	0.00308942533073058	1	1.66446796022622	down	17840252.113205392	21062888.61538661	21015016.178684708	31153231.237195347	31983768.23482993	34938283.31103139
Com_4325_pos	3-[6-(2-methylpropyl)-2-oxo-1H-pyrazin-3-yl]propanamide	-	P	C11H17N3O2	223.13208	224.13953	0.65515	[M+H]+	5.072	-	3	C18	Organoheterocyclic compounds	ÓÐ»úÔÓ»·»¯ºÏÎï	Diazines	¶þàºÀà	Pyrazines	ßÁàºÀà	"-"	-	-	-	-	-	CC(C)CC1=CN=C(CCC(O)=N)C(=O)N1	VIGDUHKZIUVNAL-UHFFFAOYSA-N	6.12148595276064	2.613881900706075	0.00314066773896308	1	1.68923251223966	up	1314874339.197457	1674812498.7706213	1730722873.512715	193519219.17471164	351912962.3233673	225689364.46446717
Com_7005_pos	2-methoxy-6-all-trans-heptaprenylhydroquinonel	-	P	C42H64O3	616.48555	617.49216	1.11858	[M+H]+	11.355	0.72	2	C18	Lipids and lipid-like molecules	Ö¬ÖÊºÍÀàÖ¬·Ö×Ó	Prenol lipids	ÒìÎìÏ©´¼Ö¬	Quinone and hydroquinone lipids	õ«ºÍÇâõ«Ö¬ÖÊ	-	-	-	-	-	50986202	CC(=CCCC(=CCCC(=CCCC(=CCCC(=CCCC(=CCCC(=CCC1=C(C(=CC(=C1)O)OC)O)C)C)C)C)C)C)C	WEGXYVFDOLUULO-TUUMQRACSA-N	0.203910786156999	-2.293990004066247	0.00315352895728153	1	1.64208669697323	down	1765560.0428986258	3158756.3387322226	2129861.357856694	14320868.877370814	7850646.820143769	12422915.879323354
Com_2187_pos	Aegeline	Ó¡è×¼î	P	C18H19NO3	297.13649	320.12657	2.74780	[M+Na]+	2.237	0.57	2	C18	Phenylpropanoids and polyketides	±½±ûËØÀàºÍ¾ÛÍªÀà	Cinnamic acids and derivatives	Èâ¹ðËá¼°ÆäÑÜÉúÎï	Cinnamic acid amides	Èâ¹ðËáõ£°·	"456-12-2"	HMDB0033435	-	-	-	15558419	COC1=CC=C(C=C1)C(O)CNC(=O)\C=C\C1=CC=CC=C1	QRFDENJATPJOKG-KPKJPENVSA-N	0.112015339900796	-3.1582317797170747	0.00347290900803182	1	1.64211119829848	down	250011.88971339847	602282.4861760108	491649.74875336763	3160797.468854371	2943533.0706774443	5893527.3059473215
Com_5095_pos	Articainic acid	-	P	C12H18N2O3S	270.10381	271.11175	2.37788	[M+H]+	2.564	-	3	C18	Organic acids and derivatives	ÓÐ»úËá¼°ÆäÑÜÉúÎï	Carboxylic acids and derivatives	ôÈËá¼°ÆäÑÜÉúÎï	Amino acids, peptides, and analogues	°±»ùËá¡¢ëÄºÍÀàËÆÎï	"-"	HMDB0244402	-	-	-	163921	CCCNC(C)C(=O)NC1=C(SC=C1C)C(O)=O	LUPKINKNYDFRIB-UHFFFAOYSA-N	0.397908494450994	-1.3294913972341589	0.00352640475644479	1	1.64227326158889	down	514778.4417855884	690885.7156577634	743211.8360368742	1663263.499006847	1870092.9441228898	1364442.9772348616
Com_6533_pos	Spironolactone	ÂÝÄÚõ¥	P	C24H32O4S	416.20213	417.20989	1.10233	[M+H]+	2.770	-	3	C18	Lipids and lipid-like molecules	Ö¬ÖÊºÍÀàÖ¬·Ö×Ó	Steroids and steroid derivatives	Àà¹Ì´¼ºÍÀà¹Ì´¼ÑÜÉúÎï	Steroid lactones	Àà¹Ì´¼ÄÚõ¥	"52-01-7"	HMDB0014565	C07310	-	-	-	CC(=O)SC1CC2=CC(=O)CCC2(C3C1C4CCC5(C4(CC3)C)CCC(=O)O5)C	LXMSZDCAJNLERA-ZHYRCANASA-N	0.433825034559983	-1.2048147864751073	0.00383095852105593	1	1.6440886242086	down	2543152.3951527025	3234824.198491782	2596143.849835131	5822984.518690985	7813777.151219539	5666228.651921071
Com_2493_pos	Lactulose	Èé¹ûÌÇ	P	C12H22O11	342.11622	365.10541	0.03521	[M+Na]+	1.363	0.78	1	C18	Organic oxygen compounds	ÓÐ»úÑõ»¯ºÏÎï	Organooxygen compounds	ÓÐ»úÑõ»¯ºÏÎï	Carbohydrates and carbohydrate conjugates	Ì¼Ë®»¯ºÏÎïºÍÌ¼Ë®»¯ºÏÎï½áºÏÎï	"4618-18-2"	HMDB0000740	C07064	-	-	11333	OC[C@H]1O[C@](O)(CO)[C@@H](O)[C@@H]1O[C@@H]1O[C@H](CO)[C@H](O)[C@H](O)[C@H]1O	JCQLYHFGKNRPGE-FCVZTGTOSA-N	1.5402600830707	0.6231739800599835	0.00395851461397295	1	1.63743436522057	up	113349759.77335341	115702433.43298091	98384458.07136737	67043115.540263504	78323513.25232254	67218670.84389937
Com_5894_pos	Myristyltrimethylaminium bromide	-	P	C17H38BrN	335.21876	336.22322	8.45200	[M+H]+	7.086	-	3	C18	Organic nitrogen compounds	ÓÐ»úµª»¯ºÏÎï	Organonitrogen compounds	ÓÐ»úµª»¯ºÏÎï	Quaternary ammonium salts	¼¾ï§ÑÎ	-	-	-	-	-	-	CCCCCCCCCCCCCC[N+](C)(C)C.[Br-]	CXRFDZFCGOPDTD-UHFFFAOYSA-M	2.21054522031337	1.144402247277528	0.00405016910954957	1	1.70489599052848	up	4522693.657354374	4939643.705043493	5588302.040563892	2261890.1162516167	2332682.2764602327	2213991.967183115
Com_61_pos	L-Threonine	L-ËÕ°±Ëá	P	C4H9NO3	119.05824	120.06548	0.53301	[M+H]+	2.088	0.77	1	C18	Organic acids and derivatives	ÓÐ»úËá¼°ÆäÑÜÉúÎï	Carboxylic acids and derivatives	ôÈËá¼°ÆäÑÜÉúÎï	Amino acids, peptides, and analogues	°±»ùËá¡¢ëÄºÍÀàËÆÎï	"72-19-5"	HMDB0000167	C00188	map00260;map00261;map00290;map00470;map00860;map00970;map01060;map01100;map01110;map01120;map01230;map02010;map04974;map04978	-	6288	C[C@@H](O)[C@H](N)C(O)=O	AYFVYJQAPQTCCC-GBXIJSLDSA-N	3.11770298494841	1.6404834929643493	0.0040613022005397	1	1.6482194065432	up	71822795.66312413	51484597.35067978	57002111.01200883	15122365.797319682	24644937.728723314	18066782.94605134
Com_6548_pos	3Z,6Z,9Z,12Z,15Z,19Z,22Z,25Z,28Z-Hentriacontanonaene	3Z,6Z,9Z,12Z,15Z,19Z,22Z,25Z,28Z-ÈýÊ®Ò»Ì¼Ï©	P	C31H46	418.35995	419.36342	9.14439	[M+H]+	6.892	-	3	C18	Hydrocarbons	Ì¼Çâ»¯ºÏÎï	Unsaturated hydrocarbons	²»±¥ºÍÌþ	Unsaturated aliphatic hydrocarbons	²»±¥ºÍÖ¬·¾Ìþ	-	-	-	-	LMFA11000016	-	CCC=CCC=CCC=CCC=CCCC=CCC=CCC=CCC=CCC=CCC	QBQCAYTWEQRERN-VHUCEKMMSA-N	12.769452352218	3.674624747909095	0.00409641690777624	1	1.65011409961703	up	6913253.452361405	4225383.696806214	8733303.024546346	671106.5561999879	249885.08289248002	635217.6348520288
Com_2390_pos	Ajmaline	°¢ÂíÁé	P	C20H26N2O2	326.19943	349.18627	6.76157	[M+Na]+	6.644	0.52	1	C18	Alkaloids and derivatives	ÉúÎï¼î¼°ÆäÑÜÉúÎï	Ajmaline-sarpagine alkaloids	°¢ÂíÁé-ÈøèË½ú¼îÉúÎï¼î	-	-	"4360-12-7"	HMDB0015495	C06542	map00901;map01100;map01110	-	441080	CC[C@H]1[C@@H]2C[C@H]3[C@@H]4N(C)C5=CC=CC=C5[C@]44C[C@@H](C2[C@H]4O)N3[C@@H]1O	CJDRUOGAGYHKKD-HEFSZTOGSA-N	2.20015397087958	1.1376044897733844	0.00423922001879482	1	1.62869014201482	up	531334.9419975426	399012.6364194166	532287.0221554294	262909.8515718874	211090.0881562916	190787.44330558972
Com_4027_pos	N(6)-glycyl-L-lysine	N(6)-¸Ê°±õ£-L-Àµ°±Ëá	P	C8H17N3O3	203.12699	204.13625	9.59004	[M+H]+	1.846	0.61	2	C18	Organic acids and derivatives	ÓÐ»úËá¼°ÆäÑÜÉúÎï	Carboxylic acids and derivatives	ôÈËá¼°ÆäÑÜÉúÎï	Amino acids, peptides, and analogues	°±»ùËá¡¢ëÄºÍÀàËÆÎï	-	-	-	-	-	-	C(CCNC(=O)CN)CC(C(=O)O)N	YOYBPHLYMUAKGZ-LURJTMIESA-N	0.200274073949585	-2.31995242263962	0.00447097677697642	1	1.63440494695865	down	2821066.7411548365	4359874.538870171	5825361.698077576	17240014.171341635	29210235.68359305	18492269.771328393
Com_4431_pos	Pro Ile	¸¬°±Ëá-ÒìÁÁ°±Ëá	P	C11H20N2O3	228.14739	229.15478	0.38889	[M+H]+	1.922	0.72	2	C18	Organic acids and derivatives	ÓÐ»úËá¼°ÆäÑÜÉúÎï	Carboxylic acids and derivatives	ôÈËá¼°ÆäÑÜÉúÎï	Amino acids, peptides, and analogues	°±»ùËá¡¢ëÄºÍÀàËÆÎï	-	-	-	-	-	-	CCC(C)C(C(=O)O)NC(=O)C1CCCN1	OCYROESYHWUPBP-VGMNWLOBSA-N	0.370037175703091	-1.4342578768261078	0.00489082603132355	1	1.67667421912227	down	17236788.560006008	15301793.83268531	18105455.55164662	40358046.264772095	56072271.76440762	40431709.00394606
Com_2985_pos	Nanchangmycin	ÄÏ²ýÃ¹ËØ	P	C47H78O14	866.53916	889.51977	9.65424	[M+Na]+	6.023	-	3	C18	Lipids and lipid-like molecules	Ö¬ÖÊºÍÀàÖ¬·Ö×Ó	Fatty Acyls	Ö¬·¾õ£Àà	Fatty acids and conjugates	Ö¬·¾ËáºÍ½áºÏÎï	"65101-87-3"	-	-	-	-	-	CC1CC(C(OC1C2CC(C3(O2)C(C(CC(O3)C4(CCC5(O4)CC(C(C(O5)C(C)C=C(C)C(=O)C(C)CC(C)C(=O)[O-])C)O)C)OC6CCC(C(O6)C)OC)C)C)(CO)O)C.[Na+]	XMAIRYYXDCNFKP-SEDNIUBGSA-M	0.0375324392957781	-4.735718133347817	0.00511453498331947	1	1.66650711112785	down	964363.6111529529	1216309.3976079824	332270.6656698914	28454710.315863963	14597801.390108423	23901401.27120777
Com_2860_pos	Bayogenin	±´ÝàÔíÜÕÔª	P	C30H48O5	488.35018	511.34030	1.79428	[M+Na]+	7.934	0.58	1	C18	Lipids and lipid-like molecules	Ö¬ÖÊºÍÀàÖ¬·Ö×Ó	Prenol lipids	ÒìÎìÏ©´¼Ö¬	Triterpenoids	ÈýÝÆÀà	"6989-24-8"	-	-	-	LMPR0106150007	-	CC1(CCC2(CCC3(C(=CCC4C3(CCC5C4(CC(C(C5(C)CO)O)O)C)C)C2C1)C)C(=O)O)C	RWNHLTKFBKYDOJ-JEERONPWSA-N	0.55152054328434	-0.8585134699184742	0.00512413106929455	1	1.62305124566462	down	3311904.5368353385	3384760.0403759903	4175497.568144732	6581881.589227052	5694603.439718987	7436583.283272481
Com_2821_pos	Azadiradione	Ó¡é¬Íª	P	C28H34O5	450.24063	473.23006	0.47790	[M+Na]+	7.976	0.57	1	C18	Lipids and lipid-like molecules	Ö¬ÖÊºÍÀàÖ¬·Ö×Ó	Prenol lipids	ÒìÎìÏ©´¼Ö¬	Triterpenoids	ÈýÝÆÀà	"26241-51-0"	-	-	-	-	12308714	CC(=O)O[C@@H]1C[C@@H]2[C@](C=CC(=O)C2(C)C)([C@@H]3[C@@]1(C4=CC(=O)[C@H]([C@@]4(CC3)C)C5=COC=C5)C)C	KWAMDQVQFVBEAU-HMWIRDDCSA-N	0.237851712472314	-2.0718656825093356	0.00513566851267645	1	1.62206070301147	down	463431.491613868	809087.5058257369	699778.6355229696	3315102.807856853	1826572.2235805322	3150456.2820680803
Com_6611_pos	Arg Leu Phe	¾«°±ËáÁÁ°±Ëá±½±û°±Ëá	P	C21H34N6O4	434.26415	435.27465	7.34349	[M+H]+	6.023	0.64	2	C18	Organic acids and derivatives	ÓÐ»úËá¼°ÆäÑÜÉúÎï	Carboxylic acids and derivatives	ôÈËá¼°ÆäÑÜÉúÎï	Amino acids, peptides, and analogues	°±»ùËá¡¢ëÄºÍÀàËÆÎï	-	-	-	-	-	-	CC(C)CC(C(=O)NC(CC1=CC=CC=C1)C(=O)O)NC(=O)C(CCCN=C(N)N)N	IIAXFBUTKIDDIP-ULQDDVLXSA-N	0.262035739024874	-1.9321645006909511	0.00514504970426212	1	1.63094869895403	down	2991902.7314833896	4265408.416428603	4663317.9470326835	18199697.135190353	10303933.503701923	16988748.14617522
Com_4477_pos	Arginylglycine	-	P	C8H17N5O3	231.13314	232.14053	0.38627	[M+H]+	2.787	0.56	2	C18	Organic acids and derivatives	ÓÐ»úËá¼°ÆäÑÜÉúÎï	Carboxylic acids and derivatives	ôÈËá¼°ÆäÑÜÉúÎï	Amino acids, peptides, and analogues	°±»ùËá¡¢ëÄºÍÀàËÆÎï	"2418-67-9"	HMDB0028709	-	-	-	142765	N[C@@H](CCCNC(N)=N)C(=O)NCC(O)=O	XUUXCWCKKCZEAW-YFKPBYRVSA-N	0.604569225177884	-0.7260205525960076	0.00515589599821364	1	1.68153002481459	down	25266125.526348688	29621076.18158488	29380249.914776385	46092880.435730234	48171839.63810736	45119568.95925982
Com_6463_pos	Leu Lys Phe	ÁÁ°±ËáÀµ°±Ëá	P	C21H34N4O4	406.25801	407.26476	1.35334	[M+H]+	5.363	-	3	C18	Organic acids and derivatives	ÓÐ»úËá¼°ÆäÑÜÉúÎï	Carboxylic acids and derivatives	ôÈËá¼°ÆäÑÜÉúÎï	Amino acids, peptides, and analogues	°±»ùËá¡¢ëÄºÍÀàËÆÎï	-	-	-	-	-	-	CC(C)CC(C(=O)NC(CCCCN)C(=O)NC(CC1=CC=CC=C1)C(=O)O)N	QNTJIDXQHWUBKC-BZSNNMDCSA-N	0.521994391043275	-0.9378937901181159	0.00525260771304232	1	1.63477992931047	down	16888280.507328756	21796508.686007712	16592591.821498776	33890884.74845572	39665029.26244144	32340589.789375667
Com_5863_pos	Nitropyrrolin D	-	P	C19H28N2O3	332.20999	333.21738	0.27251	[M+H]+	6.324	-	3	C18	Lipids and lipid-like molecules	Ö¬ÖÊºÍÀàÖ¬·Ö×Ó	Prenol lipids	ÒìÎìÏ©´¼Ö¬	Sesquiterpenoids	±¶°ëÝÆÀà	-	-	-	-	-	-	CC(=CCCC(=CCC=C(C)C(CC1=CNC(=C1)[N+](=O)[O-])O)C)C	COVDAEBDAVGGFK-CIBVNXTLSA-N	4.35064678940466	2.121229895329637	0.00540210811725136	1	1.64875594112874	up	2078810.852788044	3533173.7521889242	3922927.5858773794	578029.6905980885	919040.4609088361	694537.8213754484
Com_4065_pos	Donaxaridine	-	P	C11H14N2O2	206.10553	207.11289	0.30517	[M+H]+	5.073	0.52	2	C18	Organoheterocyclic compounds	ÓÐ»úÔÓ»·»¯ºÏÎï	Indoles and derivatives	ßÅßá¼°ÆäÑÜÉúÎï	Indolines	ßÅßáßø	-	-	-	-	-	-	CNCCC1(C2=CC=CC=C2NC1=O)O	ZCPFUYXRGAKFRP-UHFFFAOYSA-N	3.26796880953821	1.7083942140407304	0.00560389498139873	1	1.65864169369092	up	31731131.853451192	43192667.19707986	34712469.26187222	8704980.687958885	14739075.007032704	10104694.217311226
Com_310_pos	Tryptamine	É«°·	P	C10H12N2	160.10005	161.10739	0.26513	[M+H]+	5.063	0.73	1	C18	Organoheterocyclic compounds	ÓÐ»úÔÓ»·»¯ºÏÎï	Indoles and derivatives	ßÅßá¼°ÆäÑÜÉúÎï	Tryptamines and derivatives	É«°·¼°ÆäÑÜÉúÎï	"61-54-1"	HMDB0000303	C00398	map00380;map00901;map01060;map01063;map01100;map01110;map04080	-	1150	NCCC1=CNC2=C1C=CC=C2	APJYDQYYACXCRM-UHFFFAOYSA-N	19.7184955260022	4.301477576624712	0.00574099025910001	1	1.67903255939634	up	7166710.508256639	11658941.52271826	10193773.823374718	391467.6798796736	828479.6821372441	251738.23469011876
Com_5886_pos	13,14-dihydro-15-keto Prostaglandin J2	-	P	C20H30O4	334.21441	335.21946	6.70502	[M+H]+	7.074	0.53	2	C18	Lipids and lipid-like molecules	Ö¬ÖÊºÍÀàÖ¬·Ö×Ó	Fatty Acyls	Ö¬·¾õ£Àà	Eicosanoids	Àà¶þÊ®ÍéËá	-	-	-	-	-	-	CCCCCC(=O)CCC1C(C=CC1=O)CC=CCCCC(=O)O	GCYWVCQBMLYQGZ-BFVRRIQPSA-N	1.80806133181296	0.8544436166920707	0.00591216864880159	1	1.62783756741767	up	25184708.62222178	30000277.00087251	33470939.3777043	15885927.3750486	18489310.55530823	14658455.474226097
Com_7068_pos	Rubescensin M	-	P	C40H58O9	682.40809	683.41535	0.06051	[M+H]+	6.194	-	3	C18	Lipids and lipid-like molecules	Ö¬ÖÊºÍÀàÖ¬·Ö×Ó	Prenol lipids	ÒìÎìÏ©´¼Ö¬	Diterpenoids	¶þÝÆÀà	-	-	-	-	-	-	CC1(CCC(C23C1C(C(C45C2CCC(C4O)C(=C)C5O)(OC3OCC6(C(CCC7(C6CC=C8C7CCC9C8OCC9=C)C)O)C)O)O)O)C	QHCSBRUYDNZPQG-PHRKKZDZSA-N	0.132410602296185	-2.916909449572059	0.00592978044561597	1	1.6877939722169	down	3281319.1331197782	4848207.212457221	6554896.662921883	36581399.57389807	33445578.449980456	40873680.6382713
Com_443_pos	L-Arginine	L-¾«°±Ëá	P	C6H14N4O2	174.11168	175.11796	5.80513	[M+H]+	1.432	0.87	1	C18	Organic acids and derivatives	ÓÐ»úËá¼°ÆäÑÜÉúÎï	Carboxylic acids and derivatives	ôÈËá¼°ÆäÑÜÉúÎï	Amino acids, peptides, and analogues	°±»ùËá¡¢ëÄºÍÀàËÆÎï	"74-79-3"	HMDB0000517	C00062	map00220;map00261;map00330;map00331;map00470;map00970;map00998;map01060;map01064;map01100;map01110;map01230;map02010;map04148;map04150;map04974;map05014;map05022;map05142;map05146;map05230	-	6322	N[C@@H](CCCNC(N)=N)C(O)=O	ODKSFYDXXFIFQN-BYPYZUCNSA-N	0.202090934585751	-2.3069234882687613	0.00612177188214545	1	1.67025796632775	down	14132662.722329691	10643356.448081346	11118567.400503855	68135931.68535906	70386434.5006231	39093649.31957275
Com_3370_pos	Scopoline	Ý¹ÝÐÁé	P	C8H13NO2	155.09463	156.10207	0.88506	[M+H]+	0.729	0.68	2	C18	Organoheterocyclic compounds	ÓÐ»úÔÓ»·»¯ºÏÎï	Oxazepines	°ÂÉ³Î÷Æ½Àà	1,4-oxazepines	1,4-Ñõµª×¿Àà	"487-27-4"	-	C10866	-	-	-	CN1C2CC3CC1C(C2O)O3	MEGPURSNXMUDAE-UHFFFAOYSA-N	1.53131893411019	0.6147747901791668	0.00657232684516262	1	1.60783738333477	up	12890896.6094932	10855677.03277381	12633301.606629973	8064585.787907713	7036265.000255842	8656365.581682017
Com_6432_pos	AVE5638	-	P	C25H23FN2O2	402.17436	403.18240	1.84357	[M+H]+	2.870	-	3	C18	Organoheterocyclic compounds	ÓÐ»úÔÓ»·»¯ºÏÎï	Piperidines	ßßà¤Àà	Phenylpiperidines	±½»ùßßà¤Àà	-	-	-	-	-	9801235	O=C(C=1OC(C#CC=2C=CC=CC2F)=CC1)N3CCC(C=4C=CC=C(C4)CN)CC3	FTLQSQQQFMZPKO-UHFFFAOYSA-N	0.617754773372412	-0.6948938416293753	0.00680043388619638	1	1.61690130837445	down	61978509.80513154	65032547.03193889	54335356.6284424	102187558.73705791	84777405.83846527	106592319.45081753
Com_4044_pos	(3E)-3,7-Dimethyl-3-octene-1,2,6,7-tetrol	-	P	C10H20O4	204.13616	205.14390	2.15509	[M+H]+	1.844	0.50	2	C18	Lipids and lipid-like molecules	Ö¬ÖÊºÍÀàÖ¬·Ö×Ó	Fatty Acyls	Ö¬·¾õ£Àà	Fatty alcohols	Ö¬·¾´¼	-	HMDB0035133	-	-	-	-	CC(=CCC(C(C)(C)O)O)C(CO)O	QJGNMNVVLILWRD-QPJJXVBHSA-N	0.158417349886969	-2.658197746684719	0.00683990162093355	1	1.62075493648617	down	1251724.6100917563	1429628.7357715205	3033828.6434276043	8598593.52452329	16823302.66129625	10654846.62908464
Com_2314_pos	Heliotrine	Ìì½æ²Ë¼î	P	C16H27NO5	313.18892	336.17530	8.37510	[M+Na]+	6.019	-	3	C18	Alkaloids and derivatives	ÉúÎï¼î¼°ÆäÑÜÉúÎï	-	-	-	-	"303-33-3"	-	C10324	-	-	906426	CC(C)C(C(C)OC)(C(=O)OCC1=CCN2C1C(CC2)O)O	LMFKRLGHEKVMNT-UJDVCPFMSA-N	0.522430547254873	-0.9366888391120072	0.00695518566440406	1	1.63889166799193	down	2153789.5841147304	2952375.5847090916	2538232.059560337	5306745.178653777	4432048.045432588	4893577.085329636
Com_2651_pos	7-keto Cholesterol	7-Íª»ùµ¨¹Ì´¼	P	C27H44O2	400.33413	401.34154	0.28361	[M+H]+	10.719	0.60	1	C18	Lipids and lipid-like molecules	Ö¬ÖÊºÍÀàÖ¬·Ö×Ó	Steroids and steroid derivatives	Àà¹Ì´¼ºÍÀà¹Ì´¼ÑÜÉúÎï	Cholestane steroids	µ¨çÞÍéÀà¹Ì´¼	"566-28-9"	HMDB0000501	-	-	LMST01010049	53477696	[H][C@@]12CCC([C@H](C)CCCC(C)C)[C@@]1(C)CC[C@@]1([H])[C@@]2([H])C(=O)C=C2CC(O)CC[C@]12C	YIKKMWSQVKJCOP-ABXCMAEBSA-N	2.30377964974917	1.2040027335264512	0.00733702859729819	1	1.62914197261895	up	2287542.7155178906	1963509.3497295047	1761973.852244491	1093898.788821455	768994.9274761099	747176.1825951362
Com_6261_pos	Ile Gln Leu	-	P	C17H32N4O5	372.23727	373.24427	0.80027	[M+H]+	5.486	0.53	2	C18	Organic acids and derivatives	ÓÐ»úËá¼°ÆäÑÜÉúÎï	Carboxylic acids and derivatives	ôÈËá¼°ÆäÑÜÉúÎï	Amino acids, peptides, and analogues	°±»ùËá¡¢ëÄºÍÀàËÆÎï	-	-	-	-	-	-	CCC(C)C(C(=O)NC(CCC(=O)N)C(=O)NC(CC(C)C)C(=O)O)N	KUHFPGIVBOCRMV-MNXVOIDGSA-N	0.142237258034879	-2.8136286767544765	0.00736155153130978	1	1.6150692137455	down	12491392.782591296	4682794.935903461	7433091.140467877	51997178.939001314	86525128.07934308	34479332.62890238
Com_2396_pos	AFLATOXIN G1	»ÆÇúÃ¹¶¾ËØG1	P	C17H12O7	328.05831	351.04776	0.69817	[M+Na]+	6.166	0.57	1	C18	Phenylpropanoids and polyketides	±½±ûËØÀàºÍ¾ÛÍªÀà	Coumarins and derivatives	Ïã¶¹ËØ¼°ÆäÑÜÉúÎï	Furanocoumarins	ß»à«Ïã¶¹ËØÀà	"1165-39-5"	HMDB0030479	C16755	map00254;map01100;map01110	-	14421	COC1=C2C3=C(C(=O)OCC3)C(=O)OC2=C4C5C=COC5OC4=C1	XWIYFDMXXLINPU-UHFFFAOYSA-N	0.625881311358835	-0.6760389964334418	0.00745049521900358	1	1.60471356117135	down	1620053.8822943843	1504090.7629765961	1281166.1440620217	2158010.4943827856	2639925.918056118	2240635.7727071005
Com_1053_pos	(+)-Valencene	(+)-ÍßÂ×Ï©	P	C15H24	204.18780	227.17594	4.65713	[M+Na]+	6.082	0.64	1	C18	Lipids and lipid-like molecules	Ö¬ÖÊºÍÀàÖ¬·Ö×Ó	Prenol lipids	ÒìÎìÏ©´¼Ö¬	Sesquiterpenoids	±¶°ëÝÆÀà	"4630-07-3"	-	C17277	map00909	-	9855795	C[C@@H]1CCC=C2[C@]1(C[C@@H](CC2)C(=C)C)C	QEBNYNLSCGVZOH-NFAWXSAZSA-N	1.58297638487476	0.6626397332526056	0.00759254394372045	1	1.6228796727218	up	209920306.89068174	259723024.00257006	257050466.763314	143310126.77353063	170044541.7940943	145713328.02416307
Com_6297_pos	Ile Val Phe	-	P	C20H31N3O4	377.23146	378.23669	5.47228	[M+H]+	5.927	-	3	C18	Organic acids and derivatives	ÓÐ»úËá¼°ÆäÑÜÉúÎï	Carboxylic acids and derivatives	ôÈËá¼°ÆäÑÜÉúÎï	Amino acids, peptides, and analogues	°±»ùËá¡¢ëÄºÍÀàËÆÎï	-	-	-	-	-	-	CCC(C)C(C(=O)NC(C(C)C)C(=O)NC(CC1=CC=CC=C1)C(=O)O)N	WIYDLTIBHZSPKY-HJWJTTGWSA-N	11.0052369207185	3.4601182987871146	0.00761596993766749	1	1.68888216236365	up	26110432.285635106	25613542.024335347	30761439.792193737	1717384.4381883126	3838223.028194013	1939498.2452336205
Com_4810_pos	Phenylalanylserine	±½±û°±õ£Ë¿°±Ëá	P	C12H16N2O4	252.11101	253.11848	0.66677	[M+H]+	2.339	-	3	C18	Organic acids and derivatives	ÓÐ»úËá¼°ÆäÑÜÉúÎï	Carboxylic acids and derivatives	ôÈËá¼°ÆäÑÜÉúÎï	Amino acids, peptides, and analogues	°±»ùËá¡¢ëÄºÍÀàËÆÎï	-	HMDB0029004	-	-	-	-	C1=CC=C(C=C1)CC(C(=O)NC(CO)C(=O)O)N	ROHDXJUFQVRDAV-UWVGGRQHSA-N	0.486903726787859	-1.0382915517710054	0.00769150524184106	1	1.62107437029033	down	9695556.159352137	14099470.06019396	11370152.417514578	27322345.492000386	21447437.833067756	23452252.98804054
Com_4205_pos	3-(Pyridin-2-yldisulfanyl)propanoic acid	-	P	C8H9NO2S2	215.00747	216.01485	0.38379	[M+H]+	1.262	-	3	C18	Organoheterocyclic compounds	ÓÐ»úÔÓ»·»¯ºÏÎï	Pyridines and derivatives	ßÁà¤¼°ÆäÑÜÉúÎï	-	-	"-"	HMDB0247198	-	-	-	11806088	OC(=O)CCSSC1=CC=CC=N1	DJBRKGZFUXKLKO-UHFFFAOYSA-N	2.28007951493067	1.1890841374583703	0.00852592419721169	1	1.60210231486874	up	15055138.365306491	10789374.699018577	13521980.100593615	7083970.06256536	4508268.959927905	5673164.621166775
Com_1720_pos	Cyclo(Tyr-Leu)	»·(ÀÒ°±Ëá-ÁÁ°±Ëá)¶þëÄ	P	C15H20N2O3	276.14739	277.15478	0.31056	[M+H]+	5.473	0.63	1	C18	Organic acids and derivatives	ÓÐ»úËá¼°ÆäÑÜÉúÎï	Carboxylic acids and derivatives	ôÈËá¼°ÆäÑÜÉúÎï	Amino acids, peptides, and analogues	°±»ùËá¡¢ëÄºÍÀàËÆÎï	"82863-65-8"	-	-	-	-	572422	CC(C)CC1C(=O)NC(C(=O)N1)CC2=CC=C(C=C2)O	GENSLUDVKWKQMX-UHFFFAOYSA-N	3.14453297418395	1.6528457640486425	0.00855946345202176	1	1.64169624500357	up	26650191.90108339	20035908.636576954	22812685.663625985	6118443.760689574	9965866.008637961	6017155.463143801
Com_6976_pos	Ananolignan M	-	P	C32H40O10	584.26215	585.26456	8.35686	[M+H]+	5.346	-	3	C18	Phenylpropanoids and polyketides	±½±ûËØÀàºÍ¾ÛÍªÀà	Tannins	µ¥Äþ	Hydrolyzable tannins	Ë®½âµ¥Äþ	-	-	-	-	-	-	CC=C(C)C(=O)OC1C(C(C(C2=CC3=C(C(=C2C4=C(C(=C(C=C14)OC)OC)OC)OC)OCO3)OC(=O)C(C)C)C)C	BEKCLGHIGPWWEG-KDTPNPLXSA-N	0.630769876706241	-0.6648143310243496	0.00856297535804589	1	1.59825711329402	down	13657844.147487538	16436141.531962844	14153404.69889019	21640269.846298907	26860361.76734212	21647598.370631404
Com_6727_pos	Staurosporine	ÐÇæß¾úËØ	P	C28H26N4O3	466.20049	467.20551	4.87946	[M+H]+	8.046	-	3	C18	Organoheterocyclic compounds	ÓÐ»úÔÓ»·»¯ºÏÎï	Indoles and derivatives	ßÅßá¼°ÆäÑÜÉúÎï	Carbazoles	ßÇßòÀà	"62996-74-1"	HMDB0247152	C02079	map00404;map01100;map01110	-	5279	CNC1CC2OC(C)(C1OC)N1C3=CC=CC=C3C3=C4CNC(=O)C4=C4C5=CC=CC=C5N2C4=C13	HKSZLNNOFSGOKW-UHFFFAOYSA-N	1.58654995404898	0.66589294660957	0.00857217328616592	1	1.60525267677671	up	104242702.40999481	81339921.59023856	94226496.91085088	58565269.90322076	53595907.18798095	64202082.19161667
Com_213_pos	3-(Pyrrolidin-2-yl)pyridine	Ô­ÑÌ¼î	P	C9H12N2	148.10005	149.10737	0.14029	[M+H]+	6.278	0.68	2	C18	Organoheterocyclic compounds	ÓÐ»úÔÓ»·»¯ºÏÎï	Pyridines and derivatives	ßÁà¤¼°ÆäÑÜÉúÎï	Pyrrolidinylpyridines	ßÁ¿©Íé»ùßÁà¤	"5746-86-1"	HMDB0001126	C06524	map00960;map01110	-	91462	C1C[C@H](NC1)C2=CN=CC=C2	MYKUKUCHPMASKF-VIFPVBQESA-N	3.41623138164328	1.7724056921259854	0.00890461254386786	1	1.64003005938142	up	782561.2879617104	1441058.8723995208	1245520.0291412254	299015.2672722274	301439.33285429655	415032.8777250877
Com_6139_pos	Cilastatin	Î÷Ë¾Ëû¶¡	P	C16H26N2O5S	358.15624	359.16695	9.48119	[M+H]+	1.399	-	3	C18	Organic acids and derivatives	ÓÐ»úËá¼°ÆäÑÜÉúÎï	Carboxylic acids and derivatives	ôÈËá¼°ÆäÑÜÉúÎï	Amino acids, peptides, and analogues	°±»ùËá¡¢ëÄºÍÀàËÆÎï	"82009-34-5"	HMDB0015535	C01675	-	-	6435415	O=C(O)C(N=C(O)C1CC1(C)C)=CCCCCSCC(N)C(=O)O	DHSUYTOATWAVLW-WFVMDLQDSA-N	0.3794812988445	-1.3978993047119381	0.00898177880454454	1	1.58700213964722	down	3968065.052239567	6383383.198916667	4645165.4542357875	10909373.695555987	17277022.311902985	11332320.069080016
Com_2601_pos	Cortolone	b-Æ¤çÞÍªËÄ´¼	P	C21H34O5	366.24063	389.23007	0.61207	[M+Na]+	8.283	0.56	2	C18	Lipids and lipid-like molecules	Ö¬ÖÊºÍÀàÖ¬·Ö×Ó	Steroids and steroid derivatives	Àà¹Ì´¼ºÍÀà¹Ì´¼ÑÜÉúÎï	Hydroxysteroids	ôÇ»ùÀà¹Ì´¼	"516-42-7"	HMDB0041809	C19574	map00980;map05204	-	160499	CC12CCC(CC1CCC3C2C(=O)CC4(C3CCC4(C(CO)O)O)C)O	JXCOSKURGJMQSG-AZQJGLEESA-N	0.381839022647681	-1.3889635460913656	0.0095233863919541	1	1.60187678970024	down	523126.48513409315	887174.1793727991	604717.2204107112	2123148.4004006973	1457414.487090474	1696576.8635626135
Com_6699_pos	Dendronpholide L	-	P	C24H40O8	456.27232	457.28071	2.38966	[M+H]+	6.133	-	3	C18	Lipids and lipid-like molecules	Ö¬ÖÊºÍÀàÖ¬·Ö×Ó	Prenol lipids	ÒìÎìÏ©´¼Ö¬	Sesquiterpenoids	±¶°ëÝÆÀà	-	-	-	-	-	-	CCOC(=O)C(=C)C1CCC(C2CCC(O2)(C(CCC(C(C1)O)(C)O)OC(=O)C)C)(C)O	LLASBBKHEICHEF-LHVTWODGSA-N	2.09494300547806	1.0669109948398263	0.00974902781477011	1	1.60553951281152	up	3112948.429662796	2898101.2715871497	2361360.2574879187	1040457.2026301039	1564328.4231891164	1391700.167276275
Com_6707_pos	Mycotrienol II	-	P	C26H35NO6	457.24644	458.25082	6.37689	[M+H]+	5.509	-	3	C18	Phenylpropanoids and polyketides	±½±ûËØÀàºÍ¾ÛÍªÀà	Macrolactams	´óÄÚõ£°·Àà	-	-	-	-	-	-	-	-	CC1C(CC=CC=CC=CC(CC(=O)NC2=CC(=CC(=C2O)CCC=C(C1O)C)O)OC)O	WXMPIECSLUKADI-UEHQEYCJSA-N	1.6157547847079	0.6922082638511227	0.0100090176213085	1	1.65853334341244	up	55354852.99218712	51135156.488068126	53636069.80301412	30220955.766767666	31598684.1241998	37283318.55220813
Com_2445_pos	Erucic acid	¶þÊ®¶þÌ¼Ï©Ëá(Ë³-13)/½æËá	P	C22H42O2	338.31848	356.35238	0.27160	[M+NH4]+	8.033	0.96	1	C18	Lipids and lipid-like molecules	Ö¬ÖÊºÍÀàÖ¬·Ö×Ó	Fatty Acyls	Ö¬·¾õ£Àà	Fatty acids and conjugates	Ö¬·¾ËáºÍ½áºÏÎï	"112-86-7"	HMDB0002068	C08316	map01040	LMFA01030089	5281116	CCCCCCCC\C=C/CCCCCCCCCCCC(O)=O	DPUOLQHDNGRHBS-KTKRTIGZSA-N	2.99008273532983	1.580185404222267	0.0101972513980195	1	1.62940420756634	up	13427339.588800209	7690297.327655012	11114896.654076967	4119054.9764528563	3088966.840090276	3571791.4607562744
Com_3753_pos	cis and trans-5-Ethyl-4-methyl-2-(2-methylpropyl)-thiazoline	Ë³Ê½ºÍ·´Ê½-5-ÒÒ»ù-4-¼×»ù-2-(2-¼×»ù±û»ù)-àçßòßø	P	C10H19NS	185.12382	186.13174	3.30826	[M+H]+	1.840	-	3	C18	Organoheterocyclic compounds	ÓÐ»úÔÓ»·»¯ºÏÎï	Azolines	ßòßøÀà	Thiazolines	àçßòßøÀà	"83418-53-5"	HMDB0032202	-	-	-	131751267	CCC1SC(CC(C)C)=NC1C	VRMJLCZXVASWQJ-UHFFFAOYSA-N	0.193758553779873	-2.367668093024853	0.0104028582360814	1	1.63785564531206	down	989412.3629278524	1053998.3947790707	1411426.4153550176	3961053.378438751	8803125.703901114	5066451.3887511715
Com_4163_pos	Atipamezole	·ÐÊ¯	P	C14H16N2	212.13135	213.13877	0.57064	[M+H]+	6.659	-	3	C18	Benzenoids	±½Àà»¯ºÏÎï	Indanes	ÜáÂú	-	-	"308081-08-5"	HMDB0248699	-	-	-	-	CCC1(CC2=CC=CC=C2C1)C1=CN=CN1	HSWPZIDYAHLZDD-UHFFFAOYSA-N	7.37340296998651	2.8823306050525415	0.010584434265752	1	1.62362880871879	up	16171296.542728452	33152414.215217885	46689356.27884731	4406716.607574809	3005756.131955534	5609067.982930576
Com_4712_pos	H-Leu-Asp-OH	-	P	C10H18N2O5	246.12157	247.12899	0.48495	[M+H]+	2.565	0.69	2	C18	Organic acids and derivatives	ÓÐ»úËá¼°ÆäÑÜÉúÎï	Carboxylic acids and derivatives	ôÈËá¼°ÆäÑÜÉúÎï	Amino acids, peptides, and analogues	°±»ùËá¡¢ëÄºÍÀàËÆÎï	"32949-40-9"	-	-	-	-	-	CC(C)CC(C(=O)NC(CC(=O)O)C(=O)O)N	DVCSNHXRZUVYAM-BQBZGAKWSA-N	3.34344487352222	1.7413353304632035	0.0106060587869852	1	1.67310820139267	up	370435246.6292768	386430450.89924926	245129218.299708	95687497.47555931	96358565.78558186	107643315.12919618
Com_5949_pos	(+)-Sinactine	-	P	C20H21NO4	339.14706	340.15683	7.26550	[M+H]+	5.674	-	3	C18	Alkaloids and derivatives	ÉúÎï¼î¼°ÆäÑÜÉúÎï	Protoberberine alkaloids and derivatives	Ô­Ð¡éÞ¼îÉúÎï¼î¼°ÑÜÉúÎï	-	-	-	-	-	-	-	-	COC1=C(C=C2C3CC4=C(CN3CCC2=C1)C5=C(C=C4)OCO5)OC	UWEHVAXMSWXKRW-MRXNPFEDSA-N	1.71311222836857	0.7766196674797925	0.0110329859211833	1	1.666698677067	up	89390465.04952204	94050312.70906812	96005124.73947379	54217845.671222396	61047460.08726636	47856466.34174687
Com_1925_pos	N-(2-guanidinoethyl)-5-isoquinolinesulfonamide	N-£¨2-ëÒ»ùÒÒ»ù£©-5-Òìà­ßø»Çõ£°·	P	C12H15N5O2S	293.09465	294.10077	4.01569	[M+H]+	2.039	-	3	C18	Organoheterocyclic compounds	ÓÐ»úÔÓ»·»¯ºÏÎï	Isoquinolines and derivatives	Òìà­ßø¼°ÆäÑÜÉúÎï	-	-	"91742-10-8"	HMDB0254986	-	-	-	3546	C1=CC2=C(C=CN=C2)C(=C1)S(=O)(=O)NCCN=C(N)N	MZNDNBFMSVMUCX-UHFFFAOYSA-N	0.576568908667491	-0.7944350529220581	0.0111623824223092	1	1.61839587027059	down	17616593.560082637	22882125.265434	23104651.01000368	33471735.990002353	39202903.81473622	37638921.8170876
Com_6298_pos	N-arachidonoyl dihydroxypropylamine	-	P	C23H39NO3	377.29299	378.29708	8.48137	[M+H]+	9.269	-	3	C18	Lipids and lipid-like molecules	Ö¬ÖÊºÍÀàÖ¬·Ö×Ó	Fatty Acyls	Ö¬·¾õ£Àà	Fatty amides	Ö¬·¾õ£°·	"183718-70-9"	-	-	-	LMFA08020072	-	CCCCCC=CCC=CCC=CCC=CCCCC(=O)NC(CO)CO	QHELXIATGZYOIB-DOFZRALJSA-N	0.0767044960876135	-3.704545044990521	0.0112588788408264	1	1.60811075111683	down	758697.7377947724	3461293.336621401	1255843.989092846	13861817.476917371	23199361.001370303	34327531.999053895
Com_3643_pos	2,5-Dimethyl-3-isoamylpyrazine	-	P	C11H18N2	178.14700	179.15441	0.63148	[M+H]+	6.824	0.75	2	C18	Organoheterocyclic compounds	ÓÐ»úÔÓ»·»¯ºÏÎï	Diazines	¶þàºÀà	Pyrazines	ßÁàºÀà	-	-	-	-	-	-	CC1=CN=C(C(=N1)CCC(C)C)C	WWAYKGYKYHEINT-UHFFFAOYSA-N	25.9374810328164	4.696966471241643	0.0117870645053908	1	1.6775515060354	up	28746593.84411668	105503492.54607505	83852693.7349379	2581875.1863724324	2420150.3403576193	3406762.50666392
Com_1398_pos	His-Pro	×é°±Ëá-¸¬°±Ëá	P	C11H16N4O3	252.12224	253.12974	0.80393	[M+H]+	3.004	0.74	1	C18	Organic acids and derivatives	ÓÐ»úËá¼°ÆäÑÜÉúÎï	Carboxylic acids and derivatives	ôÈËá¼°ÆäÑÜÉúÎï	Amino acids, peptides, and analogues	°±»ùËá¡¢ëÄºÍÀàËÆÎï	"20930-58-9"	HMDB0028893	-	-	-	152322	N[C@@H](CC1=CNC=N1)C(=O)N1CCC[C@H]1C(O)=O	LNCFUHAPNTYMJB-IUCAKERBSA-N	0.373106473485326	-1.4223407034162465	0.0117974842651097	1	1.67137412819062	down	6246129.554165619	8741641.187831916	9156805.984362034	22580868.50418327	20859836.93396199	21271591.02998117
Com_7173_pos	Axinastatin 1	-	P	C38H56N8O8	752.42211	753.42203	9.78989	[M+H]+	5.692	-	3	C18	Organic acids and derivatives	ÓÐ»úËá¼°ÆäÑÜÉúÎï	Carboxylic acids and derivatives	ôÈËá¼°ÆäÑÜÉúÎï	Amino acids, peptides, and analogues	°±»ùËá¡¢ëÄºÍÀàËÆÎï	-	-	-	-	-	-	O=C1N2CCCC2C(O)=NC(C(O)=NC(C(O)=NC(C(=O)N3CCCC3C(O)=NC(C(O)=NC1CC(=N)O)C(C)C)C(C)C)C(C)C)CC=4C=CC=CC4	PICZCWCKOLHDOJ-YFWPNMSQSA-N	9.36429829663953	3.227170891757502	0.012030311095368	1	1.67207060780011	up	381583008.47452116	367035359.63822794	309775007.06733817	24307721.900954988	61139285.29384847	27577305.108436894
Com_963_pos	2-(Hydroxymethyl)anthraquinone	2-ôÇ¼×»ùÝìõ«	P	C15H10O3	238.06300	221.05929	1.85927	[M+H-H2O]+	1.875	0.68	2	C18	Benzenoids	±½Àà»¯ºÏÎï	Anthracenes	ÝìÀà	Anthraquinones	Ýìõ«Àà	"17241-59-7"	HMDB0302602	C10354	-	-	-	OCC1=CC=C2C(=O)C3=CC=CC=C3C(=O)C2=C1	JYKHAJGLEVKEAA-UHFFFAOYSA-N	1.6880366349814	0.7553462147870749	0.0120440786537089	1	1.67775700154328	up	6631270.000774375	6481524.5844523525	6701142.227032267	3471427.786507681	3970730.477123948	4295701.212668982
Com_3876_pos	Menthol	±¡ºÉÄÔ	P	C10H20O	156.15141	195.11284	9.07738	[M+K]+	5.145	-	3	C18	Lipids and lipid-like molecules	Ö¬ÖÊºÍÀàÖ¬·Ö×Ó	Prenol lipids	ÒìÎìÏ©´¼Ö¬	Monoterpenoids	µ¥ÝÆÀà	"1490-04-6"	HMDB0003352	-	-	-	-	OC1CC(C)CCC1C(C)C	NOOLISFMXDJSKH-UHFFFAOYSA-N	1.82628462328538	0.8689116243599835	0.0120541386258619	1	1.63899546116216	up	115491428.88991757	120029319.72532113	132003470.7197757	64406969.714927234	79139244.87069254	57695264.78130361
Com_2401_pos	Nitisinone	ÄáÌæÎ÷Å©	P	C14H10F3NO5	329.05111	352.04162	3.73428	[M+Na]+	1.990	-	3	C18	Organic oxygen compounds	ÓÐ»úÑõ»¯ºÏÎï	Organooxygen compounds	ÓÐ»úÑõ»¯ºÏÎï	Carbonyl compounds	ôÊ»ù»¯ºÏÎï	"104206-65-7"	HMDB0014492	D05177	-	-	115355	C1CC(=O)C(C(=O)C1)C(=O)C2=C(C=C(C=C2)C(F)(F)F)[N+](=O)[O-]	OUBCNLGXQFSTLU-UHFFFAOYSA-N	5.21875922420995	2.383706842454448	0.0120722228149518	1	1.67823610438716	up	6506767.154385413	13313024.908921352	9674815.662251176	1986401.9216826034	1973478.3753803724	1691771.0741541057
Com_2046_pos	Arginylphenylalanine	-	P	C15H23N5O3	321.18009	304.17694	0.50452	[M+H-H2O]+	5.105	0.90	1	C18	Organic acids and derivatives	ÓÐ»úËá¼°ÆäÑÜÉúÎï	Carboxylic acids and derivatives	ôÈËá¼°ÆäÑÜÉúÎï	Amino acids, peptides, and analogues	°±»ùËá¡¢ëÄºÍÀàËÆÎï	"2047-13-4"	HMDB0028716	-	-	-	150964	C1=CC=C(C=C1)C[C@@H](C(=O)O)NC(=O)[C@H](CCCN=C(N)N)N	PQBHGSGQZSOLIR-RYUDHWBXSA-N	1.57268085234418	0.6532259311124504	0.012199907331539	1	1.67753504232778	up	216877171.51182368	261252104.76661506	253926011.85230744	152862637.04335037	159710113.82382685	152909668.55668065
Com_5909_pos	Sinapoylagmatine	½æ×Ó²Ë¼î	P	C16H24N4O4	336.17976	337.18459	7.33986	[M+H]+	1.403	-	3	C18	Phenylpropanoids and polyketides	±½±ûËØÀàºÍ¾ÛÍªÀà	Cinnamic acids and derivatives	Èâ¹ðËá¼°ÆäÑÜÉúÎï	Hydroxycinnamic acids and derivatives	ôÇ»ùÈâ¹ðËá¼°ÆäÑÜÉúÎï	-	-	-	-	-	-	N=C(N)NCCCCN=C(O)C=CC=1C=C(OC)C(O)=C(OC)C1	RMPWIMTWMOPCAR-UHFFFAOYSA-N	0.41628895539059	-1.2643428122069633	0.0123243202012307	1	1.5825912045399	down	15057118.790789794	19498758.556073286	13686891.473774655	29979841.598282747	50203747.868258834	35704108.719861545
Com_4300_pos	8-MeSO-octyl-CO2H	-	P	C10H20O3S	220.11332	221.12171	4.91894	[M+H]+	5.038	-	3	C18	Lipids and lipid-like molecules	Ö¬ÖÊºÍÀàÖ¬·Ö×Ó	Fatty Acyls	Ö¬·¾õ£Àà	Fatty acids and conjugates	Ö¬·¾ËáºÍ½áºÏÎï	-	-	-	-	-	-	CS(=O)CCCCCCCCC(=O)O	XZYIQKMSOAQJCG-UHFFFAOYSA-N	8.5699837826507	3.099292474266416	0.0125977261062673	1	1.62932266900116	up	7254009.011165181	5731006.776095654	9896973.97979917	631989.9741332891	482323.29826974706	1555702.2547421749
Com_2267_pos	11beta-Hydroxyandrosterone	11-beta-ôÇ»ùÐÛÍª	P	C19H30O3	306.21950	329.20881	0.33233	[M+Na]+	7.460	0.53	1	C18	Lipids and lipid-like molecules	Ö¬ÖÊºÍÀàÖ¬·Ö×Ó	Steroids and steroid derivatives	Àà¹Ì´¼ºÍÀà¹Ì´¼ÑÜÉúÎï	Androstane steroids	ÐÛçÞÍéÀà¹Ì´¼	"57-61-4"	HMDB0002984	C14606	-	LMST02020086	10286365	[H][C@@]12CCC(=O)[C@@]1(C)C[C@H](O)[C@@]1([H])[C@@]2([H])CC[C@@]2([H])C[C@H](O)CC[C@]12C	PIXFHVWJOVNKQK-PTXZMSDUSA-N	0.583706949681202	-0.7766838496740313	0.0128439791017108	1	1.60795964403823	down	2567580.6270537465	2854370.5275739213	3511239.851305349	5316350.800351714	4606426.539320928	5381462.24632505
Com_569_pos	N-(2,4-Dimethylphenyl)acetamide	2',4'-¶þ¼×»ùÒÒõ£±½°·	P	C10H13NO	163.09971	186.08736	8.33494	[M+Na]+	1.568	-	3	C18	Benzenoids	±½Àà»¯ºÏÎï	Benzene and substituted derivatives	±½¼°ÆäÈ¡´úÑÜÉúÎï	Anilides	õ£±½°·Àà	-	-	-	-	-	16303	CC1=CC(=C(C=C1)NC(=O)C)C	PJEIIBXJUDOMAN-UHFFFAOYSA-N	2.83415884622031	1.5029206193117286	0.0129987692778453	1	1.56169258404327	up	8106895.686772619	7906633.429362692	4698399.508023924	2565519.3859307086	1729157.3434553898	3013286.496380549
Com_6628_pos	Latrunculone B	-	P	C22H31NO6S	437.18721	438.19613	3.69905	[M+H]+	2.299	-	3	C18	Phenylpropanoids and polyketides	±½±ûËØÀàºÍ¾ÛÍªÀà	Macrolides and analogues	´ó»·ÄÚõ¥Àà¼°ÆäÀàËÆÎï	-	-	-	-	-	-	-	-	CC1CCC2CC(CC(O2)(C3CSC(=O)N3)O)OC(=O)C=C(CCC(=O)CC=C1)C	GCLFJDBFHQMHMU-PPLVVCHYSA-N	0.498374798844027	-1.0046969769708176	0.013123695140623	1	1.56240029978733	down	9558868.561217774	8940594.18799128	12903979.786387177	20162480.77760251	25717885.352301884	17131332.311581936
Com_5058_pos	LYSERGAMIDE	-	P	C16H17N3O	267.13716	268.14510	2.39093	[M+H]+	6.166	-	3	C18	Alkaloids and derivatives	ÉúÎï¼î¼°ÆäÑÜÉúÎï	Ergoline and derivatives	Âó½ÇÁé¼°ÆäÑÜÉúÎï	Lysergic acids and derivatives	Âó½ÇËá¼°ÆäÑÜÉúÎï	"-"	HMDB0254261	C09160	-	-	10173	CN1CC(C=C2C1CC1=CNC3=CC=CC2=C13)C(N)=O	GENAHGKEFJLNJB-UHFFFAOYSA-N	0.566516097100931	-0.8198111452356609	0.0132265366999505	1	1.55779829650477	down	7317002.479399168	10044203.712643536	8803864.598165762	15152008.658265168	18092349.080262486	12941568.705759896
Com_6507_pos	Saliniketal B	-	P	C22H37NO6	411.26209	412.26704	5.69783	[M+H]+	8.374	-	3	C18	Lipids and lipid-like molecules	Ö¬ÖÊºÍÀàÖ¬·Ö×Ó	Prenol lipids	ÒìÎìÏ©´¼Ö¬	Sesquiterpenoids	±¶°ëÝÆÀà	-	-	-	-	-	-	CC1C2CCC(O2)(OC1C(C)C(C(C)C(C(C)C=CC=C(CO)C(=O)N)O)O)C	QWSYKJZSJYRUSS-RGQYTZIJSA-N	7.80613418735107	2.964608262900105	0.0134536066116364	1	1.57509388253523	up	638760.2890023573	1827396.6863051702	720645.3566165249	73583.69028205173	94801.09921780277	239858.55546952802
Com_2342_pos	Gibberellin A9	³àÃ¹ËØA9	P	C19H24O4	316.16746	339.15740	2.19038	[M+Na]+	8.345	0.66	1	C18	Lipids and lipid-like molecules	Ö¬ÖÊºÍÀàÖ¬·Ö×Ó	Prenol lipids	ÒìÎìÏ©´¼Ö¬	Diterpenoids	¶þÝÆÀà	"427-77-0"	HMDB0303451	C11863	map00904;map01100;map01110	LMPR0104170020	623366	CC12CCCC3(OC1=O)C1CCC4CC1(CC4=C)C(C23)C(O)=O	MHVYWTXXZIFXDT-YGNOGLJPSA-N	1.76300263083991	0.8180346275207491	0.0135733505761275	1	1.57205440930571	up	6824582.4861578345	5110632.7148972405	4965474.762476436	2749308.3623580895	3465978.5193307833	3371023.2394025936
Com_1297_pos	Valylglutamine	L-çÓ°±Ëá-L-¹È°±õ£°·	P	C10H19N3O4	245.13756	246.14507	0.84483	[M+H]+	2.572	0.72	1	C18	Organic acids and derivatives	ÓÐ»úËá¼°ÆäÑÜÉúÎï	Carboxylic acids and derivatives	ôÈËá¼°ÆäÑÜÉúÎï	Amino acids, peptides, and analogues	°±»ùËá¡¢ëÄºÍÀàËÆÎï	"42854-54-6"	-	-	-	-	5253209	CC(C)C(C(=O)NC(CCC(=O)N)C(=O)O)N	XXDVDTMEVBYRPK-UHFFFAOYSA-N	0.386277514546976	-1.3722903950439425	0.0135930829032446	1	1.57475421969391	down	13895627.721941147	22732263.831059165	24054561.03765993	65106405.13219824	43168231.12089239	48820846.41259947
Com_1975_pos	gamma-glutamylglutamate	gamma-L-¹È°±õ£-L-¹È°±Ëá	P	C10H16N2O7	276.09575	299.08223	9.08836	[M+Na]+	4.764	-	3	C18	Organic acids and derivatives	ÓÐ»úËá¼°ÆäÑÜÉúÎï	Carboxylic acids and derivatives	ôÈËá¼°ÆäÑÜÉúÎï	Amino acids, peptides, and analogues	°±»ùËá¡¢ëÄºÍÀàËÆÎï	"1116-22-9"	HMDB0011737	C05282	-	-	92865	N[C@@H](CCC(=O)N[C@@H](CCC(O)=O)C(O)=O)C(O)=O	OWQDWQKWSLFFFR-WDSKDSINSA-N	1.6145180386355	0.6911035599389476	0.0142648179154726	1	1.56039308023508	up	128779228.34305112	97244961.84695148	101801470.23737766	72169684.23958224	58664342.14020753	72214594.0645132
Com_5398_pos	Farmocaine	-	P	C17H28N2O2	292.21508	293.22071	5.69083	[M+H]+	6.410	-	3	C18	Benzenoids	±½Àà»¯ºÏÎï	Benzene and substituted derivatives	±½¼°ÆäÈ¡´úÑÜÉúÎï	Benzoic acids and derivatives	±½¼×Ëá¼°ÆäÑÜÉúÎï	"-"	HMDB0252168	-	-	-	4651	CCCCNC1=CC=C(C=C1)C(=O)OCCN(CC)CC	JQMCLLAJJLVYOC-UHFFFAOYSA-N	2.25675617895705	1.1742505574703899	0.0143828367105051	1	1.55052325177279	up	933237.6753607122	800688.7185678437	1296832.6285453616	537444.8555074191	464382.51874043123	341144.0334451902
Com_4499_pos	Aplotaxene	-	P	C17H28	232.21910	233.22674	1.46329	[M+H]+	11.146	0.63	2	C18	Hydrocarbons	Ì¼Çâ»¯ºÏÎï	Unsaturated hydrocarbons	²»±¥ºÍÌþ	Olefins	Ï©Ìþ	-	HMDB0302293	C17535	-	-	-	CCC=CCC=CCC=CCCCCCC=C	JXRNMQDTJAQLAQ-UTZXOHNXSA-N	2.58804816665397	1.3718644678505794	0.014433721821163	1	1.57170368322261	up	5764141.483006685	3877180.5222662333	5385450.493097466	2526086.1926188823	1364843.2978813045	1915288.759988612
Com_6540_pos	Protostemonine	Ô­°Ù²¿¼î	P	C23H31NO6	417.21514	418.21881	8.67550	[M+H]+	2.284	-	3	C18	Alkaloids and derivatives	ÉúÎï¼î¼°ÆäÑÜÉúÎï	Stemona alkaloids	°Ù²¿ÉúÎï¼î	Stemoamide-type alkaloids	°Ù²¿õ£°·ÐÍÉúÎï¼î	"27495-40-5"	-	-	-	-	-	CC1CC(OC1=O)C2CCC3N2CCCC4C3C(C(=C5C(=C(C(=O)O5)C)OC)O4)C	JDGNFRYDHRYXNL-ROHJGGRPSA-N	0.393055873151404	-1.3471936877751256	0.0146080454771606	1	1.56166971592747	down	3276561.1509926086	2911746.268844273	5119559.193794797	12308840.496530833	7486846.8576310845	8973420.007009422
Com_1446_pos	N-Methyldioctylamine	Ë«ÐÁÍé»ù¼×»ùÊå°·	P	C17H37N	255.29260	256.30028	1.46732	[M+H]+	7.615	0.86	1	C18	Organic nitrogen compounds	ÓÐ»úµª»¯ºÏÎï	Organonitrogen compounds	ÓÐ»úµª»¯ºÏÎï	Amines	°·Àà	"4455-26-9"	-	-	-	-	78202	CCCCCCCCN(C)CCCCCCCC	YJLYANLCNIKXMG-UHFFFAOYSA-N	1.69699924361842	0.7629859218468711	0.01484557034003	1	1.54682545086589	up	16302249.708782047	13295818.223894324	18102566.051229298	9515464.25134307	10751230.194693621	7842118.308762277
Com_1033_pos	Vasicinol	Ñ¼×ì»¨·Ó¼î	P	C11H12N2O2	204.08988	227.07933	1.08145	[M+Na]+	1.432	0.65	2	C18	Organoheterocyclic compounds	ÓÐ»úÔÓ»·»¯ºÏÎï	Diazanaphthalenes	¶þµªÔÓÝÁÀà	Benzodiazines	±½²¢¶þàºÀà	"5081-51-6"	-	C10743	-	-	442934	C1CN2CC3=C(C=CC(=C3)O)N=C2[C@H]1O	WEFMOGRHGUPGMA-JTQLQIEISA-N	0.322403454991087	-1.6330608905010116	0.0151555336640205	1	1.62104757362526	down	3216013.954560957	5648490.090363771	5753960.877046158	14927451.519444004	17286354.939501304	13128340.765795236
Com_2582_pos	16,16-dimethyl-PGA2	16,16-¶þ¼×»ùÇ°ÁÐÏÙËØA2	P	C22H34O4	362.24571	385.23374	3.03091	[M+Na]+	8.108	-	3	C18	Lipids and lipid-like molecules	Ö¬ÖÊºÍÀàÖ¬·Ö×Ó	Fatty Acyls	Ö¬·¾õ£Àà	Eicosanoids	Àà¶þÊ®ÍéËá	"41691-92-3"	-	-	-	LMFA03010086	5283083	CCCCC(C)(C)C(C=CC1C=CC(=O)C1CC=CCCCC(=O)O)O	MOTPSJUHMGPRFZ-QEJIITRLSA-N	0.142341879805386	-2.812567901060059	0.0151838575346593	1	1.65359069483526	down	483379.5914848774	509202.98148864694	209367.4749005952	2758871.4834097447	2485810.759361249	3199424.646343164
Com_5277_pos	Cadiamine	-	P	C15H26N2O3	282.19434	283.20234	2.45854	[M+H]+	6.071	-	3	C18	Alkaloids and derivatives	ÉúÎï¼î¼°ÆäÑÜÉúÎï	Lupin alkaloids	ÓðÉÈ¶¹ÉúÎï¼î	Lupinine-type alkaloids	ÓðÉÈ¶¹¼îÐÍÉúÎï¼î	-	-	C10756	-	-	-	C1CC(NC(=O)C1)C2CC(C3CC(CCN3C2)O)CO	XFWSJSOEWSRENH-UHFFFAOYSA-N	15.4201849177156	3.9467481609361372	0.015254543241553	1	1.64987027578461	up	1670618.3798669877	2634130.091200851	1862525.058262573	52371.47932060408	238575.77163973954	109000.84059886173
Com_3922_pos	N-(4-hydroxyphenyl)ethoxycarbothioamide	-	P	C9H11NO2S	197.05105	198.05709	6.37004	[M+H]+	1.462	0.69	2	C18	Benzenoids	±½Àà»¯ºÏÎï	Phenols	·ÓÀà	1-hydroxy-2-unsubstituted benzenoids	1-ôÇ»ù-2-Î´È¡´ú±½Àà»¯ºÏÎï	"53409-36-2"	HMDB0033179	-	-	-	85834720	CCOC(=S)NC1=CC=C(O)C=C1	PUWHCBBKAJGINR-UHFFFAOYSA-N	2.28759709590157	1.1938329791574829	0.0154845677253656	1	1.61940054209988	up	10850609.74074606	13689969.70997542	12808017.017593952	4281979.44645688	7029943.435804717	5014639.402342086
Com_1563_pos	ethyl 2-cyano-2-[(1Z)-1,2,3,4-tetrahydroisoquinolin-1-ylidene]acetate	2 - Çè»ù - 2-[(1Z)-1,2,3,4 - ËÄÇâÒìà­ßø - 1 - ÑÇ»ù] ÒÒËáÒÒõ¥	P	C14H14N2O2	242.10553	265.09719	9.27253	[M+Na]+	5.632	0.59	1	C18	Organoheterocyclic compounds	ÓÐ»úÔÓ»·»¯ºÏÎï	Tetrahydroisoquinolines	ËÄÇâÒìà­ßø	-	-	"77014-58-5"	-	-	-	-	12646878	CCOC(=O)/C(=C\1/C2=CC=CC=C2CCN1)/C#N	GICUYZUTLRYKFU-SEYXRHQNSA-N	0.391221707734941	-1.353941671497342	0.015521626383447	1	1.66761714991104	down	18337498.75208747	18841870.780818295	19218740.207227428	46919231.42530901	58583338.16900154	38656378.196857944
Com_2807_pos	N-(quinolin-3-yl)-5-(thiophen-2-yl)-7-(trifluoromethyl)pyrazolo[1,5-a]pyrimidine-2-carboxamide	N-£¨à­ßø-3-»ù£©-5-£¨àç·Ô-2-»ù£©-7-£¨Èý·ú¼×»ù£©ßÁßò²¢[1,5-a]à×à¤-2-¼×õ£°·	P	C21H12F3N5OS	439.07146	462.05922	3.12358	[M+Na]+	1.707	-	3	C18	Organoheterocyclic compounds	ÓÐ»úÔÓ»·»¯ºÏÎï	Quinolines and derivatives	à­ßø¼°ÆäÑÜÉúÎï	-	-	"313245-41-9"	-	-	-	-	3886383	C1=CC=C2C(=C1)C=C(C=N2)NC(=O)C3=NN4C(=CC(=NC4=C3)C5=CC=CS5)C(F)(F)F	WLSKIEQMJJUKKF-UHFFFAOYSA-N	10.8280785586474	3.4367053544682715	0.0156593797852469	1	1.59836177466533	up	3088088.2532010935	1742527.1173749256	1412091.6957093624	92884.70847323371	102692.07604471038	380952.74770454573
Com_326_pos	Anabasine	(-)-¼ÙÄ¾Ôô¼î	P	C10H14N2	162.11570	163.12321	1.26402	[M+H]+	4.744	0.71	2	C18	Alkaloids and derivatives	ÉúÎï¼î¼°ÆäÑÜÉúÎï	-	-	-	-	"494-52-0"	HMDB0004350	C06180	map00960;map01064;map01110	-	2181	C1CCC(NC1)C1=CN=CC=C1	MTXSIJUGVMTTMU-UHFFFAOYSA-N	5.85018657390935	2.548482635800583	0.0156847664333129	1	1.56914798370863	up	38029756.79186599	98478473.6527116	51718510.160314865	5206972.830044828	16345090.777382117	10622421.467005653
Com_2641_pos	Octahydrocurcumin	°ËÇâ½ª»ÆËØ	P	C21H28O6	376.18859	399.17930	3.79414	[M+Na]+	7.994	-	3	C18	Phenylpropanoids and polyketides	±½±ûËØÀàºÍ¾ÛÍªÀà	Diarylheptanoids	¶þ·¼»ù¸ýÍéÀà	Linear diarylheptanoids	ÏßÐÔ¶þ·¼»ù¸ýÍé	"36062-07-4"	HMDB0303086	-	-	-	-	COC1=CC(CCC(O)CC(O)CCC2=CC(OC)=C(O)C=C2)=CC=C1O	OELMAFBLFOKZJD-UHFFFAOYSA-N	1.95782396572746	0.969251053404821	0.0157638671135661	1	1.55582887881734	up	1434221.3944129539	1756193.3391021981	2198982.9244638886	787388.6425638393	1122575.884783204	842784.3164319377
Com_5537_pos	2-Chlorooctadecanal	2-ÂÈÊ®°ËÍéÈ©	P	C18H35ClO	302.23764	303.24332	5.34703	[M+H]+	7.222	-	3	C18	Organohalogen compounds	ÓÐ»úÂ±»¯ºÏÎï	Organochlorides	ÓÐ»úÂÈ»¯Îï	-	-	"-"	HMDB0245075	-	-	LMFA06000280	-	CCCCCCCCCCCCCCCCC(Cl)C=O	GNHIIABOYVKCMU-UHFFFAOYSA-N	12.3687291849218	3.628625374280585	0.0158456591128882	1	1.64549494075989	up	9516472.725298004	3235555.3542137197	9368706.820888372	589512.6567685731	499532.02677650057	699395.7107491608
Com_1814_pos	ethyl 10,11-dihydro-5H-dibenzo[b,f]azepin-3-ylcarbamate	-	P	C17H18N2O2	282.13683	283.14242	6.04666	[M+H]+	6.066	0.53	1	C18	Organoheterocyclic compounds	ÓÐ»úÔÓ»·»¯ºÏÎï	Benzazepines	±½²¢µª×¿Àà	Dibenzazepines	¶þ±½²¢µª×¿Àà	"78816-40-7"	-	-	-	-	2834073	CCOC(=O)NC1=CC2=C(CCC3=CC=CC=C3N2)C=C1	DTRJAYJJIYBWRG-UHFFFAOYSA-N	1.90441453696395	0.9293475465702976	0.0158521396596827	1	1.66088876764824	up	26094443.1569781	26028887.80440037	27435100.93037386	13049538.084974322	16473884.123479195	12252373.106880281
Com_4997_pos	Lisdexamfetamine	-	P	C15H25N3O	263.19976	264.20770	2.42313	[M+H]+	6.207	-	3	C18	Organic acids and derivatives	ÓÐ»úËá¼°ÆäÑÜÉúÎï	Carboxylic acids and derivatives	ôÈËá¼°ÆäÑÜÉúÎï	Amino acids, peptides, and analogues	°±»ùËá¡¢ëÄºÍÀàËÆÎï	"608137-32-2"	HMDB0015385	-	-	-	11597698	C[C@@H](CC1=CC=CC=C1)NC(=O)[C@@H](N)CCCCN	VOBHXZCDAVEXEY-JSGCOSHPSA-N	9.40578484682133	3.2335483315607676	0.0158604295642144	1	1.58785319434292	up	28620439.06157482	7517918.390576462	12326505.409095703	1105814.1670152373	2334558.795469717	1712292.5141898193
Com_5686_pos	julocrotine	-	P	C18H24N2O3	316.17869	317.18547	1.65118	[M+H]+	2.759	-	3	C18	Organic acids and derivatives	ÓÐ»úËá¼°ÆäÑÜÉúÎï	Carboxylic acids and derivatives	ôÈËá¼°ÆäÑÜÉúÎï	Amino acids, peptides, and analogues	°±»ùËá¡¢ëÄºÍÀàËÆÎï	-	-	-	-	-	-	CCC(C)C(=O)NC1CCC(=O)N(C1=O)CCC2=CC=CC=C2	ASALPLLZVFIFMF-UHFFFAOYSA-N	0.62988293602838	-0.6668443667577649	0.0163059748042302	1	1.62584323546746	down	8631355.356013974	6498144.90623937	7480753.389637108	11776041.269266967	11284605.164790165	12835315.11469597
Com_2604_pos	Diacerein	Ë«´×ÈðÒò	P	C19H12O8	368.05322	391.04050	4.90388	[M+Na]+	1.299	-	3	C18	Benzenoids	±½Àà»¯ºÏÎï	Anthracenes	ÝìÀà	Anthracenecarboxylic acids and derivatives	Ýì¼×Ëá¼°ÆäÑÜÉúÎï	"13739-02-1"	HMDB0251118	-	-	-	26248	CC(=O)OC1=CC=CC2=C1C(=O)C3=C(C2=O)C=C(C=C3OC(=O)C)C(=O)O	TYNLGDBUJLVSMA-UHFFFAOYSA-N	1.55070278027837	0.6329221947497973	0.0165138640270124	1	1.55495337687504	up	2414984.6421252955	3176298.597137759	2773176.171310566	1992936.3505916053	1860031.8686542655	1541011.5407388927
Com_4130_pos	2-Methoxy-3-methylcarbazole	-	P	C14H13NO	211.09971	212.10780	3.70718	[M+H]+	6.200	0.52	2	C18	Organoheterocyclic compounds	ÓÐ»úÔÓ»·»¯ºÏÎï	Indoles and derivatives	ßÅßá¼°ÆäÑÜÉúÎï	Carbazoles	ßÇßòÀà	-	HMDB0033456	-	-	-	-	CC1=CC2=C(C=C1OC)NC3=CC=CC=C32	XYYYPIAQQFQTAN-UHFFFAOYSA-N	0.662330092491953	-0.5943776873543481	0.0165801795500112	1	1.5372077250019	down	2974577.633433662	3604373.087947462	2810892.264432767	5411500.266595978	4284028.541905346	4481454.982897177
Com_605_pos	Homocitrulline	¸ß¹Ï°±Ëá	P	C7H15N3O3	189.11134	190.12041	9.30975	[M+H]+	1.437	-	3	C18	Organic acids and derivatives	ÓÐ»úËá¼°ÆäÑÜÉúÎï	Carboxylic acids and derivatives	ôÈËá¼°ÆäÑÜÉúÎï	Amino acids, peptides, and analogues	°±»ùËá¡¢ëÄºÍÀàËÆÎï	"1190-49-4"	HMDB0000679	C02427	-	-	65072	N[C@@H](CCCCNC(N)=O)C(O)=O	XIGSAGMEBXLVJJ-YFKPBYRVSA-N	0.247534678825144	-2.014297438526205	0.0166774948731238	1	1.64848894053366	down	5111363.60686155	4908822.1749163605	2643471.2956682197	15572444.629031975	18742539.84444346	16844138.51305214
Com_6937_pos	Chloramphenicol palmitate	ÂÈÃ¹ËØ×ØéµËáõ¥	P	C27H42Cl2N2O6	560.24199	561.25378	7.99224	[M+H]+	6.220	-	3	C18	Benzenoids	±½Àà»¯ºÏÎï	Benzene and substituted derivatives	±½¼°ÆäÈ¡´úÑÜÉúÎï	Nitrobenzenes	Ïõ»ù±½Àà	"530-43-8"	HMDB0250087	C11726	-	-	-	CCCCCCCCCCCCCCCC(=O)OCC(C(C1=CC=C(C=C1)[N+](=O)[O-])O)NC(=O)C(Cl)Cl	PXKHGMGELZGJQE-ILBGXUMGSA-N	0.519200729225895	-0.9456356852601653	0.0173522601200258	1	1.60665010454099	down	6441522.38846185	9056695.736929452	6296400.339616714	14515133.935507761	14851376.23958667	12610739.158709146
Com_4709_pos	Methionyl-Proline	¼×Áò°±õ£¸¬°±Ëá	P	C10H18N2O3S	246.10381	247.11134	0.93890	[M+H]+	5.034	0.71	2	C18	Organic acids and derivatives	ÓÐ»úËá¼°ÆäÑÜÉúÎï	Carboxylic acids and derivatives	ôÈËá¼°ÆäÑÜÉúÎï	Amino acids, peptides, and analogues	°±»ùËá¡¢ëÄºÍÀàËÆÎï	"-"	HMDB0028981	-	-	-	3472451	CSCCC(N)C(=O)N1CCCC1C(O)=O	DZMGFGQBRYWJOR-UHFFFAOYSA-N	0.107901138533418	-3.2122180071897906	0.0177137008695388	1	1.5994119525261	down	23807779.74757006	11756903.927617986	18715427.52010249	311651067.2586703	92524619.67900194	98878422.89898688
Com_2731_pos	3-(4-methoxyphenyl)-8-methyl-7-[2-(4-methylpiperidin-1-yl)ethoxy]-4H-chromen-4-one	3-(4-¼×Ñõ»ù±½»ù)-8-¼×»ù-7-[2-(4-¼×»ùßßà¤-1-»ù)ÒÒÑõ»ù]-4H-É«Ï©-4-Íª	P	C25H29NO4	407.20966	430.20269	8.90771	[M+Na]+	4.593	0.72	1	C18	Phenylpropanoids and polyketides	±½±ûËØÀàºÍ¾ÛÍªÀà	Isoflavonoids	Òì»ÆÍªÀà	O-methylated isoflavonoids	O-¼×»ù»¯Òì»ÆÍª	"903856-71-3"	-	-	-	-	8071071	CC1CCN(CC1)CCOC2=C(C3=C(C=C2)C(=O)C(=CO3)C4=CC=C(C=C4)OC)C	PUOWONDTNIDMCH-UHFFFAOYSA-N	0.235391168304361	-2.0868679023042196	0.017720208814137	1	1.53207632651166	down	3500491.9506564867	8576087.91854182	4489737.110866628	17769507.258925773	36588599.42889454	16019712.069783451
Com_6587_pos	Kopsiloscine B	-	P	C23H28N2O6	428.19474	429.19811	9.15748	[M+H]+	5.436	-	3	C18	Alkaloids and derivatives	ÉúÎï¼î¼°ÆäÑÜÉúÎï	Aspidofractine alkaloids	°¢ßßÎ÷Í¡ÉúÎï¼î	-	-	-	-	-	-	-	-	COC(=O)C1(C(C23CCCN4C2C5(C1(CC3)N(C6=CC=CC=C65)C(=O)OC)CC4)O)O	GMLJERYGIGLLSG-NQBQLGQDSA-N	0.577613177555854	-0.7918244389198598	0.0177324822750888	1	1.54876389180713	down	25503784.358841047	20653045.64591933	29619652.166126493	52011694.60593667	37984530.50325232	41192752.4199109
Com_498_pos	Fusaric acid	5-¶¡»ùßÁà¤-2-ôÈËá	P	C10H13NO2	179.09463	180.10199	0.32470	[M+H]+	5.336	0.56	1	C18	Organoheterocyclic compounds	ÓÐ»úÔÓ»·»¯ºÏÎï	Pyridines and derivatives	ßÁà¤¼°ÆäÑÜÉúÎï	Pyridinecarboxylic acids and derivatives	ßÁà¤ôÈËá¼°ÆäÑÜÉúÎï	"536-69-6"	HMDB0252556	C10146	-	-	3442	CCCCC1=CN=C(C=C1)C(=O)O	DGMPVYSXXIOGJY-UHFFFAOYSA-N	1.66378654551605	0.7344703556672764	0.0177552532850467	1	1.56675985711839	up	31178250.38681754	39585957.03101003	37329861.49004022	19882220.36025997	26188325.19983532	18898166.441564012
Com_3752_pos	N-Isovaleryl-L-homoserine lactone	-	P	C9H15NO3	185.10519	186.11235	0.77303	[M+H]+	1.846	0.69	2	C18	Organic acids and derivatives	ÓÐ»úËá¼°ÆäÑÜÉúÎï	Carboxylic acids and derivatives	ôÈËá¼°ÆäÑÜÉúÎï	Amino acids, peptides, and analogues	°±»ùËá¡¢ëÄºÍÀàËÆÎï	-	-	C20673	-	LMFA08030043	-	CC(C)CC(=O)NC1CCOC1=O	DUHWGLQNCKHNBY-ZETCQYMHSA-N	0.377932864211368	-1.40379811724414	0.018616827047027	1	1.60998169773086	down	10236770.781365272	10473472.119731877	12661713.814813375	23903691.386713017	39959364.57632076	24438226.820477925
Com_7124_pos	Cononitarine B	-	P	C43H52N4O6	720.38869	721.39289	4.29575	[M+H]+	6.237	-	3	C18	Alkaloids and derivatives	ÉúÎï¼î¼°ÆäÑÜÉúÎï	Ibogan-type alkaloids	IboganÐÍÉúÎï¼î	-	-	-	-	-	-	-	-	CCC1CC2CC3(C1N(C2)CCC4=C3NC5=C4C=CC(=C5C6CC7C(=CC)CN(C(C7(CO)C(=O)OC)CC8=C6NC9=CC=CC=C89)C)O)C(=O)OC	AKMMTZWJQROODJ-JVSOVFTPSA-N	0.167119453984509	-2.5810484109595073	0.0188585751988391	1	1.64406656944413	down	8522814.883571109	18276277.112608686	21121045.38768235	89344497.35244797	106805753.79287921	90591574.78419127
Com_2395_pos	Stearoylethanolamide	Ó²Ö¬õ£°·MEA	P	C20H41NO2	327.31373	350.30296	0.09991	[M+Na]+	10.011	-	3	C18	Organic nitrogen compounds	ÓÐ»úµª»¯ºÏÎï	Organonitrogen compounds	ÓÐ»úµª»¯ºÏÎï	Amines	°·Àà	"111-57-9"	HMDB0013078	-	-	LMFA08040051	27902	CCCCCCCCCCCCCCCCCC(=O)NCCO	OTGQIQQTPXJQRG-UHFFFAOYSA-N	1.86258163373275	0.8973036577898251	0.0191157327264118	1	1.57362859599804	up	1466226.1669486328	1893719.497194617	1615464.928486454	1012560.0594907476	975232.5223204469	683451.7290535136
Com_4119_pos	Mukonal	-	P	C13H9NO2	211.06333	212.07256	9.11089	[M+H]+	1.567	-	3	C18	Organoheterocyclic compounds	ÓÐ»úÔÓ»·»¯ºÏÎï	Indoles and derivatives	ßÅßá¼°ÆäÑÜÉúÎï	Carbazoles	ßÇßòÀà	"20323-67-5"	HMDB0030216	-	-	-	504068	OC1=C(C=O)C=C2C(NC3=CC=CC=C23)=C1	NEAHWGSQUXSRNW-UHFFFAOYSA-N	2.66316193243302	1.4131401536763444	0.0195439104269442	1	1.60619649998708	up	4601000.741150146	6164595.082767778	5262658.153284674	1383876.631690771	2649371.5608038916	1985257.0219289416
Com_2997_pos	1-Aminopiperidine	-	P	C5H12N2	100.10005	101.10753	1.82595	[M+H]+	1.431	-	3	C18	Organoheterocyclic compounds	ÓÐ»úÔÓ»·»¯ºÏÎï	Piperidines	ßßà¤Àà	-	-	"-"	HMDB0243829	-	-	-	16658	NN1CCCCC1	LWMPFIOTEAXAGV-UHFFFAOYSA-N	0.231534838985391	-2.1106988031305494	0.0196509128379261	1	1.6471897681427	down	1005604.9984818512	681466.1097231155	1553884.0163119826	4207422.403010325	4744759.974049386	5045517.229267994
Com_2541_pos	ethyl 5-[(E)-dimethylaminomethylideneamino]-1-(4-methylquinolin-2-yl)pyrazole-4-carboxylate	?ÒÒ»ù5-[(E)-¶þ¼×°±»ùÑÇ¼×°±»ù]-1-(4-¼×»ùà­ßø-2-»ù)ßÁßò-4-ôÈËáõ¥	P	C19H21N5O2	351.16952	374.15600	7.26153	[M+Na]+	2.100	0.50	2	C18	Organoheterocyclic compounds	ÓÐ»úÔÓ»·»¯ºÏÎï	Pyridines and derivatives	ßÁà¤¼°ÆäÑÜÉúÎï	Pyrazolylpyridines	ßÁßò»ùßÁà¤Àà	"1001873-44-4"	-	-	-	-	9636169	CCOC(=O)C1=C(N(N=C1)C2=NC3=CC=CC=C3C(=C2)C)/N=C/N(C)C	FXZOUAVYHKINGZ-UDWIEESQSA-N	0.665607186561346	-0.587257084544711	0.0200392971439029	1	1.62733071158828	down	14121355.174944462	15075273.617853183	14601061.432305884	19187287.055654492	23988308.152488105	22625512.576421387
Com_3553_pos	(R)-AMAA	-	P	C6H8N2O4	172.04841	173.05594	1.30999	[M+H]+	4.536	-	3	C18	Organic acids and derivatives	ÓÐ»úËá¼°ÆäÑÜÉúÎï	Carboxylic acids and derivatives	ôÈËá¼°ÆäÑÜÉúÎï	Amino acids, peptides, and analogues	°±»ùËá¡¢ëÄºÍÀàËÆÎï	-	-	C13739	-	-	-	CC1=C(C(=O)NO1)C(C(=O)O)N	XIHYCWZNHQMZSX-SCSAIBSYSA-N	0.631898179912459	-0.662235984538175	0.0204414275050834	1	1.53206270043281	down	724364.0919670035	915517.8757962456	774467.3140806303	1075059.3346102964	1258333.3970399825	1487395.7412305195
Com_6101_pos	15-keto-PGE1	15-ÍªÇ°ÁÐÏÙËØE1	P	C20H32O5	352.22498	353.23037	5.40244	[M+H]+	6.413	0.51	2	C18	Lipids and lipid-like molecules	Ö¬ÖÊºÍÀàÖ¬·Ö×Ó	Fatty Acyls	Ö¬·¾õ£Àà	Eicosanoids	Àà¶þÊ®ÍéËá	"22973-19-9"	HMDB0001320	C04654	-	LMFA03010146	-	CCCCCC(=O)C=CC1C(CC(=O)C1CCCCCCC(=O)O)O	VXPBDCBTMSKCKZ-XQHNHVHJSA-N	4.56963318652082	2.192078361951454	0.0211896541670419	1	1.65822891400922	up	32530898.147137832	46191623.86191664	69168380.61834702	10698571.418895325	10816665.984692372	10848608.13737158
Com_15_pos	2,3-Dimethylpyrazine	2,3-¶þ¼×»ùßÁàº	P	C6H8N2	108.06875	109.07603	0.15592	[M+H]+	5.458	0.68	1	C18	Organoheterocyclic compounds	ÓÐ»úÔÓ»·»¯ºÏÎï	Diazines	¶þàºÀà	Pyrazines	ßÁàºÀà	"5910-89-4"	HMDB0032971	-	-	-	22201	CC1=NC=CN=C1C	OXQOBQJCDNLAPO-UHFFFAOYSA-N	4.79892750245904	2.262712018381706	0.0214120397074829	1	1.51138486140271	up	12784792.247022554	4902093.585754552	11752904.65556755	1182447.8519086877	1651445.787104252	3300766.7560981065
Com_4132_pos	Methoxamine	¼×ÑõÃ÷	P	C11H17NO3	211.12084	212.12835	0.99457	[M+H]+	0.677	0.51	2	C18	Benzenoids	±½Àà»¯ºÏÎï	Benzene and substituted derivatives	±½¼°ÆäÈ¡´úÑÜÉúÎï	Methoxybenzenes	¼×Ñõ»ù±½Àà	"390-28-3"	HMDB0014861	C07513	-	-	-	CC(C(C1=C(C=CC(=C1)OC)OC)O)N	WJAJPNHVVFWKKL-UHFFFAOYSA-N	1.56392305392851	0.6451695328200823	0.0221938485877	1	1.524254878227	up	6899796.082150747	5466708.739145309	6522902.808460372	4228527.953954549	3311232.9856222174	4538459.649541716
Com_5726_pos	5-borylporphine	5-Åð»ùß²ßø	P	C20H13BN4	320.12333	321.12928	4.20350	[M+H]+	1.615	0.53	2	C18	Organoheterocyclic compounds	ÓÐ»úÔÓ»·»¯ºÏÎï	Tetrapyrroles and derivatives	ËÄßÁ¿©¼°ÆäÑÜÉúÎï	Porphyrins	ß²ßø	-	-	-	-	-	-	[B]C1=C2C=CC(=N2)C=C3C=CC(=CC4=CC=C(N4)C=C5C=CC1=N5)N3	RTVHZRIAYRAECH-UHFFFAOYSA-N	0.370012506071604	-1.4343540615982835	0.022685726178614	1	1.54592584989659	down	4455779.130600224	6504940.431698769	6295577.147155826	10063187.26698448	19860587.164989244	16713288.981540836
Com_3650_pos	3,7-Dimethylguanine	-	P	C7H9N5O	179.08071	180.08813	0.64313	[M+H]+	4.363	0.76	2	C18	Organoheterocyclic compounds	ÓÐ»úÔÓ»·»¯ºÏÎï	Imidazopyrimidines	ßäßò²¢à×à¤Àà	Purines and purine derivatives	àÑßÊºÍàÑßÊÑÜÉúÎï	-	-	-	-	-	-	CN1C=NC2=C1C(=O)N=C(N2C)N	KDXAUYFKVGLUHH-UHFFFAOYSA-N	0.49653826168936	-1.0100232032713303	0.0228383833550824	1	1.53171358729049	down	19022319.621229272	26169352.539235204	24575105.743877444	38208851.71082789	61241831.86826147	41055664.64667695
Com_3303_pos	Pyridoxal	3-ôÇ»ù-5-ôÇ¼×»ù-2-¼×»ùßÁà¤-4-¼×È©	P	C8H9NO3	167.05824	150.05480	0.92526	[M+H-H2O]+	1.748	0.82	2	C18	Organoheterocyclic compounds	ÓÐ»úÔÓ»·»¯ºÏÎï	Pyridines and derivatives	ßÁà¤¼°ÆäÑÜÉúÎï	Pyridine carboxaldehydes	ßÁà¤¼×È©	"66-72-8"	HMDB0001545	C00250	map00750;map01100;map01120;map01240;map04977	-	-	O=CC1=C(O)C(=NC=C1CO)C	RADKZDMFGJYCBB-UHFFFAOYSA-N	0.343634841460555	-1.5410517747845727	0.0230776482297145	1	1.63968111559871	down	2345621.718150333	3086788.491592411	4289663.34404171	9051958.605557956	9599534.884818664	9640380.268589789
Com_2365_pos	Pregnanediol	ÔÐçÞ¶þ´¼	P	C21H36O2	320.27153	343.25780	8.53327	[M+Na]+	11.161	0.63	2	C18	Lipids and lipid-like molecules	Ö¬ÖÊºÍÀàÖ¬·Ö×Ó	Steroids and steroid derivatives	Àà¹Ì´¼ºÍÀà¹Ì´¼ÑÜÉúÎï	Pregnane steroids	ÈÑÉïÀà¹Ì´¼	"80-92-2"	HMDB0004025	C05484	map00140;map01100	LMST02030264	219833	[H][C@@]1(CC[C@@]2([H])[C@]3([H])CC[C@]4([H])C[C@H](O)CC[C@]4(C)[C@@]3([H])CC[C@]12C)[C@H](C)O	YWYQTGBBEZQBGO-BERLURQNSA-N	0.278200936274728	-1.8458008196634506	0.0232328856643201	1	1.50482868965789	down	9148392.524083495	20684171.752054438	13504663.797388924	59638153.62226328	28936186.720094524	67202375.0556473
Com_2447_pos	2-(4-{3-methyl-3H-imidazo[4,5-b]pyridin-2-yl}piperazin-1-yl)-1,3-benzoxazole	2-(4-{3-¼×»ù-3H-ßäßò²¢[4,5-b]ßÁà¤-2-»ù}ßßàº-1-»ù)-1,3-±½²¢¶ñßò	P	C18H18N6O	334.15421	357.14691	9.80803	[M+Na]+	7.970	0.85	1	C18	-	-	-	-	-	-	"2415469-84-8"	-	-	-	-	156008412	CN1C2=C(C=CC=N2)N=C1N3CCN(CC3)C4=NC5=CC=CC=C5O4	PWYOOQLWDHEEON-UHFFFAOYSA-N	1.69404647897586	0.7604734579452522	0.0237272658331042	1	1.63789686650677	up	10147257.111192223	11750827.326043537	8682528.077014303	6201329.244877112	5998919.549694716	5851565.540969684
Com_6259_pos	Biocytin	ÉúÎï°ûËØ	P	C16H28N4O4S	372.18313	373.19038	0.13230	[M+H]+	4.773	0.52	2	C18	Organic acids and derivatives	ÓÐ»úËá¼°ÆäÑÜÉúÎï	Carboxylic acids and derivatives	ôÈËá¼°ÆäÑÜÉúÎï	Amino acids, peptides, and analogues	°±»ùËá¡¢ëÄºÍÀàËÆÎï	"576-19-2"	HMDB0003134	C05552	map00780;map01100;map04977	-	-	C1C2C(C(S1)CCCCC(=O)NCCCCC(C(=O)O)N)NC(=O)N2	BAQMYDQNMFBZNA-MNXVOIDGSA-N	0.255627970730166	-1.967882390738992	0.023732243123991	1	1.61794947349875	down	12561767.42069232	29903486.309906762	19057561.83124323	86567149.4684994	83837185.39342874	70268919.26636957
Com_103_pos	3-aminoazepan-2-one	DL-°±»ù¼ºÄÚõ£°·	P	C6H12N2O	128.09496	129.10217	0.67450	[M+H]+	1.433	0.82	1	C18	Organoheterocyclic compounds	ÓÐ»úÔÓ»·»¯ºÏÎï	Azepines	µª×¿Àà	-	-	"671-42-1"	-	-	-	-	102463	C1CCNC(=O)C(C1)N	BOWUOGIPSRVRSJ-UHFFFAOYSA-N	0.563477440455064	-0.8275702434874109	0.0238957660729184	1	1.63719792884551	down	110010595.1336754	82259381.74080549	80313380.12436964	161155867.44819534	167851923.8798429	154744241.01368675
Com_5828_pos	icosasphinganine	-	P	C20H43NO2	329.32938	330.33672	0.10964	[M+H]+	7.839	0.87	2	C18	Organic nitrogen compounds	ÓÐ»úµª»¯ºÏÎï	Organonitrogen compounds	ÓÐ»úµª»¯ºÏÎï	Amines	°·Àà	-	-	-	-	LMSP01040011	-	CCCCCCCCCCCCCCCCCC(C(CO)N)O	UFMHYBVQZSPWSS-VQTJNVASSA-N	2.39918736914601	1.2625458320715497	0.0242314494590043	1	1.59225085209887	up	735573564.1215377	417901398.08306885	596861948.8628261	273485898.18895614	223178869.38718206	232889302.93001917
Com_7151_pos	Manassantin A	-	P	C42H52O11	732.35096	733.36203	5.14562	[M+H]+	5.541	-	3	C18	Lignans, neolignans and related compounds	Ä¾Ö¬ËØ¡¢ÐÂÄ¾Ö¬ËØ¼°Ïà¹Ø»¯ºÏÎï	Furanoid lignans	ß»à«ÀàÄ¾Ö¬ËØ	Tetrahydrofuran lignans	ËÄÇâß»à«Ä¾Ö¬ËØ	-	HMDB0254321	-	-	-	-	CC1C(C(OC1C2=CC(=C(C=C2)OC(C)C(C3=CC(=C(C=C3)OC)OC)O)OC)C4=CC(=C(C=C4)OC(C)C(C5=CC(=C(C=C5)OC)OC)O)OC)C	ZGXXNVOBEIRACL-VOGCUZRYSA-N	5.46974383288743	2.451473268177438	0.024370850404958	1	1.63749166535274	up	103339870.0790183	108571842.82099861	96561731.97933362	22706216.75671877	9782497.319048202	23907609.82968179
Com_720_pos	Camalexin	2-(1H-ßÅßá-3-»ù)àçßò	P	C11H8N2S	200.04082	201.04864	2.60024	[M+H]+	6.230	-	3	C18	Organoheterocyclic compounds	ÓÐ»úÔÓ»·»¯ºÏÎï	Indoles and derivatives	ßÅßá¼°ÆäÑÜÉúÎï	Indoles	ßÅßá	"135531-86-1"	HMDB0038631	C21721	-	-	636970	N1C=C(C2=NC=CS2)C2=CC=CC=C12	IYODIJVWGPRBGQ-UHFFFAOYSA-N	0.531607510856409	-0.9115666069046782	0.0246521276313844	1	1.57132183388754	down	651470.2070961052	1026046.243500206	772469.2509230012	1427689.483715824	1725812.5169129458	1455134.3551150267
Com_3115_pos	Dimethyl trisulfide	¶þ¼×»ùÈýÁò	P	C2H6S3	125.96316	126.97171	9.87418	[M+H]+	0.567	-	3	C18	Organosulfur compounds	ÓÐ»úÁò»¯ºÏÎï	Organic trisulfides	ÓÐ»úÈýÁò»¯Îï	-	-	"3658-80-8"	HMDB0013780	C08372	-	-	19310	CSSSC	YWHLKYXPLRWGSE-UHFFFAOYSA-N	1.62454460805028	0.7000353588901403	0.02471704920163	1	1.4995104919324	up	13543978.736846702	9800228.15154286	12985623.787921587	8809739.62090807	7113520.027985444	6439826.286870974
Com_6194_pos	7-(2'-Hydroxy-3'-chloroprenyloxy)-4,8-dimethoxyfuroquinoline	7-(2'-ôÇ»ù-3'-ÂÈÒìÎì¶þÏ©»ùÑõ)-4,8-¶þ¼×Ñõ»ùß»à«à­ßø	P	C18H20ClNO5	365.10300	366.10874	4.24853	[M+H]+	6.078	-	3	C18	Organoheterocyclic compounds	ÓÐ»úÔÓ»·»¯ºÏÎï	Quinolines and derivatives	à­ßø¼°ÆäÑÜÉúÎï	Furanoquinolines	ß»à«à­ßøÀà	-	-	-	-	-	-	CC(C)(C(COC1=C(C2=C(C=C1)C(=C3C=COC3=N2)OC)OC)O)Cl	GYELSEKKRALRGC-ZDUSSCGKSA-N	0.463454162288893	-1.1095014380401418	0.0248377579099429	1	1.54740591701176	down	984335.1870459529	1226969.3676087845	687281.1983774645	2317508.760113798	2211728.7758980226	1725071.9273378213
Com_6645_pos	Tyr Phe Asn	ÀÒ°±Ëá-±½±û°±Ëá-Ìì¶¬õ£°·	P	C22H26N4O6	442.18524	443.19478	5.05764	[M+H]+	1.912	-	3	C18	Organic acids and derivatives	ÓÐ»úËá¼°ÆäÑÜÉúÎï	Carboxylic acids and derivatives	ôÈËá¼°ÆäÑÜÉúÎï	Amino acids, peptides, and analogues	°±»ùËá¡¢ëÄºÍÀàËÆÎï	-	-	-	-	-	-	C1=CC=C(C=C1)CC(C(=O)NC(CC(=O)N)C(=O)O)NC(=O)C(CC2=CC=C(C=C2)O)N	BGFCXQXETBDEHP-BZSNNMDCSA-N	1.5348730830327	0.618119365660998	0.0250138556370996	1	1.5277058576984	up	2456337.632513324	3282568.6225812463	2520500.0247273934	1697089.8717774625	2064223.9232510945	1619851.834316173
Com_2080_pos	cis-11,14,17-Eicosatrienoic acid	¶þÊ®Ì¼ÈýÏ©Ëá(Ë³-11,14,17)	P	C20H34O2	306.25588	307.26241	2.49534	[M+H]+	8.532	0.68	1	C18	Lipids and lipid-like molecules	Ö¬ÖÊºÍÀàÖ¬·Ö×Ó	Fatty Acyls	Ö¬·¾õ£Àà	Fatty acids and conjugates	Ö¬·¾ËáºÍ½áºÏÎï	"2091-27-2"	HMDB0244373	C16522	map01040	LMFA01030090	3210	CCC=CCC=CCC=CCCCCCCCCCC(O)=O	AHANXAKGNAKFSK-UHFFFAOYSA-N	0.384079905398813	-1.3805216091226253	0.0252384958797707	1	1.51335016803303	down	1719326.368163271	2481633.5929291938	2803323.235377989	7964705.072655582	3940693.478797872	6331127.489130432
Com_5154_pos	O-glutarylcarnitine	-	P	C12H21NO6	275.13689	276.14562	5.16942	[M+H]+	2.035	-	3	C18	Lipids and lipid-like molecules	Ö¬ÖÊºÍÀàÖ¬·Ö×Ó	Fatty Acyls	Ö¬·¾õ£Àà	Fatty acid esters	Ö¬·¾Ëáõ¥	-	HMDB0240779	-	-	LMFA07070091	-	C[N+](C)(C)CC(CC(=O)[O-])OC(=O)CCCC(=O)O	NXJAXUYOQLTISD-UHFFFAOYSA-N	4.77683185206409	2.2560540937941425	0.0257019505794386	1	1.54955985677759	up	2211904.6456665024	3023109.2305842335	1528066.6681842094	413577.4501268185	777889.320528825	224342.02351670768
Com_6990_pos	Asterinic acid	-	P	C40H50O4	594.37091	595.38325	8.46367	[M+H]+	8.360	0.62	2	C18	Lipids and lipid-like molecules	Ö¬ÖÊºÍÀàÖ¬·Ö×Ó	Prenol lipids	ÒìÎìÏ©´¼Ö¬	Triterpenoids	ÈýÝÆÀà	-	HMDB0036872	-	-	LMPR01070051	-	CC1=C(C(CC(C1=O)O)(C)C)C=CC(=CC=CC(=CC=CC=C(C)C=CC=C(C)C#CC2=C(C(=O)C(CC2(C)C)O)C)C)C	BZQRJBLJDFPOBX-AKKQMVQHSA-N	1.89911360378071	0.9253262091782438	0.0259382385589829	1	1.52128071934404	up	49903310.35714819	39227517.23963352	30699188.307626933	24362281.367232148	17843514.298460275	20892070.447137184
Com_5808_pos	Tiapride	Ì©±ØÀû	P	C15H24N2O4S	328.14568	329.15466	5.09401	[M+H]+	2.017	-	3	C18	Benzenoids	±½Àà»¯ºÏÎï	Benzene and substituted derivatives	±½¼°ÆäÈ¡´úÑÜÉúÎï	Benzenesulfonyl compounds	±½»Çõ£»ù»¯ºÏÎï	"51012-32-9"	HMDB0042039	-	-	-	5467	O=S(=O)(C1=CC=C(OC)C(=C1)C(O)=NCCN(CC)CC)C	JTVPZMFULRWINT-UHFFFAOYSA-N	0.0768806803649341	-3.701235086301287	0.026347259104038	1	1.62385914228447	down	183890.2044060333	885451.080870597	633510.8267219247	6572245.173020567	8521784.535503102	7055255.442381936
Com_4271_pos	4-methoxy DMT	-	P	C13H18N2O	218.14191	219.14960	1.78334	[M+H]+	6.048	0.68	2	C18	Organoheterocyclic compounds	ÓÐ»úÔÓ»·»¯ºÏÎï	Indoles and derivatives	ßÅßá¼°ÆäÑÜÉúÎï	Tryptamines and derivatives	É«°·¼°ÆäÑÜÉúÎï	"3965-97-7"	-	-	-	-	-	CN(C)CCC1=CNC2=C1C(=CC=C2)OC	HFYHBTWTJDAYGW-UHFFFAOYSA-N	0.338203181135913	-1.5640378650997793	0.0263688831909986	1	1.52808191498839	down	24149113.56345706	52543545.91025613	49167695.19784127	110619133.11756422	162695111.00706005	98829962.94294675
Com_7034_pos	Karaconitine	-	P	C34H47NO11	645.31491	646.32571	5.42288	[M+H]+	4.847	-	3	C18	Lipids and lipid-like molecules	Ö¬ÖÊºÍÀàÖ¬·Ö×Ó	Prenol lipids	ÒìÎìÏ©´¼Ö¬	Diterpenoids	¶þÝÆÀà	-	-	-	-	-	-	CCN1CC2(CC(C(C34C2C(C(C31)C5(C6C4CC(C6OC(=O)C7=CC=CC=C7)(C(C5O)OC)O)OC(=O)C)OC)OC)O)COC	HZQIKAUHRQRVMI-UKWDDQKWSA-N	50.8626999542571	5.668536141799976	0.0265160021832811	1	1.633860094396	up	263104505.2822503	312987329.1476128	308452949.9012179	6241297.258400659	943749.2594187387	10205787.730590314
Com_6029_pos	Aglatomin A	¸Ê²Ý¼îA	P	C22H36O3	348.26644	349.27063	8.89182	[M+H]+	8.881	0.52	2	C18	Lipids and lipid-like molecules	Ö¬ÖÊºÍÀàÖ¬·Ö×Ó	Steroids and steroid derivatives	Àà¹Ì´¼ºÍÀà¹Ì´¼ÑÜÉúÎï	Pregnane steroids	ÈÑÉïÀà¹Ì´¼	-	-	-	-	-	-	CCC1C(=O)CC2C1(CCC3C2CCC4C3(CC(C(C4)O)OC)C)C	VSYFJHFESQENRE-RUVDJVHTSA-N	0.159492814208093	-2.648436668639418	0.0266818738843831	1	1.63081565555859	down	12139110.217237549	12747992.525929118	13821114.01323962	107164145.7443097	40998437.850271285	94533094.88221289
Com_3980_pos	2,3-Dihydro-6-methyl-5-(5-methyl-2-furanyl)-1H-pyrrolizine	2,3-¶þÇâ-6-¼×»ù-5-(5-¼×»ù-2-ß»à«»ù)-1H-ßÁ¿©ßø	P	C13H15NO	201.11536	202.12293	1.33222	[M+H]+	6.048	0.51	2	C18	Organoheterocyclic compounds	ÓÐ»úÔÓ»·»¯ºÏÎï	Pyrrolizines	ßÁ¿©àºÀà	-	-	"97073-02-4"	HMDB0040007	-	-	-	86127314	CC1=CC=C(O1)C1=C(C)C=C2CCCN12	LDTMEECXWUGWBZ-UHFFFAOYSA-N	0.357788818922805	-1.4828197917252313	0.0274586514003288	1	1.53364709837314	down	13836426.038493805	29839701.524427302	26164439.43689088	58270659.92798985	83058938.83579521	53870931.007047445
Com_3793_pos	3-(2'-Hydroxyethyl)-5-(2''-hydroxypropyl)-dihydrofuran-2(3H)-one	-	P	C9H16O4	188.10486	189.11325	5.75486	[M+H]+	4.927	-	3	C18	Organoheterocyclic compounds	ÓÐ»úÔÓ»·»¯ºÏÎï	Lactones	ÄÚõ¥Àà	Gamma butyrolactones	¦Ã-¶¡ÄÚõ¥	-	-	-	-	-	-	CC(CC1CC(C(=O)O1)CCO)O	FWOZSTFAXJAMFE-PRJMDXOYSA-N	13.7409251889979	3.7804072402837434	0.0275446339009635	1	1.63242579218765	up	19833653.131730955	18790577.066954296	21372766.363243185	465778.1062439067	1637836.0661194215	2262685.457152672
Com_3781_pos	Selegiline	Ë¾À´¼ªÀ¼	P	C13H17N	187.13610	188.14379	2.04725	[M+H]+	6.087	-	3	C18	Benzenoids	±½Àà»¯ºÏÎï	Benzene and substituted derivatives	±½¼°ÆäÈ¡´úÑÜÉúÎï	Phenethylamines	±½ÒÒ°·Àà	"14611-51-9"	HMDB0015171	C07245	-	-	5195	CC(CC1=CC=CC=C1)N(C)CC#C	MEZLKOACVSPNER-UHFFFAOYSA-N	1.70322481534775	0.7682688745824666	0.0283279675113483	1	1.52354362674399	up	2208584.1589648155	3230408.7607880174	3107325.7847017	1406683.8553101777	1905088.0550449388	1705956.0063847557
Com_5655_pos	(+)-Breoganine	-	P	C18H19NO4	313.13141	314.13958	2.78217	[M+H]+	2.809	-	3	C18	Alkaloids and derivatives	ÉúÎï¼î¼°ÆäÑÜÉúÎï	Cularin alkaloids and derivatives	Cularin ÉúÎï¼î¼°ÑÜÉúÎï	-	-	-	-	-	-	-	-	CN1CCC2=C3C1CC4=CC(=C(C=C4OC3=C(C=C2)O)OC)O	NEQWPVBUZDJIHK-LBPRGKRZSA-N	0.285965039166855	-1.806089314679612	0.0283311376567879	1	1.58043000838938	down	544602.2193320694	389897.34241625015	419599.9798103118	2419151.2742201365	1058344.6153490003	1257696.7252474676
Com_5510_pos	MG(0:0/14:1(9Z)/0:0)	µ¥õ£»ù¸ÊÓÍ(0:0/14:1(9Z)/0:0)	P	C17H32O4	300.23006	301.23750	0.46408	[M+H]+	7.553	-	3	C18	Lipids and lipid-like molecules	Ö¬ÖÊºÍÀàÖ¬·Ö×Ó	Glycerolipids	¸ÊÓÍÖ¬	Monoradylglycerols	µ¥õ£»ù¸ÊÓÍ	"-"	HMDB0011531	-	-	-	53480959	[H]C(CO)(CO)OC(=O)CCCCCCC\C=C/CCCC	UETKPVCPWANBPE-WAYWQWQTSA-N	0.504238713925063	-0.9878212066719526	0.0289180909854943	1	1.47743921300313	down	914348.6809543917	1415519.06299339	920402.149003943	2137808.2245055772	2686339.3992363	1621747.5508891665
Com_18_pos	1,3,5-Trimethylpyrazole	1,3,5-Èý¼×»ùßÁßò	P	C6H10N2	110.08440	111.09183	1.20134	[M+H]+	4.526	0.79	1	C18	Organoheterocyclic compounds	ÓÐ»úÔÓ»·»¯ºÏÎï	Azoles	ßòÀà	Pyrazoles	ßÁßòÀà	"1072-91-9"	-	-	-	-	14081	CC1=CC(=NN1C)C	HNOQAFMOBRWDKQ-UHFFFAOYSA-N	2.62075745082327	1.3899838394783992	0.0289950660420258	1	1.50721624016133	up	8069291.406907402	15147163.138317758	11261846.535772488	3583822.4820042485	6466573.764528385	3105457.2530603088
Com_5652_pos	Neoamphimedine	-	P	C19H11N3O2	313.08513	314.09193	1.58271	[M+H]+	2.358	-	3	C18	Organoheterocyclic compounds	ÓÐ»úÔÓ»·»¯ºÏÎï	Quinolines and derivatives	à­ßø¼°ÆäÑÜÉúÎï	Benzoquinolines	±½²¢à­ßøÀà	-	-	-	-	-	-	CN1C=CC2=C(C1=O)C(=O)C3=NC=CC4=C3C2=NC5=CC=CC=C45	HHTUKGISODJJKH-UHFFFAOYSA-N	1.71165734820348	0.7753939216428268	0.0291292290931102	1	1.50043966257082	up	20530125.30263734	29005809.334165372	20903474.11965114	11846570.31590579	17053391.020904437	12252789.726587703
Com_4753_pos	S(-)-Pindolol	-	P	C14H20N2O2	248.15248	249.15831	5.88415	[M+H]+	6.090	-	3	C18	Organoheterocyclic compounds	ÓÐ»úÔÓ»·»¯ºÏÎï	Indoles and derivatives	ßÅßá¼°ÆäÑÜÉúÎï	Indoles	ßÅßá	-	-	-	-	-	-	CC(C)NCC(COC1=CC=CC2=C1C=CN2)O	JZQKKSLKJUAGIC-NSHDSACASA-N	2.20211940327604	1.138892696805968	0.0292207656302781	1	1.59706825270125	up	4553776.795890359	5092865.948323719	5348504.634548382	2005916.926698228	3029680.5328232977	1773818.6677123313
Com_6806_pos	Arg Tyr Tyr	¾«°±ËáÀÒ°±Ëá	P	C24H32N6O6	500.23833	501.24187	7.49894	[M+H]+	2.710	-	3	C18	Organic acids and derivatives	ÓÐ»úËá¼°ÆäÑÜÉúÎï	Carboxylic acids and derivatives	ôÈËá¼°ÆäÑÜÉúÎï	Amino acids, peptides, and analogues	°±»ùËá¡¢ëÄºÍÀàËÆÎï	-	-	-	-	-	-	C1=CC(=CC=C1CC(C(=O)NC(CC2=CC=C(C=C2)O)C(=O)O)NC(=O)C(CCCN=C(N)N)N)O	CNBIWSCSSCAINS-UFYCRDLUSA-N	2.64211305138567	1.4016921982971058	0.0292533873754762	1	1.48409524754783	up	7170464.850525249	9299125.940083727	14489816.461925823	3326342.9800983677	5598523.607292991	2792802.812219689
Com_5827_pos	N-Acylsphinganine	N-õ£»ù¶þÇâÇÊ°±´¼	P	C19H39NO3	329.29299	330.30049	0.59049	[M+H]+	6.911	-	3	C18	Organic acids and derivatives	ÓÐ»úËá¼°ÆäÑÜÉúÎï	Carboxylic acids and derivatives	ôÈËá¼°ÆäÑÜÉúÎï	Carboxylic acid derivatives	ôÈËáÑÜÉúÎï	-	HMDB0006752	-	-	-	-	CCCCCCCCCCCCCCCC(C(CO)NC=O)O	XSDVOEIEBUGRQX-RBUKOAKNSA-N	2.06803831133827	1.0482629124738163	0.0298923427090132	1	1.62365612436851	up	1912770.955187524	1899835.8119097904	1938356.1799413392	1114177.8817494106	956053.9659145818	710646.4926976505
Com_5844_pos	Alitame	°¢Á¦Ìð	P	C14H25N3O4S	331.15658	332.16397	0.27046	[M+H]+	4.536	-	3	C18	Organic acids and derivatives	ÓÐ»úËá¼°ÆäÑÜÉúÎï	Carboxylic acids and derivatives	ôÈËá¼°ÆäÑÜÉúÎï	Amino acids, peptides, and analogues	°±»ùËá¡¢ëÄºÍÀàËÆÎï	"80863-62-3"	HMDB0037324	-	-	-	13362146	CC(NC(=O)C(N)CC(O)=O)C(=O)NC1C(C)(C)SC1(C)C	IVBOUFAWPCPFTQ-UHFFFAOYSA-N	5.80762355267512	2.5379479415757307	0.030697539819646	1	1.61447479087517	up	31834266.617420968	37610320.10429229	33115635.369327832	6986300.521964154	2665134.2820260036	8008150.250175352
Com_2402_pos	Omeprazole sulfide	°ÂÃÀÀ­ßòÁòÃÑ	P	C17H19N3O2S	329.11980	352.11146	6.98080	[M+Na]+	3.316	-	3	C18	Organoheterocyclic compounds	ÓÐ»úÔÓ»·»¯ºÏÎï	Benzimidazoles	±½²¢ßäßòÀà	-	-	"73590-85-9"	HMDB0259389	-	-	-	155794	CC1=CN=C(C(=C1OC)C)CSC2=NC3=C(N2)C=C(C=C3)OC	XURCIPRUUASYLR-UHFFFAOYSA-N	1.76350376554099	0.8184446562980534	0.0308010173216807	1	1.52290021742429	up	5995200.211998557	7123121.270383715	5448164.529001183	3350620.144587821	2763897.6135607096	4413662.77323115
Com_6669_pos	11-(5-ethyl-3,4-Dimethylfuran-2-yl)undecanoylcarnitine	11-(5-ÒÒ»ù-3,4-¶þ¼×»ùß»à«-2-»ù)Ê®Ò»õ£Èâ¼î	P	C26H45NO5	451.32977	452.33459	5.48145	[M+H]+	10.257	-	3	C18	Lipids and lipid-like molecules	Ö¬ÖÊºÍÀàÖ¬·Ö×Ó	Fatty Acyls	Ö¬·¾õ£Àà	Fatty acid esters	Ö¬·¾Ëáõ¥	"-"	HMDB0241830	-	-	-	-	CCC1=C(C)C(C)=C(CCCCCCCCCCC(=O)OC(CC([O-])=O)C[N+](C)(C)C)O1	QORRMDDAOQKGFF-UHFFFAOYSA-N	13.0164342423404	3.702262381681992	0.0312119559843224	1	1.49482870727584	up	5655235.460127749	890194.8009932145	1280604.0370541	98783.12834896684	355117.7292172442	147341.706447073
Com_6683_pos	Citrinalin B	-	P	C25H31N3O5	453.22637	454.23003	8.02185	[M+H]+	5.168	-	3	C18	Organoheterocyclic compounds	ÓÐ»úÔÓ»·»¯ºÏÎï	Benzopyrans	±½²¢ßÁà«Àà	1-benzopyrans	1-±½²¢ßÁà«	-	-	-	-	-	-	CC1(CC(=O)C2=C(O1)C=CC3=C2NC(=O)C34CC5(CN6CCCC6CC5C4(C)C)[N+](=O)[O-])C	QVBARITWSQCBBV-QBDGMKJCSA-N	0.419987150443799	-1.251582905744993	0.0315662351514397	1	1.6010100202374	down	39545002.71980245	68986032.87978163	63661037.52331051	138117047.60955125	143947034.40874988	127929587.8855037
Com_7053_pos	Dianthin C	-	P	C36H48N6O7	676.35845	677.36876	4.44276	[M+H]+	5.944	-	3	C18	Organic acids and derivatives	ÓÐ»úËá¼°ÆäÑÜÉúÎï	Carboxylic acids and derivatives	ôÈËá¼°ÆäÑÜÉúÎï	Amino acids, peptides, and analogues	°±»ùËá¡¢ëÄºÍÀàËÆÎï	-	-	-	-	-	-	CCC(C)C1C(=O)NC(C(=O)NC(C(=O)NC(C(=O)N2CCCC2C(=O)NCC(=O)N1)CC3=CC=CC=C3)CC4=CC=C(C=C4)O)C(C)C	HYJVANPNJUWJBY-LVPXBQTASA-N	0.627734439510925	-0.671773732949579	0.0316712726265181	1	1.51543404948677	down	111354131.59929584	159429448.74347132	151075771.70777687	224090244.47892547	199721065.60658708	248223431.83372903
Com_5801_pos	Ile Pro Val	-	P	C16H29N3O4	327.21581	328.22295	0.50032	[M+H]+	5.441	0.72	2	C18	Organic acids and derivatives	ÓÐ»úËá¼°ÆäÑÜÉúÎï	Carboxylic acids and derivatives	ôÈËá¼°ÆäÑÜÉúÎï	Amino acids, peptides, and analogues	°±»ùËá¡¢ëÄºÍÀàËÆÎï	-	-	-	-	-	-	CCC(C)C(C(=O)N1CCCC1C(=O)NC(C(C)C)C(=O)O)N	MLSUZXHSNRBDCI-CYDGBPFRSA-N	0.333652160263689	-1.583583250135423	0.0317071148984878	1	1.50328936877594	down	373508440.50110143	215349384.2655005	216847551.4951853	1139304391.8886766	802811609.7011595	472690411.24750096
Com_5891_pos	Aspartylglycosamine	2-ÒÒõ£»ù-1-B-(L-Ìì¶¬õ£°·)-1,2-Ë«ÍÑÑõ-D-ÆÏÌÑÌÇ	P	C12H21N3O8	335.13287	336.14018	0.02602	[M+H]+	1.433	-	3	C18	Organic oxygen compounds	ÓÐ»úÑõ»¯ºÏÎï	Organooxygen compounds	ÓÐ»úÑõ»¯ºÏÎï	Carbohydrates and carbohydrate conjugates	Ì¼Ë®»¯ºÏÎïºÍÌ¼Ë®»¯ºÏÎï½áºÏÎï	"2776-93-4"	HMDB0000489	C04540	-	-	123826	CC(=O)N[C@@H]1[C@@H](O)[C@H](O)[C@@H](CO)O[C@H]1NC(=O)C[C@H](N)C(O)=O	YTTRPBWEMMPYSW-HRRFRDKFSA-N	2.56675504995801	1.3599456235048608	0.0317297804761329	1	1.51885998937031	up	87885780.60087766	56699978.958081104	42151603.19254898	20112673.872320477	22905036.473032404	29734601.081700712
Com_6747_pos	Cortistatin A	-	P	C30H36N2O3	472.27259	473.27613	7.94948	[M+H]+	5.859	-	3	C18	Organoheterocyclic compounds	ÓÐ»úÔÓ»·»¯ºÏÎï	Isoquinolines and derivatives	Òìà­ßø¼°ÆäÑÜÉúÎï	-	-	"-"	HMDB0250469	-	-	-	73007612	CN(C)C1CC23CCC4(O2)C2CCC(C5=CC=C6C=CN=CC6=C5)C2(C)CC=C4C=C3C(O)C1O	KSGZCKSNTAJOJS-UHFFFAOYSA-N	0.264340327018225	-1.9195315596122913	0.0326958631237203	1	1.61004896732485	down	1177358923.9961221	1108140143.469783	1255629568.2128727	5383479009.961989	2587489281.640887	5425128609.77772
Com_2150_pos	Oglufanide	°Â¹È·¨ÄÎ	P	C16H19N3O5	333.13247	316.12907	0.30469	[M+H-H2O]+	5.573	0.89	1	C18	Organic acids and derivatives	ÓÐ»úËá¼°ÆäÑÜÉúÎï	Carboxylic acids and derivatives	ôÈËá¼°ÆäÑÜÉúÎï	Amino acids, peptides, and analogues	°±»ùËá¡¢ëÄºÍÀàËÆÎï	"38101-59-6"	HMDB0028830	-	-	-	100094	N[C@@H](CCC(O)=O)C(=O)N[C@@H](CC1=CNC2=CC=CC=C12)C(O)=O	LLEUXCDZPQOJMY-AAEUAGOBSA-N	1.64122231705829	0.714770676995059	0.0329080513253008	1	1.51122088995137	up	93597465.25301878	74390203.55980846	85569061.02445132	61404231.811986625	40589995.78166779	52498388.79469125
Com_676_pos	Xanthone	…ã¶ÖÍª	P	C13H8O2	196.05243	197.06032	2.99479	[M+H]+	6.247	0.60	1	C18	Organoheterocyclic compounds	ÓÐ»úÔÓ»·»¯ºÏÎï	Benzopyrans	±½²¢ßÁà«Àà	1-benzopyrans	1-±½²¢ßÁà«	"90-47-1"	HMDB0259922	-	-	-	7020	O=C1C2=CC=CC=C2OC2=CC=CC=C12	JNELGWHKGNBSMD-UHFFFAOYSA-N	3.44789908730299	1.7857175504194651	0.0332209883890217	1	1.47102116130894	up	1583786.945643052	585144.1256118178	905225.943034467	319838.8491382929	180632.69134803646	391131.4143710305
Com_5561_pos	(-)-Clathrotropine	-	P	C17H24N2O3	304.17869	305.18662	2.05562	[M+H]+	6.191	-	3	C18	Alkaloids and derivatives	ÉúÎï¼î¼°ÆäÑÜÉúÎï	Lupin alkaloids	ÓðÉÈ¶¹ÉúÎï¼î	Anagyrine-type alkaloids	°²ÄÇ¼ª¼îÐÍÉúÎï¼î	-	-	-	-	-	-	CC(C1CC(CC2N1CC3CC2CN4C3=CC=CC4=O)O)O	ZVYNJRZSHUMWHS-DTHCGKTHSA-N	2.0873996792751	1.0617068631243278	0.0332252550557008	1	1.59554908279843	up	6185714.126891449	10540806.502529642	8069446.8213628195	3632394.958757391	4320545.115844595	3925938.5594097422
Com_599_pos	homoarginine	¸ß¾«°±Ëá	P	C7H16N4O2	188.12733	189.13309	8.14411	[M+H]+	1.009	0.76	1	C18	Organic acids and derivatives	ÓÐ»úËá¼°ÆäÑÜÉúÎï	Carboxylic acids and derivatives	ôÈËá¼°ÆäÑÜÉúÎï	Amino acids, peptides, and analogues	°±»ùËá¡¢ëÄºÍÀàËÆÎï	"156-86-5"	HMDB0000670	C01924	-	-	9085	N[C@@H](CCCCNC(N)=N)C(O)=O	QUOGESRFPZDMMT-YFKPBYRVSA-N	0.502910185485051	-0.9916273221428344	0.0337096442782295	1	1.51356640634034	down	447431.4355312273	512165.6516422037	292007.6230558685	945374.8118245822	694631.9451198542	848717.3658770983
Com_3549_pos	Moroxydine	-	P	C6H13N5O	171.11201	172.12054	7.14730	[M+H]+	2.132	-	3	C18	Organic nitrogen compounds	ÓÐ»úµª»¯ºÏÎï	Organonitrogen compounds	ÓÐ»úµª»¯ºÏÎï	Guanidines	ëÒÀà	"-"	HMDB0254889	-	-	-	-	NC(=N)NC(=N)N1CCOCC1	KJHOZAZQWVKILO-UHFFFAOYSA-N	0.632308033410241	-0.6613005459630031	0.0346263775393744	1	1.47608516161425	down	7026764.486713329	9038853.828905104	8622807.507566268	12485507.736674314	15790474.278114846	10768952.60359938
Com_1695_pos	Lysyllysine	Àµ°±Ëá-Àµ°±Ëá	P	C12H26N4O3	274.20049	275.20835	2.05129	[M+H]+	1.079	0.86	1	C18	Organic acids and derivatives	ÓÐ»úËá¼°ÆäÑÜÉúÎï	Carboxylic acids and derivatives	ôÈËá¼°ÆäÑÜÉúÎï	Amino acids, peptides, and analogues	°±»ùËá¡¢ëÄºÍÀàËÆÎï	"13184-13-9"	HMDB0028956	-	-	-	128837	C(CCN)CC(C(=O)NC(CCCCN)C(=O)O)N	NVGBPTNZLWRQSY-UWVGGRQHSA-N	2.47894067806837	1.309723747632545	0.0346769379365063	1	1.54714400817821	up	13566266.974280164	26283126.441920117	14643153.121757962	6202352.456937187	8820162.21376057	6959675.956154871
Com_5569_pos	9-Demethylprotoemetinol	9-È¥¼×»ùÔ­ÒÀÃ×¶¡´¼	P	C18H27NO3	305.19909	306.20441	6.46427	[M+H]+	6.904	-	3	C18	Organoheterocyclic compounds	ÓÐ»úÔÓ»·»¯ºÏÎï	Quinolizidines	à­ßøÎ÷à¤Àà	-	-	-	-	-	-	-	-	CCC1CN2CCC3=CC(=C(C=C3C2CC1CCO)OC)O	BQKULDKJGYXIKE-XEZPLFJOSA-N	2.53878170087983	1.3441363490626728	0.0363105246775284	1	1.4462276943148	up	1509605.116632421	1096020.5592650804	2247515.7355742925	665753.9081234152	843175.1748863215	402673.4032496816
Com_74_pos	Pi-Methylimidazoleacetic acid	Pi-¼×»ùßäßòÒÒËá	P	C6H8N2O2	140.05858	123.05526	0.14568	[M+H-H2O]+	1.803	0.85	1	C18	Organoheterocyclic compounds	ÓÐ»úÔÓ»·»¯ºÏÎï	Azoles	ßòÀà	Imidazoles	ßäßòÀà	"1071661-55-6"	HMDB0004988	-	-	-	6451814	CN1C=NC=C1CC(O)=O	UJCGYTCAMOHYCG-UHFFFAOYSA-N	1.71216625183715	0.7758227946455039	0.0367527715543581	1	1.47413747477541	up	44663238.30494147	38776877.59320381	53157169.30346199	23265083.121370006	34343956.23459479	22171347.07265367
Com_5987_pos	(-)-Floridine	-	P	C17H29NO6	343.19949	344.20499	5.22933	[M+H]+	2.838	-	3	C18	Organoheterocyclic compounds	ÓÐ»úÔÓ»·»¯ºÏÎï	Pyrrolizidines	ßÁ¿©ÀïÎ÷à¤Àà	-	-	-	-	-	-	-	-	C1CC[C@@H]2N1CC[C@H]2COC(=O)[C@@]([C@@H](OC(=O)C)C)(C(C)(C)O)O	RNJSRENMQILLRT-ABJKBEJCNA-N	0.599633703120999	-0.7378466209427568	0.037014532582003	1	1.58112846242504	down	3659780.5828157114	3969961.7830076334	2757361.9005332207	5991779.046000643	5530524.932072116	5800111.710527331
Com_3590_pos	2,4,6-Triethyl-1,3,5-trioxane	-	P	C9H18O3	174.12560	175.13159	7.50456	[M+H]+	6.048	-	3	C18	Organoheterocyclic compounds	ÓÐ»úÔÓ»·»¯ºÏÎï	Trioxanes	Èý¶ñÍé	-	-	"2396-42-1"	HMDB0034040	-	-	-	95669	CCC1OC(CC)OC(CC)O1	GYBGKXFOKOSPLS-UHFFFAOYSA-N	0.280989793022692	-1.8314103695052	0.0381069535824345	1	1.47400782038734	down	511824.45169822616	1572191.7563489017	1191126.7435365152	3165607.584077602	5693721.310457873	2796407.480625846
Com_4603_pos	beta-Carboline-1-propionic acid	-	P	C14H12N2O2	240.08988	241.09772	2.23796	[M+H]+	6.210	0.56	2	C18	Alkaloids and derivatives	ÉúÎï¼î¼°ÆäÑÜÉúÎï	Harmala alkaloids	¹þ¶ûÂúÉúÎï¼î	-	-	-	-	-	-	-	-	C1=CC=C2C(=C1)C3=C(N2)C(=NC=C3)CCC(=O)O	CNUHEVWYPKFJHH-UHFFFAOYSA-N	0.624684183650663	-0.6788010920491143	0.0392770402112813	1	1.5122415411099	down	5057095.768379065	7558752.152648058	6771606.961728086	9222126.158715332	10781614.753687268	11031869.385035465
Com_2526_pos	Enalaprilat	ÒÀÄÇÆÕÀûÀ­	P	C18H24N2O5	348.16852	371.15471	8.11870	[M+Na]+	2.168	0.54	2	C18	Organic acids and derivatives	ÓÐ»úËá¼°ÆäÑÜÉúÎï	Carboxylic acids and derivatives	ôÈËá¼°ÆäÑÜÉúÎï	Amino acids, peptides, and analogues	°±»ùËá¡¢ëÄºÍÀàËÆÎï	"84680-54-6"	HMDB0041886	C11720	-	-	6917719	[H][C@@](C)(N[C@@]([H])(CCC1=CC=CC=C1)C(O)=O)C(=O)N1CCC[C@@]1([H])C(O)=O	LZFZMUMEGBBDTC-QEJZJMRPSA-N	2.37138060590666	1.2457272335439438	0.0393447559101215	1	1.44387392174145	up	31644392.259623382	23938439.44908823	50026785.09854981	19853298.270612016	11074156.371459143	13607621.90540826
Com_4556_pos	8-Amino-3,8-dideoxy-D-manno-octulosonate	8-°±»ù-3,8-¶þÍÑÑõ-D-¸ÊÂ¶ÌÇ-ÐÁÍªÌÇËáõ¥	P	C8H15NO7	237.08485	238.09051	6.88178	[M+H]+	2.823	-	3	C18	Organic oxygen compounds	ÓÐ»úÑõ»¯ºÏÎï	Organooxygen compounds	ÓÐ»úÑõ»¯ºÏÎï	Carbohydrates and carbohydrate conjugates	Ì¼Ë®»¯ºÏÎïºÍÌ¼Ë®»¯ºÏÎï½áºÏÎï	-	-	C21333	-	-	-	C1C(C(C(OC1(C(=O)O)O)C(CN)O)O)O	GOPKKCUKKPELKY-XMABDTGBSA-N	0.623424537915777	-0.6817131545010595	0.0397283077386262	1	1.4378207197151	down	8355660.084486319	11975377.358583093	11653336.447233588	14726606.81867492	20837285.14806914	15740431.082895067
Com_5245_pos	Tyrosyl-Valine	ÀÒ°±õ£çÓ°±Ëá	P	C14H20N2O4	280.14231	281.14962	0.03220	[M+H]+	5.174	0.54	2	C18	Organic acids and derivatives	ÓÐ»úËá¼°ÆäÑÜÉúÎï	Carboxylic acids and derivatives	ôÈËá¼°ÆäÑÜÉúÎï	Amino acids, peptides, and analogues	°±»ùËá¡¢ëÄºÍÀàËÆÎï	"-"	HMDB0029118	-	-	-	14767562	CC(C)C(N=C(O)C(N)CC1=CC=C(O)C=C1)C(O)=O	OYOQKMOWUDVWCR-UHFFFAOYSA-N	2.40243038719918	1.2644946280864175	0.0400767052881465	1	1.54706683859797	up	14775642.798724012	12043498.608650532	14820229.925050296	3710756.2098319903	7722874.013535426	5898556.196805697
Com_4290_pos	Montadial A	-	P	C12H12O4	220.07356	221.07889	8.91165	[M+H]+	1.195	0.62	2	C18	Organic oxygen compounds	ÓÐ»úÑõ»¯ºÏÎï	Organooxygen compounds	ÓÐ»úÑõ»¯ºÏÎï	Carbonyl compounds	ôÊ»ù»¯ºÏÎï	-	-	-	-	-	-	CC(=CCC1=C(C(=CC(=C1)C=O)O)O)C=O	GYXDZVGSSXSODD-KRXBUXKQSA-N	1.82948989178283	0.8714414445837668	0.0401408004101876	1	1.46662356760761	up	1068582.5438637456	633955.5051879968	901845.4764846826	390816.685350652	546197.5082158309	486543.0161420986
Com_3778_pos	2,3-Dihydro-5-(5-methyl-2-furanyl)-1H-pyrrolizine	-	P	C12H13NO	187.09971	188.10670	1.62245	[M+H]+	4.738	-	3	C18	Organoheterocyclic compounds	ÓÐ»úÔÓ»·»¯ºÏÎï	Pyrrolizines	ßÁ¿©àºÀà	-	-	"-"	HMDB0040012	-	-	-	86127014	CC1=CC=C(O1)C1=CC=C2CCCN12	SEBQZNHXPWYZSW-UHFFFAOYSA-N	0.485800098024204	-1.0415653138081526	0.0403897677771196	1	1.57753086637493	down	9006515.997690063	15762439.17342888	11573410.610573035	26276012.110001814	24626048.761662636	23907240.17520629
Com_6198_pos	Tetradeca-2,4,6-trienoylcarnitine	Ê®ËÄÌ¼-2,4,6-ÈýÏ©õ£Èâ¼î	P	C21H35NO4	365.25661	366.26137	6.94364	[M+H]+	8.802	-	3	C18	Lipids and lipid-like molecules	Ö¬ÖÊºÍÀàÖ¬·Ö×Ó	Fatty Acyls	Ö¬·¾õ£Àà	Fatty acid esters	Ö¬·¾Ëáõ¥	"-"	HMDB0241406	-	-	-	-	CCCCCCCC=CC=CC=CC(=O)OC(CC([O-])=O)C[N+](C)(C)C	PVRSLSVNARWFMS-UHFFFAOYSA-N	3.58156379133762	1.8405896381626419	0.0404064435224939	1	1.49749237204969	up	2848774.7115287976	5280037.512814064	3231737.3416439975	1009020.6522606419	500037.4320482229	1662894.232571131
Com_244_pos	6-Diazo-5-oxo-L-nor-Leucine	6-ÖØµª-5-Ñõ´ú-L-ÕýÁÁ°±Ëá	P	C6H9N3O3	171.06439	154.06075	2.19349	[M+H-H2O]+	1.580	0.50	1	C18	Organic acids and derivatives	ÓÐ»úËá¼°ÆäÑÜÉúÎï	Carboxylic acids and derivatives	ôÈËá¼°ÆäÑÜÉúÎï	Amino acids, peptides, and analogues	°±»ùËá¡¢ëÄºÍÀàËÆÎï	"157-03-9"	-	C22429	-	-	9087	C(CC(=O)C=[N+]=[N-])[C@@H](C(=O)O)N	YCWQAMGASJSUIP-YFKPBYRVSA-N	0.467363877954156	-1.0973818607885244	0.0407485125160242	1	1.44084156921334	down	1577897.443725996	1692505.6290017206	1044879.8794005554	2925468.82377115	4165588.575764054	2142182.81367519
Com_4446_pos	Trietazine	-	P	C9H16ClN5	229.10942	230.11794	5.30706	[M+H]+	0.698	0.53	2	C18	Organoheterocyclic compounds	ÓÐ»úÔÓ»·»¯ºÏÎï	Triazines	ÈýàºÀà	Aminotriazines	°±»ùÈýàºÀà	-	HMDB0259189	C18814	-	-	-	CCNC1=NC(=NC(=N1)Cl)N(CC)CC	HFBWPRKWDIRYNX-UHFFFAOYSA-N	1.66114102969015	0.7321745622812814	0.0408973113735241	1	1.49695069891151	up	6896698.622012913	4613014.057544307	6592705.923554243	4047926.7296798765	3240233.5479870266	3609420.529477474
Com_5093_pos	2,3-Diphenylbenzofuran	2,3-¶þ±½»ù±½²¢ß»à«	P	C20H14O	270.10447	271.10975	7.43986	[M+H]+	6.037	-	3	C18	Phenylpropanoids and polyketides	±½±ûËØÀàºÍ¾ÛÍªÀà	2-arylbenzofuran flavonoids	2-·¼»ù±½²¢ß»à«Àà»ÆÍª	-	-	"-"	HMDB0245414	-	-	-	253613	O1C2=CC=CC=C2C(=C1C1=CC=CC=C1)C1=CC=CC=C1	MPNFMCAOBNNFJF-UHFFFAOYSA-N	0.642441999809494	-0.6383618823929795	0.0409436663090858	1	1.49420630449679	down	1764115.6589719735	2455178.5442840713	2534473.1709548095	3714012.7732600886	3689476.5683306395	3109159.8566459636
Com_2250_pos	4-Hydroxytestosterone	4-ôÇ»ù-ØºÍª	P	C19H28O3	304.20385	327.19225	2.44939	[M+Na]+	6.258	0.82	1	C18	Lipids and lipid-like molecules	Ö¬ÖÊºÍÀàÖ¬·Ö×Ó	Steroids and steroid derivatives	Àà¹Ì´¼ºÍÀà¹Ì´¼ÑÜÉúÎï	Androstane steroids	ÐÛçÞÍéÀà¹Ì´¼	"2141-17-5"	-	-	-	LMST02020102	160615	CC12CCC3C(C1CCC2O)CCC4=C(C(=O)CCC34C)O	BQOIJSIMMIDHMO-FBPKJDBXSA-N	0.521922621947747	-0.9380921601361961	0.041050904737453	1	1.44317006948901	down	5435098.047687657	9530378.871776951	8383816.755013144	11795601.393758874	18759769.689775255	14181708.116714444
Com_4941_pos	norzolmitripan	-	P	C14H17N3O2	259.13208	260.13972	1.29881	[M+H]+	5.201	-	3	C18	Organoheterocyclic compounds	ÓÐ»úÔÓ»·»¯ºÏÎï	Indoles and derivatives	ßÅßá¼°ÆäÑÜÉúÎï	Tryptamines and derivatives	É«°·¼°ÆäÑÜÉúÎï	"-"	HMDB0060966	-	-	-	29978255	NCCC1=CNC2=C1C=C(C[C@@H]1COC(O)=N1)C=C2	NKOBWHOGNBPTDO-LLVKDONJSA-N	5.86739464332982	2.5527200315230103	0.0415688206737369	1	1.5648097506754	up	31785962.341067746	32584458.683503054	44192736.18233293	3252150.842086571	12157666.425038146	3092970.3935486185
Com_1832_pos	methyl 3-(7-hydroxy-4-methyl-2-oxo-2H-chromen-6-yl)propanoate	3-(7 - ôÇ»ù - 4 - ¼×»ù - 2 - Ñõ´ú - 2H - É«Ï© - 6 - »ù) ±ûËá¼×õ¥	P	C14H14O5	262.08413	285.07617	9.94544	[M+Na]+	4.496	0.71	1	C18	Phenylpropanoids and polyketides	±½±ûËØÀàºÍ¾ÛÍªÀà	Coumarins and derivatives	Ïã¶¹ËØ¼°ÆäÑÜÉúÎï	Hydroxycoumarins	ôÇ»ùÏã¶¹ËØ	"890635-31-1"	-	-	-	-	8073307	CC1=CC(=O)OC2=C1C=C(C(=C2)O)CCC(=O)OC	AHVJWSQRGJLXFU-UHFFFAOYSA-N	1.56728580211687	0.6482682861918886	0.0416575414494764	1	1.43105989999245	up	3645834.248745911	2679520.0606906367	3866975.069948271	1869115.3946489585	2586267.441286453	2047789.3140441612
Com_1160_pos	5,8-dimethoxy-2,4-dimethylquinoline	5,8-¶þ¼×Ñõ»ù-2,4-¶þ¼×»ùà­ßø	P	C13H15NO2	217.11028	235.14425	0.73319	[M+NH4]+	5.492	0.75	1	C18	Organoheterocyclic compounds	ÓÐ»úÔÓ»·»¯ºÏÎï	Quinolines and derivatives	à­ßø¼°ÆäÑÜÉúÎï	-	-	"52823-95-7"	-	-	-	-	301207	CC1=CC(=NC2=C(C=CC(=C12)OC)OC)C	YSUKHSPBLNUACE-UHFFFAOYSA-N	0.36354903892123	-1.4597781133101353	0.042160793969969	1	1.42870170196912	down	5402594.535269828	11728950.056172635	8538369.481818356	23304068.520679813	33315244.135465384	13989907.35288555
Com_5753_pos	N-Cyclohexanecarbonyltetradecylamine	N-»·¼ºôÊ»ùÊ®ËÄ°·	P	C21H41NO	323.31881	324.32616	0.16391	[M+H]+	10.719	0.66	2	C18	Lipids and lipid-like molecules	Ö¬ÖÊºÍÀàÖ¬·Ö×Ó	Fatty Acyls	Ö¬·¾õ£Àà	Fatty amides	Ö¬·¾õ£°·	-	-	-	-	-	-	CCCCCCCCCCCCNC(=O)CCC1CCCCC1	YQBAFCIVAGNYDG-UHFFFAOYSA-N	2.06596750437655	1.0468175622167684	0.0426795940955044	1	1.49577730651809	up	20621686.50816326	15309807.121613223	19518971.572379578	12194803.340386253	6216766.653523196	8428380.336717615
Com_2538_pos	Rehmaionoside A	-	P	C19H34O8	390.22537	373.22441	6.26710	[M+H-H2O]+	10.857	0.60	2	C18	Lipids and lipid-like molecules	Ö¬ÖÊºÍÀàÖ¬·Ö×Ó	Prenol lipids	ÒìÎìÏ©´¼Ö¬	Terpene glycosides	ÝÆÏ©ÌÇÜÕ	"104112-06-3"	-	C17450	-	-	10023290	C[C@@H](/C=C/[C@@]1([C@](CCCC1(C)C)(C)O[C@H]2[C@@H]([C@H]([C@@H]([C@H](O2)CO)O)O)O)O)O	ICINSKFENWFTQI-UNYLSTHLSA-N	0.522479519334259	-0.9365536087637065	0.0432701263332771	1	1.4483163573129	down	640646.5037764539	417544.4682517902	366893.47485550086	1190805.1442218376	767925.1791624301	768810.9373709521
Com_4492_pos	Leu-Thr	ÁÁ°±Ëá-ËÕ°±Ëá	P	C10H20N2O4	232.14231	233.14973	0.53529	[M+H]+	2.671	0.60	2	C18	Organic acids and derivatives	ÓÐ»úËá¼°ÆäÑÜÉúÎï	Carboxylic acids and derivatives	ôÈËá¼°ÆäÑÜÉúÎï	Amino acids, peptides, and analogues	°±»ùËá¡¢ëÄºÍÀàËÆÎï	-	HMDB0028939	-	-	-	-	CC(C)CC(C(=O)NC(C(C)O)C(=O)O)N	LRKCBIUDWAXNEG-CSMHCCOUSA-N	0.485177492284526	-1.0434154704855718	0.043640647923265	1	1.47352493918297	down	6217073.753255602	3291020.896579269	3550323.309404532	8927426.531426575	6926171.116984437	11061125.65780015
Com_2599_pos	Trimethobenzamide	ÇúÃÀÜÐ°·	P	C21H28N2O5	388.19982	389.20326	9.91898	[M+H]+	4.629	-	3	C18	Benzenoids	±½Àà»¯ºÏÎï	Benzene and substituted derivatives	±½¼°ÆäÈ¡´úÑÜÉúÎï	Benzoic acids and derivatives	±½¼×Ëá¼°ÆäÑÜÉúÎï	"138-56-7"	HMDB0014800	C07178	-	-	5577	CN(C)CCOC1=CC=C(C=C1)CNC(=O)C2=CC(=C(C(=C2)OC)OC)OC	FEZBIKUBAYAZIU-UHFFFAOYSA-N	2.78344243393569	1.476870246259502	0.0445779093057548	1	1.49625269566681	up	192163869.83791155	212114068.80076304	93927975.50865363	46470816.14751861	68947691.96018882	63570612.72813525
Com_990_pos	Pirbuterol	ßÁ²¼ÌØÂÞ	P	C12H20N2O3	240.14739	223.14457	2.16578	[M+H-H2O]+	5.959	0.60	1	C18	Organoheterocyclic compounds	ÓÐ»úÔÓ»·»¯ºÏÎï	Pyridines and derivatives	ßÁà¤¼°ÆäÑÜÉúÎï	Hydroxypyridines	ôÇ»ùßÁà¤Àà	"38677-81-5"	HMDB0015407	C07807	-	-	4845	CC(C)(C)NCC(C1=NC(=C(C=C1)O)CO)O	VQDBNKDJNJQRDG-UHFFFAOYSA-N	1.64191891847908	0.7153828854614219	0.0447615901293549	1	1.446572033652	up	11546655.6489322	8556816.159681095	9401290.704553638	5508890.070482135	7648176.5800374355	4812616.371646592
Com_4984_pos	Nopalinic acid	-	P	C10H18N2O6	262.11649	263.12354	0.94537	[M+H]+	3.843	-	3	C18	Organic acids and derivatives	ÓÐ»úËá¼°ÆäÑÜÉúÎï	Carboxylic acids and derivatives	ôÈËá¼°ÆäÑÜÉúÎï	Amino acids, peptides, and analogues	°±»ùËá¡¢ëÄºÍÀàËÆÎï	"63409-16-5"	HMDB0029437	C01683	-	-	4474580	NCCCC(NC(CCC(O)=O)C(O)=O)C(O)=O	UXZAXFPFSQRZOZ-UHFFFAOYSA-N	0.423267570585777	-1.2403581366995395	0.0449642892552662	1	1.48572892742896	down	7880127.924247036	6277249.523104816	9322949.643658374	23574014.164989922	20458521.357080963	11441421.668920247
Com_2844_pos	N1-Caffeoyl-N10-dihydrocaffeoylspermidine	N1-¿§·Èõ£»ù-N10-¶þÇâ¿§·Èõ£»ùÑÇ¾«°·	P	C25H33N3O6	471.23694	494.22852	4.81745	[M+Na]+	2.806	-	3	C18	Benzenoids	±½Àà»¯ºÏÎï	Phenols	·ÓÀà	Benzenediols	±½¶þ´¼Àà	"1698873-84-5"	-	-	-	-	164898522	C1=CC(=C(C=C1CCC(=O)NCCCCNCCCNC(=O)/C=C/C2=CC(=C(C=C2)O)O)O)O	UKDQTQBQRCLXJK-YRNVUSSQSA-N	0.314864277745133	-1.6671980060177458	0.0454553755964596	1	1.56994148446403	down	461225.64536791266	1202999.0137719093	706414.5926201371	2519286.709809907	2364262.71716889	2645533.48054262
Com_2382_pos	Adenosine-2'-monophosphate	ÏÙÜÕ 2¡ä(3¡ä)-µ¥Á×Ëá(2'-AMP)	P	C10H14N5O7P	347.06309	348.07024	0.43741	[M+H]+	1.546	0.66	1	C18	Organic oxygen compounds	ÓÐ»úÑõ»¯ºÏÎï	Organooxygen compounds	ÓÐ»úÑõ»¯ºÏÎï	Carbohydrates and carbohydrate conjugates	Ì¼Ë®»¯ºÏÎïºÍÌ¼Ë®»¯ºÏÎï½áºÏÎï	"130-49-4"	HMDB0011617	C00946	-	-	53481006	NC1=NC=NC2=C1N=CN2C1O[C@H](CO)[C@@H](O)[C@H]1OP(O)(O)=O	QDFHPFSBQFLLSW-VTHZCTBJSA-N	3.07836886664395	1.6221661134703622	0.0458359761840285	1	1.42934477791057	up	112870110.77379458	95334666.11476618	202498572.14106587	52516723.16601375	59095182.699203186	21803992.88553186
Com_888_pos	Harmaline	ÂæÍÕÅî¼î	P	C13H14N2O	214.11061	215.11828	1.72025	[M+H]+	6.140	0.63	1	C18	Alkaloids and derivatives	ÉúÎï¼î¼°ÆäÑÜÉúÎï	Harmala alkaloids	¹þ¶ûÂúÉúÎï¼î	-	-	"304-21-2"	HMDB0030310	C06536	map00901;map01063	-	3564	CC1=NCCC2=C1NC3=C2C=CC(=C3)OC	RERZNCLIYCABFS-UHFFFAOYSA-N	0.288703954761067	-1.7923372246702354	0.0466548006957294	1	1.41671344543308	down	6180562.621447297	15852815.835648958	9729174.337051334	25074679.32316815	62142013.31828129	22801034.065600526
Com_4491_pos	Spermic acid 2	-	P	C10H20N2O4	232.14231	233.14998	1.57866	[M+H]+	5.383	-	3	C18	Organic acids and derivatives	ÓÐ»úËá¼°ÆäÑÜÉúÎï	Carboxylic acids and derivatives	ôÈËá¼°ÆäÑÜÉúÎï	Amino acids, peptides, and analogues	°±»ùËá¡¢ëÄºÍÀàËÆÎï	"14209-33-7"	HMDB0013075	-	-	-	167029	OC(=O)CCNCCCCNCCC(O)=O	DGMOQCHIPOPXEK-UHFFFAOYSA-N	3.58652240794194	1.8425856444959794	0.0469220353060441	1	1.45656402140553	up	26468614.710266165	8377809.367069036	14050137.592365203	6364580.516492378	3255592.3707366944	4013245.8142474922
Com_671_pos	L-Tyrosinemethylester	L-ÀÒ°±Ëá¼×õ¥	P	C10H13NO3	195.08954	196.09708	1.23225	[M+H]+	5.007	-	3	C18	Organic acids and derivatives	ÓÐ»úËá¼°ÆäÑÜÉúÎï	Carboxylic acids and derivatives	ôÈËá¼°ÆäÑÜÉúÎï	Amino acids, peptides, and analogues	°±»ùËá¡¢ëÄºÍÀàËÆÎï	"1080-06-4"	HMDB0029217	C03404	-	-	70652	COC(=O)[C@@H](N)CC1=CC=C(O)C=C1	MWZPENIJLUWBSY-VIFPVBQESA-N	1.81436974085006	0.8594684850479912	0.0476255644419396	1	1.45159492892964	up	16126848.615597976	28069613.32098636	21903309.03493673	11729297.091389537	14912981.16061715	9788979.106017895
Com_3593_pos	2-Amino-3-oxoadipate	-	P	C6H9NO5	175.04807	176.05539	0.12312	[M+H]+	1.804	0.62	2	C18	Organic acids and derivatives	ÓÐ»úËá¼°ÆäÑÜÉúÎï	Carboxylic acids and derivatives	ôÈËá¼°ÆäÑÜÉúÎï	Amino acids, peptides, and analogues	°±»ùËá¡¢ëÄºÍÀàËÆÎï	-	HMDB0060273	C05520	-	LMFA01100036	-	C(CC(=O)O)C(=O)C(C(=O)O)N	HXWZRYKURKEOSO-UHFFFAOYSA-N	0.57932519110265	-0.7875546950447522	0.0482063540900138	1	1.50336376874	down	4324006.914121602	2550246.9816453853	3480263.1063246657	5126713.652939559	6293461.746867628	6453235.183950679
Com_331_pos	7-Hydroxyheptanoic acid	7-ôÇ»ù¸ýËá	P	C7H14O3	146.09429	164.12656	9.29177	[M+NH4]+	4.736	-	3	C18	Organic acids and derivatives	ÓÐ»úËá¼°ÆäÑÜÉúÎï	Hydroxy acids and derivatives	ôÇ»ùËá¼°ÆäÑÜÉúÎï	Medium-chain hydroxy acids and derivatives	ÖÐÁ´ôÇ»ùËá¼°ÆäÑÜÉúÎï	"3710-42-7"	-	-	-	LMFA01050019	138016	C(CCCO)CCC(=O)O	PNAJBOZYCFSQDJ-UHFFFAOYSA-N	9.13206650753995	3.190941366543415	0.0484874930501668	1	1.55998572596858	up	3950993.7359627285	4773407.580886028	3779530.0640895804	1023533.7650579481	200556.1763494069	145143.5579998592
Com_2840_pos	28-norbrassinolide	28-È¥¼×ÓÍ²ËËØÄÚõ¥	P	C27H46O6	466.32944	489.31854	0.21406	[M+Na]+	9.275	0.58	2	C18	Lipids and lipid-like molecules	Ö¬ÖÊºÍÀàÖ¬·Ö×Ó	Steroids and steroid derivatives	Àà¹Ì´¼ºÍÀà¹Ì´¼ÑÜÉúÎï	Steroid lactones	Àà¹Ì´¼ÄÚõ¥	"77736-43-7"	HMDB0302397	-	-	-	13845880	[H][C@@]1(CC[C@@]2([H])[C@]3([H])COC(=O)[C@@]4([H])C[C@H](O)[C@H](O)C[C@]4(C)[C@@]3([H])CC[C@]12C)[C@H](C)[C@@H](O)[C@H](O)CC(C)C	CJNLSQRTIXIHGW-BNYRCUELSA-N	5.58772500340261	2.4822610211071243	0.0491240908592795	1	1.52434632492351	up	5465197.593433725	6373444.14622713	3802434.702022075	445116.7764619077	415405.36428410816	1938662.9358564261
Com_1965_pos	Methyl oleate	ÓÍËá¼×õ¥	P	C19H36O2	296.27153	297.27908	0.82584	[M+H]+	9.951	-	3	C18	Lipids and lipid-like molecules	Ö¬ÖÊºÍÀàÖ¬·Ö×Ó	Fatty Acyls	Ö¬·¾õ£Àà	Fatty acid esters	Ö¬·¾Ëáõ¥	"112-62-9"	-	C03425	-	LMFA07010965	-	CCCCCCCCC=CCCCCCCCC(=O)OC	QYDYPVFESGNLHU-KHPPLWFESA-N	0.340312537916112	-1.5550677903191332	0.0498957722014707	1	1.40632428942432	down	232284.61646986668	508227.696592633	301856.57425048534	1647203.7473169456	641669.9544468827	774101.5670754664
