# Supplementary material for: Construction of a linezolid-resistant strain of methicillin-susceptible Staphylococcus aureus and its multi-omics based mechanism study
Source: Front Cell Infect Microbiol. 2026 Jun 29;16:1839912. doi: 10.3389/fcimb.2026.1839912 (PMC13357757; doi:10.3389/fcimb.2026.1839912)
Supplement: Supplementary file 5 [file Table3.xls]

Description	Pvalue	Ratio	Count	Type	ID
Biosynthesis of secondary metabolites	0.0138922977248635	0.15555555555555556	14	Meta	Farnesal; Tropinone; Geranylgeraniol; 3-(Pyrrolidin-2-yl)pyridine; Gibberellin A9; Coenzyme Q2; Ajmaline; AFLATOXIN G1; L-Histidine; Tryptamine; Anabasine; L-Arginine; L-Threonine; Staurosporine
Biosynthesis of secondary metabolites	0.285299548382578	0.33650793650793653	106	Tran	SAOUHSC_02965/SAOUHSC_00796/Novel00217/SAOUHSC_00797/SAOUHSC_02490/SAOUHSC_01771/SAOUHSC_01128/Novel00140/SAOUHSC_00798/SAOUHSC_00132/SAOUHSC_00898/SAOUHSC_01105/SAOUHSC_01772/SAOUHSC_02926/SAOUHSC_00795/SAOUHSC_00488/SAOUHSC_02969/SAOUHSC_01808/SAOUHSC_02840/Novel00041/SAOUHSC_02879/SAOUHSC_01901/Novel00051/SAOUHSC_00899/SAOUHSC_01601/SAOUHSC_02134/Novel00007/Novel00017/Novel00163/SAOUHSC_02877/…
D-Amino acid metabolism	0.0399465133664665	0.3333333333333333	3	Meta	L-Histidine; L-Arginine; L-Threonine
D-Amino acid metabolism	0.880354213415013	0.21428571428571427	3	Tran	SAOUHSC_01147/SAOUHSC_02305/SAOUHSC_01012
Biotin metabolism	0.0925925925925927	1.0	1	Meta	Biocytin
Biotin metabolism	0.915134225499283	0.18181818181818182	2	Tran	SAOUHSC_01199/SAOUHSC_01257
Aminoacyl-tRNA biosynthesis	0.106443920796408	0.23076923076923078	3	Meta	L-Histidine; L-Arginine; L-Threonine
Aminoacyl-tRNA biosynthesis	0.746119082377373	0.28	7	Tran	SAOUHSC_01093/SAOUHSC_00493/SAOUHSC_01737/SAOUHSC_01092/SAOUHSC_02116/SAOUHSC_01722/SAOUHSC_01875
Arginine and proline metabolism	0.127453259133267	0.21428571428571427	3	Meta	Creatine; CREATININE; L-Arginine
Arginine and proline metabolism	0.278413273610746	0.42857142857142855	6	Tran	SAOUHSC_00132/SAOUHSC_02134/Novel00007/Novel00006/SAOUHSC_02409/Novel00211
Terpenoid backbone biosynthesis	0.177002583979328	0.5	1	Meta	Farnesal
Terpenoid backbone biosynthesis	0.766418499900091	0.26666666666666666	4	Tran	SAOUHSC_00466/SAOUHSC_00578/SAOUHSC_02623/SAOUHSC_00558
Glycine, serine and threonine metabolism	0.197740771550179	0.2222222222222222	2	Meta	Creatine; L-Threonine
Glycine, serine and threonine metabolism	0.0301832449835037	0.4857142857142857	17	Tran	SAOUHSC_00798/SAOUHSC_02840/Novel00041/SAOUHSC_01632/Novel00208/SAOUHSC_01043/Novel00067/SAOUHSC_01319/SAOUHSC_02354/SAOUHSC_01321/SAOUHSC_01322/SAOUHSC_01307/SAOUHSC_02839/SAOUHSC_02723/Novel00184/SAOUHSC_02932/SAOUHSC_01395
Arginine biosynthesis	0.323972856595893	0.25	1	Meta	L-Arginine
Arginine biosynthesis	0.0130502570279958	0.5652173913043478	13	Tran	SAOUHSC_02965/Novel00217/SAOUHSC_01128/SAOUHSC_00898/SAOUHSC_02969/Novel00051/SAOUHSC_00899/SAOUHSC_02134/SAOUHSC_02968/SAOUHSC_01129/SAOUHSC_01287/SAOUHSC_02409/SAOUHSC_01012
Valine, leucine and isoleucine biosynthesis	0.323972856595893	0.25	1	Meta	L-Threonine
Valine, leucine and isoleucine biosynthesis	0.648397134002064	0.3076923076923077	4	Tran	SAOUHSC_00914/SAOUHSC_02281/SAOUHSC_02285/SAOUHSC_02282
Porphyrin metabolism	0.323972856595893	0.25	1	Meta	L-Threonine
Porphyrin metabolism	0.192374014746954	0.4444444444444444	8	Tran	SAOUHSC_01771/Novel00140/SAOUHSC_01772/SAOUHSC_01773/SAOUHSC_01774/SAOUHSC_02945/SAOUHSC_02682/SAOUHSC_00130
Two-component system	0.323972856595893	0.25	1	Meta	Coenzyme Q2
Two-component system	0.66385234092289	0.30666666666666664	23	Tran	SAOUHSC_01800/SAOUHSC_01389/SAOUHSC_00128/SAOUHSC_01585/SAOUHSC_01799/SAOUHSC_00129/SAOUHSC_02099/Novel00146/SAOUHSC_02310/SAOUHSC_02311/SAOUHSC_02098/SAOUHSC_02352/SAOUHSC_01419/SAOUHSC_00183/SAOUHSC_01838/SAOUHSC_01287/Novel00145/SAOUHSC_01810/SAOUHSC_02958/SAOUHSC_02671/Novel00182/SAOUHSC_00233/SAOUHSC_00558
Lysine degradation	0.387749002200054	0.2	1	Meta	N6-Acetyllysine
Lysine degradation	0.213919188159175	0.46153846153846156	6	Tran	SAOUHSC_00132/Novel00007/Novel00006/SAOUHSC_01043/Novel00067/SAOUHSC_00558
Biosynthesis of amino acids	0.437424131730037	0.13636363636363635	3	Meta	L-Histidine; L-Arginine; L-Threonine
Biosynthesis of amino acids	0.0539997612662066	0.39166666666666666	47	Tran	SAOUHSC_00796/SAOUHSC_00797/SAOUHSC_01128/SAOUHSC_00798/SAOUHSC_00898/SAOUHSC_02926/SAOUHSC_00795/SAOUHSC_00488/SAOUHSC_02840/Novel00041/SAOUHSC_01901/Novel00051/SAOUHSC_00899/Novel00017/Novel00163/SAOUHSC_01347/Novel00040/SAOUHSC_02968/SAOUHSC_01801/SAOUHSC_00554/Novel00208/SAOUHSC_01287/SAOUHSC_01909/SAOUHSC_02409/SAOUHSC_02135/SAOUHSC_00914/SAOUHSC_01852/Novel00147/SAOUHSC_01319/Novel00022/SAO…
ABC transporters	0.472295184452937	0.125	3	Meta	L-Histidine; L-Arginine; L-Threonine
ABC transporters	0.107730703516548	0.3902439024390244	32	Tran	SAOUHSC_01991/SAOUHSC_01389/SAOUHSC_01990/SAOUHSC_00844/SAOUHSC_02744/SAOUHSC_00636/SAOUHSC_00637/SAOUHSC_00426/SAOUHSC_00927/SAOUHSC_02767/SAOUHSC_01386/SAOUHSC_00634/SAOUHSC_01385/SAOUHSC_01048/SAOUHSC_00641/SAOUHSC_01387/SAOUHSC_00926/SAOUHSC_00177/SAOUHSC_00178/SAOUHSC_00240/SAOUHSC_02741/SAOUHSC_00925/SAOUHSC_02832/SAOUHSC_01047/SAOUHSC_02766/SAOUHSC_00843/SAOUHSC_01657/SAOUHSC_00842/SAOUHSC…
Histidine metabolism	0.5901501767702	0.1111111111111111	1	Meta	L-Histidine
Histidine metabolism	0.549960418128758	0.3333333333333333	6	Tran	SAOUHSC_00132/SAOUHSC_02606/Novel00007/Novel00006/SAOUHSC_02607/SAOUHSC_03008
