# Supplementary material for: Construction of a linezolid-resistant strain of methicillin-susceptible Staphylococcus aureus and its multi-omics based mechanism study
Source: Front Cell Infect Microbiol. 2026 Jun 29;16:1839912. doi: 10.3389/fcimb.2026.1839912 (PMC13357757; doi:10.3389/fcimb.2026.1839912)
Supplement: Supplementary file 6 [file Table4.xls]

## Sheet: rplR
	rplR	16s	∆Ct	∆∆Ct	2 -(∆∆Ct)
LSS	21.0398	13.8592	7.18055	0	1
LZR	20.3501	14.1471	6.20298	-0.977573	1.96915

## Sheet: rpsE
	rpsE	16s	∆Ct	∆∆Ct	2 -(∆∆Ct)
LSS	21.1364	13.8592	7.27719	0	1
LZR	20.3812	14.1471	6.23404	-1.04315	2.06129

## Sheet: Results
Well	Target Name	Sample Name	Task	Reporter	Quencher	Cт	Cт Mean	Cт SD
A1	7534-16s	Sample 1	UNKNOWN	SYBR	None	13.9229	13.8592	0.0573973
A2	7534-16s	Sample 2	UNKNOWN	SYBR	None	13.9342	14.1471	0.187206
A3	7534-1 rplR	Sample 1	UNKNOWN	SYBR	None	20.9148	21.0398	0.112251
A4	7534-1 rplR	Sample 2	UNKNOWN	SYBR	None	20.2918	20.3501	0.0504854
A5	7534-2 rpsE	Sample 1	UNKNOWN	SYBR	None	21.0793	21.1364	0.0508998
A6	7534-2 rpsE	Sample 2	UNKNOWN	SYBR	None	20.4296	20.3811	0.0419598
B1	7534-16s	Sample 1	UNKNOWN	SYBR	None	13.8114	13.8592	0.0573973
B2	7534-16s	Sample 2	UNKNOWN	SYBR	None	14.2858	14.1471	0.187206
B3	7534-1 rplR	Sample 1	UNKNOWN	SYBR	None	21.0723	21.0398	0.112251
B4	7534-1 rplR	Sample 2	UNKNOWN	SYBR	None	20.3806	20.3501	0.0504854
B5	7534-2 rpsE	Sample 1	UNKNOWN	SYBR	None	21.177	21.1364	0.0508998
B6	7534-2 rpsE	Sample 2	UNKNOWN	SYBR	None	20.3579	20.3811	0.0419598
C1	7534-16s	Sample 1	UNKNOWN	SYBR	None	13.8433	13.8592	0.0573973
C2	7534-16s	Sample 2	UNKNOWN	SYBR	None	14.2214	14.1471	0.187206
C3	7534-1 rplR	Sample 1	UNKNOWN	SYBR	None	21.1322	21.0398	0.112251
C4	7534-1 rplR	Sample 2	UNKNOWN	SYBR	None	20.3778	20.3501	0.0504854
C5	7534-2 rpsE	Sample 1	UNKNOWN	SYBR	None	21.1528	21.1364	0.0508998
C6	7534-2 rpsE	Sample 2	UNKNOWN	SYBR	None	20.356	20.3811	0.0419598

## Sheet: Primer Premier
16s-F	5'ACTCCTACGGGAGGCAGCAG 3'
16s-R	5'ATTACCGCGGCTGCTGG 3'
rplR-F	5' TCGTATTTGACCGTGGAGGA 3'
rplR-R	5' CCGCTTTCTCTTGCTGCTT 3'
rpsE-F	5' GAGACAAAAATGGTCGTGTAGGTT 3'
rpsE-R	5' CGGTTTCATAAATACGCTTCCT 3'
