# Supplementary material for: Construction of a linezolid-resistant strain of methicillin-susceptible Staphylococcus aureus and its multi-omics based mechanism study
Source: Front Cell Infect Microbiol. 2026 Jun 29;16:1839912. doi: 10.3389/fcimb.2026.1839912 (PMC13357757; doi:10.3389/fcimb.2026.1839912)
Supplement: Supplementary file 7 [file Table5.xls]

CHROM	POS	REF	ALT	TYPE	EFFECT	IMPACT	GENE	GENEID	FEATUREID	HGVS_C	HGVS_P	Des.	GO	KEGG	COG/KOG	LZR.AD	LZR.DP	LZR.GT	LZR.MAF
NC_007795	200405	C	T	SNP	synonymous_variant	LOW	uhpT	SAOUHSC_00183	SAOUHSC_00183	c.96C>T	p.Phe32Phe	sugar phosphate antiporter	GO:0016021;GO:0006817;GO:0006820;GO:0008643;GO:0022857;GO:0005886;GO:0055085	K07784-ko02020 Two-component system	COG2271-Sugar phosphate permease[G]	791	791	T	100
NC_007795	200462	A	C	SNP	synonymous_variant	LOW	uhpT	SAOUHSC_00183	SAOUHSC_00183	c.153A>C	p.Ala51Ala	sugar phosphate antiporter	GO:0016021;GO:0006817;GO:0006820;GO:0008643;GO:0022857;GO:0005886;GO:0055085	K07784-ko02020 Two-component system	COG2271-Sugar phosphate permease[G]	808	810	C	99.7531
NC_007795	200549	A	G	SNP	synonymous_variant	LOW	uhpT	SAOUHSC_00183	SAOUHSC_00183	c.240A>G	p.Gly80Gly	sugar phosphate antiporter	GO:0016021;GO:0006817;GO:0006820;GO:0008643;GO:0022857;GO:0005886;GO:0055085	K07784-ko02020 Two-component system	COG2271-Sugar phosphate permease[G]	784	784	G	100
NC_007795	200795	C	T	SNP	synonymous_variant	LOW	uhpT	SAOUHSC_00183	SAOUHSC_00183	c.486C>T	p.Phe162Phe	sugar phosphate antiporter	GO:0016021;GO:0006817;GO:0006820;GO:0008643;GO:0022857;GO:0005886;GO:0055085	K07784-ko02020 Two-component system	COG2271-Sugar phosphate permease[G]	776	776	T	100
NC_007795	200828	A	T	SNP	synonymous_variant	LOW	uhpT	SAOUHSC_00183	SAOUHSC_00183	c.519A>T	p.Ile173Ile	sugar phosphate antiporter	GO:0016021;GO:0006817;GO:0006820;GO:0008643;GO:0022857;GO:0005886;GO:0055085	K07784-ko02020 Two-component system	COG2271-Sugar phosphate permease[G]	765	767	T	99.7392
NC_007795	200957	G	A	SNP	synonymous_variant	LOW	uhpT	SAOUHSC_00183	SAOUHSC_00183	c.648G>A	p.Pro216Pro	sugar phosphate antiporter	GO:0016021;GO:0006817;GO:0006820;GO:0008643;GO:0022857;GO:0005886;GO:0055085	K07784-ko02020 Two-component system	COG2271-Sugar phosphate permease[G]	752	752	A	100
NC_007795	202017	G	T	SNP	intergenic_region	MODIFIER	uhpT-SAOUHSC_00184	SAOUHSC_00183-SAOUHSC_00184	SAOUHSC_00183-SAOUHSC_00184	n.202017G>T	.	-	-	-	-	757	757	T	100
NC_007795	324486	C	CA	INDEL	intergenic_region	MODIFIER	SAOUHSC_00309-ulaA	SAOUHSC_00309-SAOUHSC_00310	SAOUHSC_00309-SAOUHSC_00310	n.324486_324487insA	.	-	-	-	-	545	545	CA	100
NC_007795	324529	G	A	SNP	intergenic_region	MODIFIER	SAOUHSC_00309-ulaA	SAOUHSC_00309-SAOUHSC_00310	SAOUHSC_00309-SAOUHSC_00310	n.324529G>A	.	-	-	-	-	577	577	A	100
NC_007795	324563	T	A	SNP	intergenic_region	MODIFIER	SAOUHSC_00309-ulaA	SAOUHSC_00309-SAOUHSC_00310	SAOUHSC_00309-SAOUHSC_00310	n.324563T>A	.	-	-	-	-	602	602	A	100
NC_007795	324565	C	T	SNP	intergenic_region	MODIFIER	SAOUHSC_00309-ulaA	SAOUHSC_00309-SAOUHSC_00310	SAOUHSC_00309-SAOUHSC_00310	n.324565C>T	.	-	-	-	-	605	605	T	100
NC_007795	324586	T	G	SNP	missense_variant	MODERATE	ulaA	SAOUHSC_00310	SAOUHSC_00310	c.1337A>C	p.Glu446Ala	PTS system ascorbate-specific transporter subunit IIC	-	K03475-ko00053 Ascorbate and aldarate metabolism;ko02060 Phosphotransferase system (PTS)	COG3037-Uncharacterized protein conserved in bacteria[S]	614	614	G	100
NC_007795	324587	C	G	SNP	missense_variant	MODERATE	ulaA	SAOUHSC_00310	SAOUHSC_00310	c.1336G>C	p.Glu446Gln	PTS system ascorbate-specific transporter subunit IIC	-	K03475-ko00053 Ascorbate and aldarate metabolism;ko02060 Phosphotransferase system (PTS)	COG3037-Uncharacterized protein conserved in bacteria[S]	613	613	G	100
NC_007795	324588	T	C	SNP	synonymous_variant	LOW	ulaA	SAOUHSC_00310	SAOUHSC_00310	c.1335A>G	p.Lys445Lys	PTS system ascorbate-specific transporter subunit IIC	-	K03475-ko00053 Ascorbate and aldarate metabolism;ko02060 Phosphotransferase system (PTS)	COG3037-Uncharacterized protein conserved in bacteria[S]	612	612	C	100
NC_007795	324614	T	C	SNP	missense_variant	MODERATE	ulaA	SAOUHSC_00310	SAOUHSC_00310	c.1309A>G	p.Thr437Ala	PTS system ascorbate-specific transporter subunit IIC	-	K03475-ko00053 Ascorbate and aldarate metabolism;ko02060 Phosphotransferase system (PTS)	COG3037-Uncharacterized protein conserved in bacteria[S]	619	619	C	100
NC_007795	324646	G	A	SNP	missense_variant	MODERATE	ulaA	SAOUHSC_00310	SAOUHSC_00310	c.1277C>T	p.Ala426Val	PTS system ascorbate-specific transporter subunit IIC	-	K03475-ko00053 Ascorbate and aldarate metabolism;ko02060 Phosphotransferase system (PTS)	COG3037-Uncharacterized protein conserved in bacteria[S]	647	647	A	100
NC_007795	324698	C	T	SNP	missense_variant	MODERATE	ulaA	SAOUHSC_00310	SAOUHSC_00310	c.1225G>A	p.Ala409Thr	PTS system ascorbate-specific transporter subunit IIC	-	K03475-ko00053 Ascorbate and aldarate metabolism;ko02060 Phosphotransferase system (PTS)	COG3037-Uncharacterized protein conserved in bacteria[S]	672	672	T	100
NC_007795	324812	T	C	SNP	missense_variant	MODERATE	ulaA	SAOUHSC_00310	SAOUHSC_00310	c.1111A>G	p.Ile371Val	PTS system ascorbate-specific transporter subunit IIC	-	K03475-ko00053 Ascorbate and aldarate metabolism;ko02060 Phosphotransferase system (PTS)	COG3037-Uncharacterized protein conserved in bacteria[S]	713	715	C	99.7203
NC_007795	325143	T	A	SNP	synonymous_variant	LOW	ulaA	SAOUHSC_00310	SAOUHSC_00310	c.780A>T	p.Ser260Ser	PTS system ascorbate-specific transporter subunit IIC	-	K03475-ko00053 Ascorbate and aldarate metabolism;ko02060 Phosphotransferase system (PTS)	COG3037-Uncharacterized protein conserved in bacteria[S]	724	725	A	99.8621
NC_007795	325236	C	T	SNP	synonymous_variant	LOW	ulaA	SAOUHSC_00310	SAOUHSC_00310	c.687G>A	p.Thr229Thr	PTS system ascorbate-specific transporter subunit IIC	-	K03475-ko00053 Ascorbate and aldarate metabolism;ko02060 Phosphotransferase system (PTS)	COG3037-Uncharacterized protein conserved in bacteria[S]	733	733	T	100
NC_007795	325380	A	C	SNP	synonymous_variant	LOW	ulaA	SAOUHSC_00310	SAOUHSC_00310	c.543T>G	p.Ala181Ala	PTS system ascorbate-specific transporter subunit IIC	-	K03475-ko00053 Ascorbate and aldarate metabolism;ko02060 Phosphotransferase system (PTS)	COG3037-Uncharacterized protein conserved in bacteria[S]	737	737	C	100
NC_007795	325479	C	T	SNP	synonymous_variant	LOW	ulaA	SAOUHSC_00310	SAOUHSC_00310	c.444G>A	p.Thr148Thr	PTS system ascorbate-specific transporter subunit IIC	-	K03475-ko00053 Ascorbate and aldarate metabolism;ko02060 Phosphotransferase system (PTS)	COG3037-Uncharacterized protein conserved in bacteria[S]	746	748	T	99.7326
NC_007795	325587	G	A	SNP	synonymous_variant	LOW	ulaA	SAOUHSC_00310	SAOUHSC_00310	c.336C>T	p.Ala112Ala	PTS system ascorbate-specific transporter subunit IIC	-	K03475-ko00053 Ascorbate and aldarate metabolism;ko02060 Phosphotransferase system (PTS)	COG3037-Uncharacterized protein conserved in bacteria[S]	708	708	A	100
NC_007795	599839	G	T	SNP	intergenic_region	MODIFIER	SAOUHSC_00607-adhA%3B_adhP	SAOUHSC_00607-SAOUHSC_00608	SAOUHSC_00607-SAOUHSC_00608	n.599839G>T	.	-	-	-	-	556	556	T	100
NC_007795	599854	T	A	SNP	intergenic_region	MODIFIER	SAOUHSC_00607-adhA%3B_adhP	SAOUHSC_00607-SAOUHSC_00608	SAOUHSC_00607-SAOUHSC_00608	n.599854T>A	.	-	-	-	-	531	531	A	100
NC_007795	599866	A	G	SNP	intergenic_region	MODIFIER	SAOUHSC_00607-adhA%3B_adhP	SAOUHSC_00607-SAOUHSC_00608	SAOUHSC_00607-SAOUHSC_00608	n.599866A>G	.	-	-	-	-	492	492	G	100
NC_007795	600135	G	A	SNP	intergenic_region	MODIFIER	SAOUHSC_00607-adhA%3B_adhP	SAOUHSC_00607-SAOUHSC_00608	SAOUHSC_00607-SAOUHSC_00608	n.600135G>A	.	-	-	-	-	562	562	A	100
NC_007795	600204	T	A	SNP	intergenic_region	MODIFIER	SAOUHSC_00607-adhA%3B_adhP	SAOUHSC_00607-SAOUHSC_00608	SAOUHSC_00607-SAOUHSC_00608	n.600204T>A	.	-	-	-	-	622	622	A	100
NC_007795	600219	A	C	SNP	intergenic_region	MODIFIER	SAOUHSC_00607-adhA%3B_adhP	SAOUHSC_00607-SAOUHSC_00608	SAOUHSC_00607-SAOUHSC_00608	n.600219A>C	.	-	-	-	-	629	629	C	100
NC_007795	600348	G	A	SNP	synonymous_variant	LOW	adhA%3B_adhP	SAOUHSC_00608	SAOUHSC_00608	c.81G>A	p.Ala27Ala	alcohol dehydrogenase	GO:0008270;GO:0004022	K13953-ko00626 Naphthalene degradation;ko00071 Fatty acid degradation;ko00982 Drug metabolism - cytochrome P450;ko00980 Metabolism of xenobiotics by cytochrome P450;ko00010 Glycolysis / Gluconeogenesis;ko00830 Retinol metabolism;ko00625 Chloroalkane and chloroalkene degradation;ko01220 Degradation of aromatic compounds;ko00350 Tyrosine metabolism	COG1064-Zn-dependent alcohol dehydrogenases[R]	682	684	A	99.7076
NC_007795	600372	C	T	SNP	synonymous_variant	LOW	adhA%3B_adhP	SAOUHSC_00608	SAOUHSC_00608	c.105C>T	p.Gly35Gly	alcohol dehydrogenase	GO:0008270;GO:0004022	K13953-ko00626 Naphthalene degradation;ko00071 Fatty acid degradation;ko00982 Drug metabolism - cytochrome P450;ko00980 Metabolism of xenobiotics by cytochrome P450;ko00010 Glycolysis / Gluconeogenesis;ko00830 Retinol metabolism;ko00625 Chloroalkane and chloroalkene degradation;ko01220 Degradation of aromatic compounds;ko00350 Tyrosine metabolism	COG1064-Zn-dependent alcohol dehydrogenases[R]	665	665	T	100
NC_007795	600471	G	A	SNP	synonymous_variant	LOW	adhA%3B_adhP	SAOUHSC_00608	SAOUHSC_00608	c.204G>A	p.Ala68Ala	alcohol dehydrogenase	GO:0008270;GO:0004022	K13953-ko00626 Naphthalene degradation;ko00071 Fatty acid degradation;ko00982 Drug metabolism - cytochrome P450;ko00980 Metabolism of xenobiotics by cytochrome P450;ko00010 Glycolysis / Gluconeogenesis;ko00830 Retinol metabolism;ko00625 Chloroalkane and chloroalkene degradation;ko01220 Degradation of aromatic compounds;ko00350 Tyrosine metabolism	COG1064-Zn-dependent alcohol dehydrogenases[R]	637	637	A	100
NC_007795	600753	A	T	SNP	synonymous_variant	LOW	adhA%3B_adhP	SAOUHSC_00608	SAOUHSC_00608	c.486A>T	p.Gly162Gly	alcohol dehydrogenase	GO:0008270;GO:0004022	K13953-ko00626 Naphthalene degradation;ko00071 Fatty acid degradation;ko00982 Drug metabolism - cytochrome P450;ko00980 Metabolism of xenobiotics by cytochrome P450;ko00010 Glycolysis / Gluconeogenesis;ko00830 Retinol metabolism;ko00625 Chloroalkane and chloroalkene degradation;ko01220 Degradation of aromatic compounds;ko00350 Tyrosine metabolism	COG1064-Zn-dependent alcohol dehydrogenases[R]	736	736	T	100
NC_007795	600849	C	T	SNP	synonymous_variant	LOW	adhA%3B_adhP	SAOUHSC_00608	SAOUHSC_00608	c.582C>T	p.Ile194Ile	alcohol dehydrogenase	GO:0008270;GO:0004022	K13953-ko00626 Naphthalene degradation;ko00071 Fatty acid degradation;ko00982 Drug metabolism - cytochrome P450;ko00980 Metabolism of xenobiotics by cytochrome P450;ko00010 Glycolysis / Gluconeogenesis;ko00830 Retinol metabolism;ko00625 Chloroalkane and chloroalkene degradation;ko01220 Degradation of aromatic compounds;ko00350 Tyrosine metabolism	COG1064-Zn-dependent alcohol dehydrogenases[R]	710	710	T	100
NC_007795	600888	T	A	SNP	synonymous_variant	LOW	adhA%3B_adhP	SAOUHSC_00608	SAOUHSC_00608	c.621T>A	p.Ala207Ala	alcohol dehydrogenase	GO:0008270;GO:0004022	K13953-ko00626 Naphthalene degradation;ko00071 Fatty acid degradation;ko00982 Drug metabolism - cytochrome P450;ko00980 Metabolism of xenobiotics by cytochrome P450;ko00010 Glycolysis / Gluconeogenesis;ko00830 Retinol metabolism;ko00625 Chloroalkane and chloroalkene degradation;ko01220 Degradation of aromatic compounds;ko00350 Tyrosine metabolism	COG1064-Zn-dependent alcohol dehydrogenases[R]	656	657	A	99.8478
NC_007795	601098	T	C	SNP	synonymous_variant	LOW	adhA%3B_adhP	SAOUHSC_00608	SAOUHSC_00608	c.831T>C	p.Asp277Asp	alcohol dehydrogenase	GO:0008270;GO:0004022	K13953-ko00626 Naphthalene degradation;ko00071 Fatty acid degradation;ko00982 Drug metabolism - cytochrome P450;ko00980 Metabolism of xenobiotics by cytochrome P450;ko00010 Glycolysis / Gluconeogenesis;ko00830 Retinol metabolism;ko00625 Chloroalkane and chloroalkene degradation;ko01220 Degradation of aromatic compounds;ko00350 Tyrosine metabolism	COG1064-Zn-dependent alcohol dehydrogenases[R]	709	712	C	99.5787
NC_007795	602769	A	C	SNP	synonymous_variant	LOW	argS	SAOUHSC_00611	SAOUHSC_00611	c.804A>C	p.Gly268Gly	arginyl-tRNA synthetase	GO:0005737;GO:0006420;GO:0004814;GO:0005524	K01887-ko00970 Aminoacyl-tRNA biosynthesis	COG0018-Arginyl-tRNA synthetase[J]	705	705	C	100
NC_007795	602943	A	T	SNP	synonymous_variant	LOW	argS	SAOUHSC_00611	SAOUHSC_00611	c.978A>T	p.Val326Val	arginyl-tRNA synthetase	GO:0005737;GO:0006420;GO:0004814;GO:0005524	K01887-ko00970 Aminoacyl-tRNA biosynthesis	COG0018-Arginyl-tRNA synthetase[J]	797	797	T	100
NC_007795	603363	T	A	SNP	synonymous_variant	LOW	argS	SAOUHSC_00611	SAOUHSC_00611	c.1398T>A	p.Thr466Thr	arginyl-tRNA synthetase	GO:0005737;GO:0006420;GO:0004814;GO:0005524	K01887-ko00970 Aminoacyl-tRNA biosynthesis	COG0018-Arginyl-tRNA synthetase[J]	699	699	A	100
NC_007795	603441	G	A	SNP	synonymous_variant	LOW	argS	SAOUHSC_00611	SAOUHSC_00611	c.1476G>A	p.Ser492Ser	arginyl-tRNA synthetase	GO:0005737;GO:0006420;GO:0004814;GO:0005524	K01887-ko00970 Aminoacyl-tRNA biosynthesis	COG0018-Arginyl-tRNA synthetase[J]	691	691	A	100
NC_007795	603459	T	C	SNP	synonymous_variant	LOW	argS	SAOUHSC_00611	SAOUHSC_00611	c.1494T>C	p.Asn498Asn	arginyl-tRNA synthetase	GO:0005737;GO:0006420;GO:0004814;GO:0005524	K01887-ko00970 Aminoacyl-tRNA biosynthesis	COG0018-Arginyl-tRNA synthetase[J]	664	664	C	100
NC_007795	603471	T	C	SNP	synonymous_variant	LOW	argS	SAOUHSC_00611	SAOUHSC_00611	c.1506T>C	p.Asp502Asp	arginyl-tRNA synthetase	GO:0005737;GO:0006420;GO:0004814;GO:0005524	K01887-ko00970 Aminoacyl-tRNA biosynthesis	COG0018-Arginyl-tRNA synthetase[J]	671	671	C	100
NC_007795	603474	A	G	SNP	synonymous_variant	LOW	argS	SAOUHSC_00611	SAOUHSC_00611	c.1509A>G	p.Leu503Leu	arginyl-tRNA synthetase	GO:0005737;GO:0006420;GO:0004814;GO:0005524	K01887-ko00970 Aminoacyl-tRNA biosynthesis	COG0018-Arginyl-tRNA synthetase[J]	684	684	G	100
NC_007795	603478	T	G	SNP	missense_variant	MODERATE	argS	SAOUHSC_00611	SAOUHSC_00611	c.1513T>G	p.Ser505Ala	arginyl-tRNA synthetase	GO:0005737;GO:0006420;GO:0004814;GO:0005524	K01887-ko00970 Aminoacyl-tRNA biosynthesis	COG0018-Arginyl-tRNA synthetase[J]	681	681	G	100
NC_007795	603546	T	C	SNP	synonymous_variant	LOW	argS	SAOUHSC_00611	SAOUHSC_00611	c.1581T>C	p.His527His	arginyl-tRNA synthetase	GO:0005737;GO:0006420;GO:0004814;GO:0005524	K01887-ko00970 Aminoacyl-tRNA biosynthesis	COG0018-Arginyl-tRNA synthetase[J]	656	657	C	99.8478
NC_007795	603689	T	TA	INDEL	intergenic_region	MODIFIER	argS-SAOUHSC_00612	SAOUHSC_00611-SAOUHSC_00612	SAOUHSC_00611-SAOUHSC_00612	n.603689_603690insA	.	-	-	-	-	444	444	TA	100
NC_007795	603743	A	G	SNP	intergenic_region	MODIFIER	argS-SAOUHSC_00612	SAOUHSC_00611-SAOUHSC_00612	SAOUHSC_00611-SAOUHSC_00612	n.603743A>G	.	-	-	-	-	222	222	G	100
NC_007795	603746	A	G	SNP	intergenic_region	MODIFIER	argS-SAOUHSC_00612	SAOUHSC_00611-SAOUHSC_00612	SAOUHSC_00611-SAOUHSC_00612	n.603746A>G	.	-	-	-	-	215	215	G	100
NC_007795	603758	T	TA	INDEL	intergenic_region	MODIFIER	argS-SAOUHSC_00612	SAOUHSC_00611-SAOUHSC_00612	SAOUHSC_00611-SAOUHSC_00612	n.603758_603759insA	.	-	-	-	-	160	160	TA	100
NC_007795	603886	CCG	C	INDEL	intergenic_region	MODIFIER	argS-SAOUHSC_00612	SAOUHSC_00611-SAOUHSC_00612	SAOUHSC_00611-SAOUHSC_00612	n.603887_603888delCG	.	-	-	-	-	9	9	C	100
NC_007795	603892	GGGCCC	G	INDEL	intergenic_region	MODIFIER	argS-SAOUHSC_00612	SAOUHSC_00611-SAOUHSC_00612	SAOUHSC_00611-SAOUHSC_00612	n.603893_603897delGGCCC	.	-	-	-	-	12	12	G	100
NC_007795	603900	A	ACTG	INDEL	intergenic_region	MODIFIER	argS-SAOUHSC_00612	SAOUHSC_00611-SAOUHSC_00612	SAOUHSC_00611-SAOUHSC_00612	n.603900_603901insCTG	.	-	-	-	-	12	12	ACTG	100
NC_007795	603902	A	AT	INDEL	intergenic_region	MODIFIER	argS-SAOUHSC_00612	SAOUHSC_00611-SAOUHSC_00612	SAOUHSC_00611-SAOUHSC_00612	n.603902_603903insT	.	-	-	-	-	53	53	AT	100
NC_007795	603907	GAAATTGGATT	G	INDEL	intergenic_region	MODIFIER	argS-SAOUHSC_00612	SAOUHSC_00611-SAOUHSC_00612	SAOUHSC_00611-SAOUHSC_00612	n.603908_603917delAAATTGGATT	.	-	-	-	-	41	41	G	100
NC_007795	603920	CAATTT	C	INDEL	intergenic_region	MODIFIER	argS-SAOUHSC_00612	SAOUHSC_00611-SAOUHSC_00612	SAOUHSC_00611-SAOUHSC_00612	n.603921_603925delAATTT	.	-	-	-	-	35	35	C	100
NC_007795	603927	TACAGACAATGCAAGTTGGGGTGGGACGACGA	T	INDEL	intergenic_region	MODIFIER	argS-SAOUHSC_00612	SAOUHSC_00611-SAOUHSC_00612	SAOUHSC_00611-SAOUHSC_00612	n.603928_603958delACAGACAATGCAAGTTGGGGTGGGACGACGA	.	-	-	-	-	29	29	T	100
NC_007795	688296	A	G	SNP	missense_variant	MODERATE	SAOUHSC_00703	SAOUHSC_00703	SAOUHSC_00703	c.872A>G	p.Asp291Gly	quinolone resistance protein NorA	GO:0016021;GO:0015238;GO:0005886	-	-	592	593	G	99.8314
NC_007795	749847	T	C	SNP	intergenic_region	MODIFIER	SAOUHSC_00767-secA	SAOUHSC_00767-SAOUHSC_00769	SAOUHSC_00767-SAOUHSC_00769	n.749847T>C	.	-	-	-	-	437	437	C	100
NC_007795	750731	T	C	SNP	synonymous_variant	LOW	secA	SAOUHSC_00769	SAOUHSC_00769	c.792T>C	p.Ala264Ala	preprotein translocase subunit SecA	GO:0005737;GO:0017038;GO:0006605;GO:0065002;GO:0005886;GO:0046872;GO:0005524	K03070-ko03060 Protein export;ko02024 Quorum sensing;ko03070 Bacterial secretion system	COG0653-Preprotein translocase subunit SecA (ATPase, RNA helicase)[U]	572	573	C	99.8255
NC_007795	750897	T	C	SNP	synonymous_variant	LOW	secA	SAOUHSC_00769	SAOUHSC_00769	c.958T>C	p.Leu320Leu	preprotein translocase subunit SecA	GO:0005737;GO:0017038;GO:0006605;GO:0065002;GO:0005886;GO:0046872;GO:0005524	K03070-ko03060 Protein export;ko02024 Quorum sensing;ko03070 Bacterial secretion system	COG0653-Preprotein translocase subunit SecA (ATPase, RNA helicase)[U]	686	686	C	100
NC_007795	750947	G	A	SNP	synonymous_variant	LOW	secA	SAOUHSC_00769	SAOUHSC_00769	c.1008G>A	p.Ser336Ser	preprotein translocase subunit SecA	GO:0005737;GO:0017038;GO:0006605;GO:0065002;GO:0005886;GO:0046872;GO:0005524	K03070-ko03060 Protein export;ko02024 Quorum sensing;ko03070 Bacterial secretion system	COG0653-Preprotein translocase subunit SecA (ATPase, RNA helicase)[U]	696	696	A	100
NC_007795	751490	G	A	SNP	synonymous_variant	LOW	secA	SAOUHSC_00769	SAOUHSC_00769	c.1551G>A	p.Glu517Glu	preprotein translocase subunit SecA	GO:0005737;GO:0017038;GO:0006605;GO:0065002;GO:0005886;GO:0046872;GO:0005524	K03070-ko03060 Protein export;ko02024 Quorum sensing;ko03070 Bacterial secretion system	COG0653-Preprotein translocase subunit SecA (ATPase, RNA helicase)[U]	695	695	A	100
NC_007795	751943	C	T	SNP	synonymous_variant	LOW	secA	SAOUHSC_00769	SAOUHSC_00769	c.2004C>T	p.Ile668Ile	preprotein translocase subunit SecA	GO:0005737;GO:0017038;GO:0006605;GO:0065002;GO:0005886;GO:0046872;GO:0005524	K03070-ko03060 Protein export;ko02024 Quorum sensing;ko03070 Bacterial secretion system	COG0653-Preprotein translocase subunit SecA (ATPase, RNA helicase)[U]	686	687	T	99.8544
NC_007795	752183	A	G	SNP	synonymous_variant	LOW	secA	SAOUHSC_00769	SAOUHSC_00769	c.2244A>G	p.Gln748Gln	preprotein translocase subunit SecA	GO:0005737;GO:0017038;GO:0006605;GO:0065002;GO:0005886;GO:0046872;GO:0005524	K03070-ko03060 Protein export;ko02024 Quorum sensing;ko03070 Bacterial secretion system	COG0653-Preprotein translocase subunit SecA (ATPase, RNA helicase)[U]	705	706	G	99.8584
NC_007795	752249	T	C	SNP	synonymous_variant	LOW	secA	SAOUHSC_00769	SAOUHSC_00769	c.2310T>C	p.Ile770Ile	preprotein translocase subunit SecA	GO:0005737;GO:0017038;GO:0006605;GO:0065002;GO:0005886;GO:0046872;GO:0005524	K03070-ko03060 Protein export;ko02024 Quorum sensing;ko03070 Bacterial secretion system	COG0653-Preprotein translocase subunit SecA (ATPase, RNA helicase)[U]	629	629	C	100
NC_007795	1439313	C	A	SNP	intergenic_region	MODIFIER	SAOUHSC_01481-aroB	SAOUHSC_01481-SAOUHSC_01482	SAOUHSC_01481-SAOUHSC_01482	n.1439313C>A	.	-	-	-	-	371	371	A	100
NC_007795	1439314	A	C	SNP	intergenic_region	MODIFIER	SAOUHSC_01481-aroB	SAOUHSC_01481-SAOUHSC_01482	SAOUHSC_01481-SAOUHSC_01482	n.1439314A>C	.	-	-	-	-	373	373	C	100
NC_007795	1439340	A	G	SNP	synonymous_variant	LOW	aroB	SAOUHSC_01482	SAOUHSC_01482	c.1045T>C	p.Leu349Leu	3-dehydroquinate synthase	GO:0005737;GO:0009423;GO:0003856;GO:0009073	K01735-ko01230 Biosynthesis of amino acids;ko00400 Phenylalanine, tyrosine and tryptophan biosynthesis	COG0337-3-dehydroquinate synthetase[E]	459	459	G	100
NC_007795	1439350	T	C	SNP	synonymous_variant	LOW	aroB	SAOUHSC_01482	SAOUHSC_01482	c.1035A>G	p.Ala345Ala	3-dehydroquinate synthase	GO:0005737;GO:0009423;GO:0003856;GO:0009073	K01735-ko01230 Biosynthesis of amino acids;ko00400 Phenylalanine, tyrosine and tryptophan biosynthesis	COG0337-3-dehydroquinate synthetase[E]	460	460	C	100
NC_007795	1439359	T	C	SNP	synonymous_variant	LOW	aroB	SAOUHSC_01482	SAOUHSC_01482	c.1026A>G	p.Leu342Leu	3-dehydroquinate synthase	GO:0005737;GO:0009423;GO:0003856;GO:0009073	K01735-ko01230 Biosynthesis of amino acids;ko00400 Phenylalanine, tyrosine and tryptophan biosynthesis	COG0337-3-dehydroquinate synthetase[E]	415	415	C	100
NC_007795	1439361	A	G	SNP	synonymous_variant	LOW	aroB	SAOUHSC_01482	SAOUHSC_01482	c.1024T>C	p.Leu342Leu	3-dehydroquinate synthase	GO:0005737;GO:0009423;GO:0003856;GO:0009073	K01735-ko01230 Biosynthesis of amino acids;ko00400 Phenylalanine, tyrosine and tryptophan biosynthesis	COG0337-3-dehydroquinate synthetase[E]	416	416	G	100
NC_007795	1439366	A	G	SNP	missense_variant	MODERATE	aroB	SAOUHSC_01482	SAOUHSC_01482	c.1019T>C	p.Leu340Pro	3-dehydroquinate synthase	GO:0005737;GO:0009423;GO:0003856;GO:0009073	K01735-ko01230 Biosynthesis of amino acids;ko00400 Phenylalanine, tyrosine and tryptophan biosynthesis	COG0337-3-dehydroquinate synthetase[E]	416	416	G	100
NC_007795	1439367	G	T	SNP	missense_variant	MODERATE	aroB	SAOUHSC_01482	SAOUHSC_01482	c.1018C>A	p.Leu340Ile	3-dehydroquinate synthase	GO:0005737;GO:0009423;GO:0003856;GO:0009073	K01735-ko01230 Biosynthesis of amino acids;ko00400 Phenylalanine, tyrosine and tryptophan biosynthesis	COG0337-3-dehydroquinate synthetase[E]	414	414	T	100
NC_007795	1439376	C	T	SNP	missense_variant	MODERATE	aroB	SAOUHSC_01482	SAOUHSC_01482	c.1009G>A	p.Val337Ile	3-dehydroquinate synthase	GO:0005737;GO:0009423;GO:0003856;GO:0009073	K01735-ko01230 Biosynthesis of amino acids;ko00400 Phenylalanine, tyrosine and tryptophan biosynthesis	COG0337-3-dehydroquinate synthetase[E]	416	416	T	100
NC_007795	1439377	A	G	SNP	synonymous_variant	LOW	aroB	SAOUHSC_01482	SAOUHSC_01482	c.1008T>C	p.His336His	3-dehydroquinate synthase	GO:0005737;GO:0009423;GO:0003856;GO:0009073	K01735-ko01230 Biosynthesis of amino acids;ko00400 Phenylalanine, tyrosine and tryptophan biosynthesis	COG0337-3-dehydroquinate synthetase[E]	416	416	G	100
NC_007795	1439383	T	C	SNP	synonymous_variant	LOW	aroB	SAOUHSC_01482	SAOUHSC_01482	c.1002A>G	p.Val334Val	3-dehydroquinate synthase	GO:0005737;GO:0009423;GO:0003856;GO:0009073	K01735-ko01230 Biosynthesis of amino acids;ko00400 Phenylalanine, tyrosine and tryptophan biosynthesis	COG0337-3-dehydroquinate synthetase[E]	401	401	C	100
NC_007795	1439386	A	T	SNP	synonymous_variant	LOW	aroB	SAOUHSC_01482	SAOUHSC_01482	c.999T>A	p.Val333Val	3-dehydroquinate synthase	GO:0005737;GO:0009423;GO:0003856;GO:0009073	K01735-ko01230 Biosynthesis of amino acids;ko00400 Phenylalanine, tyrosine and tryptophan biosynthesis	COG0337-3-dehydroquinate synthetase[E]	403	403	T	100
NC_007795	1439389	G	A	SNP	synonymous_variant	LOW	aroB	SAOUHSC_01482	SAOUHSC_01482	c.996C>T	p.Ile332Ile	3-dehydroquinate synthase	GO:0005737;GO:0009423;GO:0003856;GO:0009073	K01735-ko01230 Biosynthesis of amino acids;ko00400 Phenylalanine, tyrosine and tryptophan biosynthesis	COG0337-3-dehydroquinate synthetase[E]	397	397	A	100
NC_007795	1439395	T	G	SNP	synonymous_variant	LOW	aroB	SAOUHSC_01482	SAOUHSC_01482	c.990A>C	p.Gly330Gly	3-dehydroquinate synthase	GO:0005737;GO:0009423;GO:0003856;GO:0009073	K01735-ko01230 Biosynthesis of amino acids;ko00400 Phenylalanine, tyrosine and tryptophan biosynthesis	COG0337-3-dehydroquinate synthetase[E]	408	408	G	100
NC_007795	1439401	T	A	SNP	missense_variant	MODERATE	aroB	SAOUHSC_01482	SAOUHSC_01482	c.984A>T	p.Gln328His	3-dehydroquinate synthase	GO:0005737;GO:0009423;GO:0003856;GO:0009073	K01735-ko01230 Biosynthesis of amino acids;ko00400 Phenylalanine, tyrosine and tryptophan biosynthesis	COG0337-3-dehydroquinate synthetase[E]	415	415	A	100
NC_007795	1439405	C	T	SNP	missense_variant	MODERATE	aroB	SAOUHSC_01482	SAOUHSC_01482	c.980G>A	p.Arg327Lys	3-dehydroquinate synthase	GO:0005737;GO:0009423;GO:0003856;GO:0009073	K01735-ko01230 Biosynthesis of amino acids;ko00400 Phenylalanine, tyrosine and tryptophan biosynthesis	COG0337-3-dehydroquinate synthetase[E]	418	418	T	100
NC_007795	1439413	G	T	SNP	synonymous_variant	LOW	aroB	SAOUHSC_01482	SAOUHSC_01482	c.972C>A	p.Val324Val	3-dehydroquinate synthase	GO:0005737;GO:0009423;GO:0003856;GO:0009073	K01735-ko01230 Biosynthesis of amino acids;ko00400 Phenylalanine, tyrosine and tryptophan biosynthesis	COG0337-3-dehydroquinate synthetase[E]	429	429	T	100
NC_007795	1439422	T	A	SNP	synonymous_variant	LOW	aroB	SAOUHSC_01482	SAOUHSC_01482	c.963A>T	p.Val321Val	3-dehydroquinate synthase	GO:0005737;GO:0009423;GO:0003856;GO:0009073	K01735-ko01230 Biosynthesis of amino acids;ko00400 Phenylalanine, tyrosine and tryptophan biosynthesis	COG0337-3-dehydroquinate synthetase[E]	437	437	A	100
NC_007795	1439425	A	T	SNP	synonymous_variant	LOW	aroB	SAOUHSC_01482	SAOUHSC_01482	c.960T>A	p.Gly320Gly	3-dehydroquinate synthase	GO:0005737;GO:0009423;GO:0003856;GO:0009073	K01735-ko01230 Biosynthesis of amino acids;ko00400 Phenylalanine, tyrosine and tryptophan biosynthesis	COG0337-3-dehydroquinate synthetase[E]	444	444	T	100
NC_007795	1439431	C	T	SNP	synonymous_variant	LOW	aroB	SAOUHSC_01482	SAOUHSC_01482	c.954G>A	p.Lys318Lys	3-dehydroquinate synthase	GO:0005737;GO:0009423;GO:0003856;GO:0009073	K01735-ko01230 Biosynthesis of amino acids;ko00400 Phenylalanine, tyrosine and tryptophan biosynthesis	COG0337-3-dehydroquinate synthetase[E]	437	437	T	100
NC_007795	1439434	A	G	SNP	synonymous_variant	LOW	aroB	SAOUHSC_01482	SAOUHSC_01482	c.951T>C	p.Asp317Asp	3-dehydroquinate synthase	GO:0005737;GO:0009423;GO:0003856;GO:0009073	K01735-ko01230 Biosynthesis of amino acids;ko00400 Phenylalanine, tyrosine and tryptophan biosynthesis	COG0337-3-dehydroquinate synthetase[E]	427	427	G	100
NC_007795	1439437	A	G	SNP	synonymous_variant	LOW	aroB	SAOUHSC_01482	SAOUHSC_01482	c.948T>C	p.Asn316Asn	3-dehydroquinate synthase	GO:0005737;GO:0009423;GO:0003856;GO:0009073	K01735-ko01230 Biosynthesis of amino acids;ko00400 Phenylalanine, tyrosine and tryptophan biosynthesis	COG0337-3-dehydroquinate synthetase[E]	413	413	G	100
NC_007795	1439458	A	G	SNP	synonymous_variant	LOW	aroB	SAOUHSC_01482	SAOUHSC_01482	c.927T>C	p.Tyr309Tyr	3-dehydroquinate synthase	GO:0005737;GO:0009423;GO:0003856;GO:0009073	K01735-ko01230 Biosynthesis of amino acids;ko00400 Phenylalanine, tyrosine and tryptophan biosynthesis	COG0337-3-dehydroquinate synthetase[E]	345	345	G	100
NC_007795	1439464	G	A	SNP	synonymous_variant	LOW	aroB	SAOUHSC_01482	SAOUHSC_01482	c.921C>T	p.Tyr307Tyr	3-dehydroquinate synthase	GO:0005737;GO:0009423;GO:0003856;GO:0009073	K01735-ko01230 Biosynthesis of amino acids;ko00400 Phenylalanine, tyrosine and tryptophan biosynthesis	COG0337-3-dehydroquinate synthetase[E]	323	323	A	100
NC_007795	1439469	A	T	SNP	missense_variant	MODERATE	aroB	SAOUHSC_01482	SAOUHSC_01482	c.916T>A	p.Leu306Ile	3-dehydroquinate synthase	GO:0005737;GO:0009423;GO:0003856;GO:0009073	K01735-ko01230 Biosynthesis of amino acids;ko00400 Phenylalanine, tyrosine and tryptophan biosynthesis	COG0337-3-dehydroquinate synthetase[E]	302	302	T	100
NC_007795	1439476	A	G	SNP	synonymous_variant	LOW	aroB	SAOUHSC_01482	SAOUHSC_01482	c.909T>C	p.Phe303Phe	3-dehydroquinate synthase	GO:0005737;GO:0009423;GO:0003856;GO:0009073	K01735-ko01230 Biosynthesis of amino acids;ko00400 Phenylalanine, tyrosine and tryptophan biosynthesis	COG0337-3-dehydroquinate synthetase[E]	267	267	G	100
NC_007795	1439493	TCA	T	INDEL	frameshift_variant	HIGH	aroB	SAOUHSC_01482	SAOUHSC_01482	c.890_891delTG	p.Met297fs	3-dehydroquinate synthase	GO:0005737;GO:0009423;GO:0003856;GO:0009073	K01735-ko01230 Biosynthesis of amino acids;ko00400 Phenylalanine, tyrosine and tryptophan biosynthesis	COG0337-3-dehydroquinate synthetase[E]	178	178	T	100
NC_007795	1439497	G	GTT	INDEL	frameshift_variant	HIGH	aroB	SAOUHSC_01482	SAOUHSC_01482	c.887_888insAA	p.Asp296fs	3-dehydroquinate synthase	GO:0005737;GO:0009423;GO:0003856;GO:0009073	K01735-ko01230 Biosynthesis of amino acids;ko00400 Phenylalanine, tyrosine and tryptophan biosynthesis	COG0337-3-dehydroquinate synthetase[E]	178	178	GTT	100
NC_007795	1439516	T	TTC	INDEL	frameshift_variant	HIGH	aroB	SAOUHSC_01482	SAOUHSC_01482	c.868_869insGA	p.Gln290fs	3-dehydroquinate synthase	GO:0005737;GO:0009423;GO:0003856;GO:0009073	K01735-ko01230 Biosynthesis of amino acids;ko00400 Phenylalanine, tyrosine and tryptophan biosynthesis	COG0337-3-dehydroquinate synthetase[E]	160	160	TTC	100
NC_007795	1439517	GTA	G	INDEL	frameshift_variant	HIGH	aroB	SAOUHSC_01482	SAOUHSC_01482	c.866_867delTA	p.Ile289fs	3-dehydroquinate synthase	GO:0005737;GO:0009423;GO:0003856;GO:0009073	K01735-ko01230 Biosynthesis of amino acids;ko00400 Phenylalanine, tyrosine and tryptophan biosynthesis	COG0337-3-dehydroquinate synthetase[E]	151	151	G	100
NC_007795	1439539	A	T	SNP	missense_variant	MODERATE	aroB	SAOUHSC_01482	SAOUHSC_01482	c.846T>A	p.Asn282Lys	3-dehydroquinate synthase	GO:0005737;GO:0009423;GO:0003856;GO:0009073	K01735-ko01230 Biosynthesis of amino acids;ko00400 Phenylalanine, tyrosine and tryptophan biosynthesis	COG0337-3-dehydroquinate synthetase[E]	139	139	T	100
NC_007795	1439541	T	G	SNP	missense_variant	MODERATE	aroB	SAOUHSC_01482	SAOUHSC_01482	c.844A>C	p.Asn282His	3-dehydroquinate synthase	GO:0005737;GO:0009423;GO:0003856;GO:0009073	K01735-ko01230 Biosynthesis of amino acids;ko00400 Phenylalanine, tyrosine and tryptophan biosynthesis	COG0337-3-dehydroquinate synthetase[E]	137	137	G	100
NC_007795	1439542	A	G	SNP	synonymous_variant	LOW	aroB	SAOUHSC_01482	SAOUHSC_01482	c.843T>C	p.Ile281Ile	3-dehydroquinate synthase	GO:0005737;GO:0009423;GO:0003856;GO:0009073	K01735-ko01230 Biosynthesis of amino acids;ko00400 Phenylalanine, tyrosine and tryptophan biosynthesis	COG0337-3-dehydroquinate synthetase[E]	134	134	G	100
NC_007795	1439548	A	G	SNP	synonymous_variant	LOW	aroB	SAOUHSC_01482	SAOUHSC_01482	c.837T>C	p.His279His	3-dehydroquinate synthase	GO:0005737;GO:0009423;GO:0003856;GO:0009073	K01735-ko01230 Biosynthesis of amino acids;ko00400 Phenylalanine, tyrosine and tryptophan biosynthesis	COG0337-3-dehydroquinate synthetase[E]	125	125	G	100
NC_007795	1439551	C	A	SNP	missense_variant	MODERATE	aroB	SAOUHSC_01482	SAOUHSC_01482	c.834G>T	p.Lys278Asn	3-dehydroquinate synthase	GO:0005737;GO:0009423;GO:0003856;GO:0009073	K01735-ko01230 Biosynthesis of amino acids;ko00400 Phenylalanine, tyrosine and tryptophan biosynthesis	COG0337-3-dehydroquinate synthetase[E]	120	120	A	100
NC_007795	1439559	C	T	SNP	missense_variant	MODERATE	aroB	SAOUHSC_01482	SAOUHSC_01482	c.826G>A	p.Asp276Asn	3-dehydroquinate synthase	GO:0005737;GO:0009423;GO:0003856;GO:0009073	K01735-ko01230 Biosynthesis of amino acids;ko00400 Phenylalanine, tyrosine and tryptophan biosynthesis	COG0337-3-dehydroquinate synthetase[E]	97	97	T	100
NC_007795	1439560	A	G	SNP	synonymous_variant	LOW	aroB	SAOUHSC_01482	SAOUHSC_01482	c.825T>C	p.Phe275Phe	3-dehydroquinate synthase	GO:0005737;GO:0009423;GO:0003856;GO:0009073	K01735-ko01230 Biosynthesis of amino acids;ko00400 Phenylalanine, tyrosine and tryptophan biosynthesis	COG0337-3-dehydroquinate synthetase[E]	96	96	G	100
NC_007795	1439566	A	T	SNP	synonymous_variant	LOW	aroB	SAOUHSC_01482	SAOUHSC_01482	c.819T>A	p.Ala273Ala	3-dehydroquinate synthase	GO:0005737;GO:0009423;GO:0003856;GO:0009073	K01735-ko01230 Biosynthesis of amino acids;ko00400 Phenylalanine, tyrosine and tryptophan biosynthesis	COG0337-3-dehydroquinate synthetase[E]	85	85	T	100
NC_007795	1439567	G	A	SNP	missense_variant	MODERATE	aroB	SAOUHSC_01482	SAOUHSC_01482	c.818C>T	p.Ala273Val	3-dehydroquinate synthase	GO:0005737;GO:0009423;GO:0003856;GO:0009073	K01735-ko01230 Biosynthesis of amino acids;ko00400 Phenylalanine, tyrosine and tryptophan biosynthesis	COG0337-3-dehydroquinate synthetase[E]	82	82	A	100
NC_007795	1439568	C	T	SNP	missense_variant	MODERATE	aroB	SAOUHSC_01482	SAOUHSC_01482	c.817G>A	p.Ala273Thr	3-dehydroquinate synthase	GO:0005737;GO:0009423;GO:0003856;GO:0009073	K01735-ko01230 Biosynthesis of amino acids;ko00400 Phenylalanine, tyrosine and tryptophan biosynthesis	COG0337-3-dehydroquinate synthetase[E]	81	81	T	100
NC_007795	1439578	T	A	SNP	synonymous_variant	LOW	aroB	SAOUHSC_01482	SAOUHSC_01482	c.807A>T	p.Ile269Ile	3-dehydroquinate synthase	GO:0005737;GO:0009423;GO:0003856;GO:0009073	K01735-ko01230 Biosynthesis of amino acids;ko00400 Phenylalanine, tyrosine and tryptophan biosynthesis	COG0337-3-dehydroquinate synthetase[E]	53	53	A	100
NC_007795	1439590	G	T	SNP	synonymous_variant	LOW	aroB	SAOUHSC_01482	SAOUHSC_01482	c.795C>A	p.Ile265Ile	3-dehydroquinate synthase	GO:0005737;GO:0009423;GO:0003856;GO:0009073	K01735-ko01230 Biosynthesis of amino acids;ko00400 Phenylalanine, tyrosine and tryptophan biosynthesis	COG0337-3-dehydroquinate synthetase[E]	39	39	T	100
NC_007795	1439593	A	T	SNP	synonymous_variant	LOW	aroB	SAOUHSC_01482	SAOUHSC_01482	c.792T>A	p.Ile264Ile	3-dehydroquinate synthase	GO:0005737;GO:0009423;GO:0003856;GO:0009073	K01735-ko01230 Biosynthesis of amino acids;ko00400 Phenylalanine, tyrosine and tryptophan biosynthesis	COG0337-3-dehydroquinate synthetase[E]	32	32	T	100
NC_007795	1439599	A	T	SNP	synonymous_variant	LOW	aroB	SAOUHSC_01482	SAOUHSC_01482	c.786T>A	p.Val262Val	3-dehydroquinate synthase	GO:0005737;GO:0009423;GO:0003856;GO:0009073	K01735-ko01230 Biosynthesis of amino acids;ko00400 Phenylalanine, tyrosine and tryptophan biosynthesis	COG0337-3-dehydroquinate synthetase[E]	35	35	T	100
NC_007795	1439633	TAG	T	INDEL	frameshift_variant	HIGH	aroB	SAOUHSC_01482	SAOUHSC_01482	c.750_751delCT	p.Tyr250fs	3-dehydroquinate synthase	GO:0005737;GO:0009423;GO:0003856;GO:0009073	K01735-ko01230 Biosynthesis of amino acids;ko00400 Phenylalanine, tyrosine and tryptophan biosynthesis	COG0337-3-dehydroquinate synthetase[E]	35	35	T	100
NC_007795	1439638	T	TAC	INDEL	frameshift_variant	HIGH	aroB	SAOUHSC_01482	SAOUHSC_01482	c.746_747insGT	p.Tyr251fs	3-dehydroquinate synthase	GO:0005737;GO:0009423;GO:0003856;GO:0009073	K01735-ko01230 Biosynthesis of amino acids;ko00400 Phenylalanine, tyrosine and tryptophan biosynthesis	COG0337-3-dehydroquinate synthetase[E]	35	35	TAC	100
NC_007795	1439709	T	C	SNP	missense_variant	MODERATE	aroB	SAOUHSC_01482	SAOUHSC_01482	c.676A>G	p.Ile226Val	3-dehydroquinate synthase	GO:0005737;GO:0009423;GO:0003856;GO:0009073	K01735-ko01230 Biosynthesis of amino acids;ko00400 Phenylalanine, tyrosine and tryptophan biosynthesis	COG0337-3-dehydroquinate synthetase[E]	266	266	C	100
NC_007795	1439806	A	T	SNP	missense_variant	MODERATE	aroB	SAOUHSC_01482	SAOUHSC_01482	c.579T>A	p.Asp193Glu	3-dehydroquinate synthase	GO:0005737;GO:0009423;GO:0003856;GO:0009073	K01735-ko01230 Biosynthesis of amino acids;ko00400 Phenylalanine, tyrosine and tryptophan biosynthesis	COG0337-3-dehydroquinate synthetase[E]	595	595	T	100
NC_007795	1439817	C	T	SNP	missense_variant	MODERATE	aroB	SAOUHSC_01482	SAOUHSC_01482	c.568G>A	p.Ala190Thr	3-dehydroquinate synthase	GO:0005737;GO:0009423;GO:0003856;GO:0009073	K01735-ko01230 Biosynthesis of amino acids;ko00400 Phenylalanine, tyrosine and tryptophan biosynthesis	COG0337-3-dehydroquinate synthetase[E]	593	594	T	99.8316
NC_007795	1439900	A	T	SNP	missense_variant	MODERATE	aroB	SAOUHSC_01482	SAOUHSC_01482	c.485T>A	p.Val162Asp	3-dehydroquinate synthase	GO:0005737;GO:0009423;GO:0003856;GO:0009073	K01735-ko01230 Biosynthesis of amino acids;ko00400 Phenylalanine, tyrosine and tryptophan biosynthesis	COG0337-3-dehydroquinate synthetase[E]	593	594	T	99.8316
NC_007795	1439959	C	T	SNP	synonymous_variant	LOW	aroB	SAOUHSC_01482	SAOUHSC_01482	c.426G>A	p.Lys142Lys	3-dehydroquinate synthase	GO:0005737;GO:0009423;GO:0003856;GO:0009073	K01735-ko01230 Biosynthesis of amino acids;ko00400 Phenylalanine, tyrosine and tryptophan biosynthesis	COG0337-3-dehydroquinate synthetase[E]	634	635	T	99.8425
NC_007795	1440004	T	C	SNP	synonymous_variant	LOW	aroB	SAOUHSC_01482	SAOUHSC_01482	c.381A>G	p.Leu127Leu	3-dehydroquinate synthase	GO:0005737;GO:0009423;GO:0003856;GO:0009073	K01735-ko01230 Biosynthesis of amino acids;ko00400 Phenylalanine, tyrosine and tryptophan biosynthesis	COG0337-3-dehydroquinate synthetase[E]	479	479	C	100
NC_007795	1440006	G	A	SNP	synonymous_variant	LOW	aroB	SAOUHSC_01482	SAOUHSC_01482	c.379C>T	p.Leu127Leu	3-dehydroquinate synthase	GO:0005737;GO:0009423;GO:0003856;GO:0009073	K01735-ko01230 Biosynthesis of amino acids;ko00400 Phenylalanine, tyrosine and tryptophan biosynthesis	COG0337-3-dehydroquinate synthetase[E]	472	472	A	100
NC_007795	1440007	T	A	SNP	synonymous_variant	LOW	aroB	SAOUHSC_01482	SAOUHSC_01482	c.378A>T	p.Ile126Ile	3-dehydroquinate synthase	GO:0005737;GO:0009423;GO:0003856;GO:0009073	K01735-ko01230 Biosynthesis of amino acids;ko00400 Phenylalanine, tyrosine and tryptophan biosynthesis	COG0337-3-dehydroquinate synthetase[E]	473	473	A	100
NC_007795	1440010	A	C	SNP	synonymous_variant	LOW	aroB	SAOUHSC_01482	SAOUHSC_01482	c.375T>G	p.Thr125Thr	3-dehydroquinate synthase	GO:0005737;GO:0009423;GO:0003856;GO:0009073	K01735-ko01230 Biosynthesis of amino acids;ko00400 Phenylalanine, tyrosine and tryptophan biosynthesis	COG0337-3-dehydroquinate synthetase[E]	473	473	C	100
NC_007795	1440013	C	T	SNP	synonymous_variant	LOW	aroB	SAOUHSC_01482	SAOUHSC_01482	c.372G>A	p.Thr124Thr	3-dehydroquinate synthase	GO:0005737;GO:0009423;GO:0003856;GO:0009073	K01735-ko01230 Biosynthesis of amino acids;ko00400 Phenylalanine, tyrosine and tryptophan biosynthesis	COG0337-3-dehydroquinate synthetase[E]	463	463	T	100
NC_007795	1440016	T	A	SNP	synonymous_variant	LOW	aroB	SAOUHSC_01482	SAOUHSC_01482	c.369A>T	p.Pro123Pro	3-dehydroquinate synthase	GO:0005737;GO:0009423;GO:0003856;GO:0009073	K01735-ko01230 Biosynthesis of amino acids;ko00400 Phenylalanine, tyrosine and tryptophan biosynthesis	COG0337-3-dehydroquinate synthetase[E]	452	452	A	100
NC_007795	1440019	C	A	SNP	synonymous_variant	LOW	aroB	SAOUHSC_01482	SAOUHSC_01482	c.366G>T	p.Val122Val	3-dehydroquinate synthase	GO:0005737;GO:0009423;GO:0003856;GO:0009073	K01735-ko01230 Biosynthesis of amino acids;ko00400 Phenylalanine, tyrosine and tryptophan biosynthesis	COG0337-3-dehydroquinate synthetase[E]	451	451	A	100
NC_007795	1440031	G	A	SNP	synonymous_variant	LOW	aroB	SAOUHSC_01482	SAOUHSC_01482	c.354C>T	p.His118His	3-dehydroquinate synthase	GO:0005737;GO:0009423;GO:0003856;GO:0009073	K01735-ko01230 Biosynthesis of amino acids;ko00400 Phenylalanine, tyrosine and tryptophan biosynthesis	COG0337-3-dehydroquinate synthetase[E]	417	417	A	100
NC_007795	1440034	C	G	SNP	synonymous_variant	LOW	aroB	SAOUHSC_01482	SAOUHSC_01482	c.351G>C	p.Val117Val	3-dehydroquinate synthase	GO:0005737;GO:0009423;GO:0003856;GO:0009073	K01735-ko01230 Biosynthesis of amino acids;ko00400 Phenylalanine, tyrosine and tryptophan biosynthesis	COG0337-3-dehydroquinate synthetase[E]	415	415	G	100
NC_007795	1440037	G	A	SNP	synonymous_variant	LOW	aroB	SAOUHSC_01482	SAOUHSC_01482	c.348C>T	p.Gly116Gly	3-dehydroquinate synthase	GO:0005737;GO:0009423;GO:0003856;GO:0009073	K01735-ko01230 Biosynthesis of amino acids;ko00400 Phenylalanine, tyrosine and tryptophan biosynthesis	COG0337-3-dehydroquinate synthetase[E]	411	411	A	100
NC_007795	1440042	G	T	SNP	synonymous_variant	LOW	aroB	SAOUHSC_01482	SAOUHSC_01482	c.343C>A	p.Arg115Arg	3-dehydroquinate synthase	GO:0005737;GO:0009423;GO:0003856;GO:0009073	K01735-ko01230 Biosynthesis of amino acids;ko00400 Phenylalanine, tyrosine and tryptophan biosynthesis	COG0337-3-dehydroquinate synthetase[E]	402	402	T	100
NC_007795	1440046	A	T	SNP	synonymous_variant	LOW	aroB	SAOUHSC_01482	SAOUHSC_01482	c.339T>A	p.Leu113Leu	3-dehydroquinate synthase	GO:0005737;GO:0009423;GO:0003856;GO:0009073	K01735-ko01230 Biosynthesis of amino acids;ko00400 Phenylalanine, tyrosine and tryptophan biosynthesis	COG0337-3-dehydroquinate synthetase[E]	397	397	T	100
NC_007795	1440052	C	T	SNP	synonymous_variant	LOW	aroB	SAOUHSC_01482	SAOUHSC_01482	c.333G>A	p.Ala111Ala	3-dehydroquinate synthase	GO:0005737;GO:0009423;GO:0003856;GO:0009073	K01735-ko01230 Biosynthesis of amino acids;ko00400 Phenylalanine, tyrosine and tryptophan biosynthesis	COG0337-3-dehydroquinate synthetase[E]	385	385	T	100
NC_007795	1440055	C	T	SNP	synonymous_variant	LOW	aroB	SAOUHSC_01482	SAOUHSC_01482	c.330G>A	p.Ala110Ala	3-dehydroquinate synthase	GO:0005737;GO:0009423;GO:0003856;GO:0009073	K01735-ko01230 Biosynthesis of amino acids;ko00400 Phenylalanine, tyrosine and tryptophan biosynthesis	COG0337-3-dehydroquinate synthetase[E]	376	376	T	100
NC_007795	1440058	A	T	SNP	synonymous_variant	LOW	aroB	SAOUHSC_01482	SAOUHSC_01482	c.327T>A	p.Ile109Ile	3-dehydroquinate synthase	GO:0005737;GO:0009423;GO:0003856;GO:0009073	K01735-ko01230 Biosynthesis of amino acids;ko00400 Phenylalanine, tyrosine and tryptophan biosynthesis	COG0337-3-dehydroquinate synthetase[E]	364	364	T	100
NC_007795	1440060	T	C	SNP	missense_variant	MODERATE	aroB	SAOUHSC_01482	SAOUHSC_01482	c.325A>G	p.Ile109Val	3-dehydroquinate synthase	GO:0005737;GO:0009423;GO:0003856;GO:0009073	K01735-ko01230 Biosynthesis of amino acids;ko00400 Phenylalanine, tyrosine and tryptophan biosynthesis	COG0337-3-dehydroquinate synthetase[E]	354	354	C	100
NC_007795	1440064	C	T	SNP	synonymous_variant	LOW	aroB	SAOUHSC_01482	SAOUHSC_01482	c.321G>A	p.Gly107Gly	3-dehydroquinate synthase	GO:0005737;GO:0009423;GO:0003856;GO:0009073	K01735-ko01230 Biosynthesis of amino acids;ko00400 Phenylalanine, tyrosine and tryptophan biosynthesis	COG0337-3-dehydroquinate synthetase[E]	344	344	T	100
NC_007795	1440067	A	T	SNP	synonymous_variant	LOW	aroB	SAOUHSC_01482	SAOUHSC_01482	c.318T>A	p.Ala106Ala	3-dehydroquinate synthase	GO:0005737;GO:0009423;GO:0003856;GO:0009073	K01735-ko01230 Biosynthesis of amino acids;ko00400 Phenylalanine, tyrosine and tryptophan biosynthesis	COG0337-3-dehydroquinate synthetase[E]	337	337	T	100
NC_007795	1440076	A	T	SNP	synonymous_variant	LOW	aroB	SAOUHSC_01482	SAOUHSC_01482	c.309T>A	p.Gly103Gly	3-dehydroquinate synthase	GO:0005737;GO:0009423;GO:0003856;GO:0009073	K01735-ko01230 Biosynthesis of amino acids;ko00400 Phenylalanine, tyrosine and tryptophan biosynthesis	COG0337-3-dehydroquinate synthetase[E]	318	318	T	100
NC_007795	1440079	A	T	SNP	synonymous_variant	LOW	aroB	SAOUHSC_01482	SAOUHSC_01482	c.306T>A	p.Thr102Thr	3-dehydroquinate synthase	GO:0005737;GO:0009423;GO:0003856;GO:0009073	K01735-ko01230 Biosynthesis of amino acids;ko00400 Phenylalanine, tyrosine and tryptophan biosynthesis	COG0337-3-dehydroquinate synthetase[E]	306	306	T	100
NC_007795	1440082	T	C	SNP	synonymous_variant	LOW	aroB	SAOUHSC_01482	SAOUHSC_01482	c.303A>G	p.Ala101Ala	3-dehydroquinate synthase	GO:0005737;GO:0009423;GO:0003856;GO:0009073	K01735-ko01230 Biosynthesis of amino acids;ko00400 Phenylalanine, tyrosine and tryptophan biosynthesis	COG0337-3-dehydroquinate synthetase[E]	302	302	C	100
NC_007795	1440100	A	T	SNP	synonymous_variant	LOW	aroB	SAOUHSC_01482	SAOUHSC_01482	c.285T>A	p.Ile95Ile	3-dehydroquinate synthase	GO:0005737;GO:0009423;GO:0003856;GO:0009073	K01735-ko01230 Biosynthesis of amino acids;ko00400 Phenylalanine, tyrosine and tryptophan biosynthesis	COG0337-3-dehydroquinate synthetase[E]	321	321	T	100
NC_007795	1440106	T	C	SNP	synonymous_variant	LOW	aroB	SAOUHSC_01482	SAOUHSC_01482	c.279A>G	p.Ala93Ala	3-dehydroquinate synthase	GO:0005737;GO:0009423;GO:0003856;GO:0009073	K01735-ko01230 Biosynthesis of amino acids;ko00400 Phenylalanine, tyrosine and tryptophan biosynthesis	COG0337-3-dehydroquinate synthetase[E]	319	319	C	100
NC_007795	1440118	A	C	SNP	synonymous_variant	LOW	aroB	SAOUHSC_01482	SAOUHSC_01482	c.267T>G	p.Thr89Thr	3-dehydroquinate synthase	GO:0005737;GO:0009423;GO:0003856;GO:0009073	K01735-ko01230 Biosynthesis of amino acids;ko00400 Phenylalanine, tyrosine and tryptophan biosynthesis	COG0337-3-dehydroquinate synthetase[E]	313	313	C	100
NC_007795	1440130	G	T	SNP	synonymous_variant	LOW	aroB	SAOUHSC_01482	SAOUHSC_01482	c.255C>A	p.Ser85Ser	3-dehydroquinate synthase	GO:0005737;GO:0009423;GO:0003856;GO:0009073	K01735-ko01230 Biosynthesis of amino acids;ko00400 Phenylalanine, tyrosine and tryptophan biosynthesis	COG0337-3-dehydroquinate synthetase[E]	317	317	T	100
NC_007795	1440133	T	C	SNP	synonymous_variant	LOW	aroB	SAOUHSC_01482	SAOUHSC_01482	c.252A>G	p.Leu84Leu	3-dehydroquinate synthase	GO:0005737;GO:0009423;GO:0003856;GO:0009073	K01735-ko01230 Biosynthesis of amino acids;ko00400 Phenylalanine, tyrosine and tryptophan biosynthesis	COG0337-3-dehydroquinate synthetase[E]	311	311	C	100
NC_007795	1440139	A	G	SNP	synonymous_variant	LOW	aroB	SAOUHSC_01482	SAOUHSC_01482	c.246T>C	p.Tyr82Tyr	3-dehydroquinate synthase	GO:0005737;GO:0009423;GO:0003856;GO:0009073	K01735-ko01230 Biosynthesis of amino acids;ko00400 Phenylalanine, tyrosine and tryptophan biosynthesis	COG0337-3-dehydroquinate synthetase[E]	326	326	G	100
NC_007795	1440142	C	T	SNP	synonymous_variant	LOW	aroB	SAOUHSC_01482	SAOUHSC_01482	c.243G>A	p.Glu81Glu	3-dehydroquinate synthase	GO:0005737;GO:0009423;GO:0003856;GO:0009073	K01735-ko01230 Biosynthesis of amino acids;ko00400 Phenylalanine, tyrosine and tryptophan biosynthesis	COG0337-3-dehydroquinate synthetase[E]	335	335	T	100
NC_007795	1440199	A	G	SNP	synonymous_variant	LOW	aroB	SAOUHSC_01482	SAOUHSC_01482	c.186T>C	p.Val62Val	3-dehydroquinate synthase	GO:0005737;GO:0009423;GO:0003856;GO:0009073	K01735-ko01230 Biosynthesis of amino acids;ko00400 Phenylalanine, tyrosine and tryptophan biosynthesis	COG0337-3-dehydroquinate synthetase[E]	533	533	G	100
NC_007795	1440208	T	C	SNP	synonymous_variant	LOW	aroB	SAOUHSC_01482	SAOUHSC_01482	c.177A>G	p.Val59Val	3-dehydroquinate synthase	GO:0005737;GO:0009423;GO:0003856;GO:0009073	K01735-ko01230 Biosynthesis of amino acids;ko00400 Phenylalanine, tyrosine and tryptophan biosynthesis	COG0337-3-dehydroquinate synthetase[E]	556	556	C	100
NC_007795	1440331	G	A	SNP	synonymous_variant	LOW	aroB	SAOUHSC_01482	SAOUHSC_01482	c.54C>T	p.His18His	3-dehydroquinate synthase	GO:0005737;GO:0009423;GO:0003856;GO:0009073	K01735-ko01230 Biosynthesis of amino acids;ko00400 Phenylalanine, tyrosine and tryptophan biosynthesis	COG0337-3-dehydroquinate synthetase[E]	581	581	A	100
NC_007795	1440341	T	A	SNP	missense_variant	MODERATE	aroB	SAOUHSC_01482	SAOUHSC_01482	c.44A>T	p.Tyr15Phe	3-dehydroquinate synthase	GO:0005737;GO:0009423;GO:0003856;GO:0009073	K01735-ko01230 Biosynthesis of amino acids;ko00400 Phenylalanine, tyrosine and tryptophan biosynthesis	COG0337-3-dehydroquinate synthetase[E]	577	577	A	100
NC_007795	1440355	A	G	SNP	synonymous_variant	LOW	aroB	SAOUHSC_01482	SAOUHSC_01482	c.30T>C	p.Asn10Asn	3-dehydroquinate synthase	GO:0005737;GO:0009423;GO:0003856;GO:0009073	K01735-ko01230 Biosynthesis of amino acids;ko00400 Phenylalanine, tyrosine and tryptophan biosynthesis	COG0337-3-dehydroquinate synthetase[E]	577	577	G	100
NC_007795	1440364	G	A	SNP	synonymous_variant	LOW	aroB	SAOUHSC_01482	SAOUHSC_01482	c.21C>T	p.Tyr7Tyr	3-dehydroquinate synthase	GO:0005737;GO:0009423;GO:0003856;GO:0009073	K01735-ko01230 Biosynthesis of amino acids;ko00400 Phenylalanine, tyrosine and tryptophan biosynthesis	COG0337-3-dehydroquinate synthetase[E]	583	583	A	100
NC_007795	1440367	T	G	SNP	synonymous_variant	LOW	aroB	SAOUHSC_01482	SAOUHSC_01482	c.18A>C	p.Thr6Thr	3-dehydroquinate synthase	GO:0005737;GO:0009423;GO:0003856;GO:0009073	K01735-ko01230 Biosynthesis of amino acids;ko00400 Phenylalanine, tyrosine and tryptophan biosynthesis	COG0337-3-dehydroquinate synthetase[E]	581	581	G	100
NC_007795	1440388	T	C	SNP	intergenic_region	MODIFIER	aroB-SAOUHSC_01483	SAOUHSC_01482-SAOUHSC_01483	SAOUHSC_01482-SAOUHSC_01483	n.1440388T>C	.	-	-	-	-	565	565	C	100
NC_007795	1440405	T	C	SNP	intergenic_region	MODIFIER	aroB-SAOUHSC_01483	SAOUHSC_01482-SAOUHSC_01483	SAOUHSC_01482-SAOUHSC_01483	n.1440405T>C	.	-	-	-	-	551	552	C	99.8188
NC_007795	2302993	T	G	SNP	missense_variant	MODERATE	cbiO	SAOUHSC_02483	SAOUHSC_02483	c.694A>C	p.Asn232His	cobalt transporter ATP-binding subunit	GO:0043190;GO:0006810;GO:0016887;GO:0005524	K16786-ko02010 ABC transporters	COG1122-ABC-type cobalt transport system, ATPase component[P]	709	710	G	99.8592
NC_007795	2303341	A	G	SNP	missense_variant	MODERATE	cbiO	SAOUHSC_02483	SAOUHSC_02483	c.346T>C	p.Tyr116His	cobalt transporter ATP-binding subunit	GO:0043190;GO:0006810;GO:0016887;GO:0005524	K16786-ko02010 ABC transporters	COG1122-ABC-type cobalt transport system, ATPase component[P]	693	693	G	100
NC_007795	2303767	C	T	SNP	intergenic_region	MODIFIER	cbiO-rplQ	SAOUHSC_02483-SAOUHSC_02484	SAOUHSC_02483-SAOUHSC_02484	n.2303767C>T	.	-	-	-	-	537	537	T	100
NC_007795	2303768	T	G	SNP	intergenic_region	MODIFIER	cbiO-rplQ	SAOUHSC_02483-SAOUHSC_02484	SAOUHSC_02483-SAOUHSC_02484	n.2303768T>G	.	-	-	-	-	536	536	G	100
NC_007795	2303791	G	A	SNP	intergenic_region	MODIFIER	cbiO-rplQ	SAOUHSC_02483-SAOUHSC_02484	SAOUHSC_02483-SAOUHSC_02484	n.2303791G>A	.	-	-	-	-	517	517	A	100
NC_007795	2303840	T	A	SNP	intergenic_region	MODIFIER	cbiO-rplQ	SAOUHSC_02483-SAOUHSC_02484	SAOUHSC_02483-SAOUHSC_02484	n.2303840T>A	.	-	-	-	-	551	551	A	100
NC_007795	2303916	A	G	SNP	intergenic_region	MODIFIER	cbiO-rplQ	SAOUHSC_02483-SAOUHSC_02484	SAOUHSC_02483-SAOUHSC_02484	n.2303916A>G	.	-	-	-	-	653	654	G	99.8471
NC_007795	2303973	C	G	SNP	intergenic_region	MODIFIER	cbiO-rplQ	SAOUHSC_02483-SAOUHSC_02484	SAOUHSC_02483-SAOUHSC_02484	n.2303973C>G	.	-	-	-	-	667	667	G	100
NC_007795	2304006	A	G	SNP	intergenic_region	MODIFIER	cbiO-rplQ	SAOUHSC_02483-SAOUHSC_02484	SAOUHSC_02483-SAOUHSC_02484	n.2304006A>G	.	-	-	-	-	672	672	G	100
NC_007795	2304055	T	C	SNP	intergenic_region	MODIFIER	cbiO-rplQ	SAOUHSC_02483-SAOUHSC_02484	SAOUHSC_02483-SAOUHSC_02484	n.2304055T>C	.	-	-	-	-	668	670	C	99.7015
NC_007795	2307799	C	T	SNP	synonymous_variant	LOW	secY	SAOUHSC_02491	SAOUHSC_02491	c.1143G>A	p.Pro381Pro	preprotein translocase subunit SecY	GO:0005622;GO:0016021;GO:0043952;GO:0065002;GO:0005886;GO:0006605	K03076-ko03060 Protein export;ko02024 Quorum sensing;ko03070 Bacterial secretion system	COG0201-Preprotein translocase subunit SecY[U]	730	731	T	99.8632
NC_007795	2307898	A	G	SNP	synonymous_variant	LOW	secY	SAOUHSC_02491	SAOUHSC_02491	c.1044T>C	p.Gly348Gly	preprotein translocase subunit SecY	GO:0005622;GO:0016021;GO:0043952;GO:0065002;GO:0005886;GO:0006605	K03076-ko03060 Protein export;ko02024 Quorum sensing;ko03070 Bacterial secretion system	COG0201-Preprotein translocase subunit SecY[U]	660	661	G	99.8487
NC_007795	2717649	T	C	SNP	intergenic_region	MODIFIER	SAOUHSC_02954-nsaS	SAOUHSC_02954-SAOUHSC_02955	SAOUHSC_02954-SAOUHSC_02955	n.2717649T>C	.	-	-	-	-	602	602	C	100
NC_007795	2717705	C	A	SNP	missense_variant	MODERATE	nsaS	SAOUHSC_02955	SAOUHSC_02955	c.880G>T	p.Asp294Tyr	nisin susceptibility-associated sensor histidine kinase	GO:0000160;GO:0016021;GO:0005622;GO:0004673;GO:0005886;GO:0005524	K19081-ko02020 Two-component system	COG0642-Signal transduction histidine kinase[T]	642	642	A	100
NC_007795	2718370	T	G	SNP	missense_variant	MODERATE	nsaS	SAOUHSC_02955	SAOUHSC_02955	c.215A>C	p.Asn72Thr	nisin susceptibility-associated sensor histidine kinase	GO:0000160;GO:0016021;GO:0005622;GO:0004673;GO:0005886;GO:0005524	K19081-ko02020 Two-component system	COG0642-Signal transduction histidine kinase[T]	726	727	G	99.8624
NC_007795	2718525	C	T	SNP	synonymous_variant	LOW	nsaS	SAOUHSC_02955	SAOUHSC_02955	c.60G>A	p.Leu20Leu	nisin susceptibility-associated sensor histidine kinase	GO:0000160;GO:0016021;GO:0005622;GO:0004673;GO:0005886;GO:0005524	K19081-ko02020 Two-component system	COG0642-Signal transduction histidine kinase[T]	649	651	T	99.6928
NC_007795	2719134	T	G	SNP	missense_variant	MODERATE	nsaR	SAOUHSC_02956	SAOUHSC_02956	c.127A>C	p.Asn43His	nisin susceptibility-associated DNA-binding response regulator	GO:0005737;GO:0000160;GO:0006355;GO:0006351;GO:0003677	K19082-ko02020 Two-component system	COG0745-Response regulators consisting of a CheY-like receiver domain and a winged-helix DNA-binding domain[TK]	827	828	G	99.8792
NC_007795	2719219	C	T	SNP	synonymous_variant	LOW	nsaR	SAOUHSC_02956	SAOUHSC_02956	c.42G>A	p.Glu14Glu	nisin susceptibility-associated DNA-binding response regulator	GO:0005737;GO:0000160;GO:0006355;GO:0006351;GO:0003677	K19082-ko02020 Two-component system	COG0745-Response regulators consisting of a CheY-like receiver domain and a winged-helix DNA-binding domain[TK]	704	705	T	99.8582
NC_007795	2758775	A	G	SNP	missense_variant	MODERATE	secY	SAOUHSC_02989	SAOUHSC_02989	c.1025T>C	p.Leu342Ser	accessory Sec system protein translocase subunit SecY2	GO:0065002;GO:0006605;GO:0005886;GO:0016021;GO:0005622	K03076-ko03060 Protein export;ko02024 Quorum sensing;ko03070 Bacterial secretion system	COG0201-Preprotein translocase subunit SecY[U]	776	776	G	100
NC_007795	2758797	G	T	SNP	synonymous_variant	LOW	secY	SAOUHSC_02989	SAOUHSC_02989	c.1003C>A	p.Arg335Arg	accessory Sec system protein translocase subunit SecY2	GO:0065002;GO:0006605;GO:0005886;GO:0016021;GO:0005622	K03076-ko03060 Protein export;ko02024 Quorum sensing;ko03070 Bacterial secretion system	COG0201-Preprotein translocase subunit SecY[U]	763	763	T	100
NC_007795	2759044	T	C	SNP	synonymous_variant	LOW	secY	SAOUHSC_02989	SAOUHSC_02989	c.756A>G	p.Leu252Leu	accessory Sec system protein translocase subunit SecY2	GO:0065002;GO:0006605;GO:0005886;GO:0016021;GO:0005622	K03076-ko03060 Protein export;ko02024 Quorum sensing;ko03070 Bacterial secretion system	COG0201-Preprotein translocase subunit SecY[U]	757	757	C	100
NC_007795	2759056	A	T	SNP	synonymous_variant	LOW	secY	SAOUHSC_02989	SAOUHSC_02989	c.744T>A	p.Ala248Ala	accessory Sec system protein translocase subunit SecY2	GO:0065002;GO:0006605;GO:0005886;GO:0016021;GO:0005622	K03076-ko03060 Protein export;ko02024 Quorum sensing;ko03070 Bacterial secretion system	COG0201-Preprotein translocase subunit SecY[U]	755	755	T	100
NC_007795	2759185	A	G	SNP	synonymous_variant	LOW	secY	SAOUHSC_02989	SAOUHSC_02989	c.615T>C	p.Phe205Phe	accessory Sec system protein translocase subunit SecY2	GO:0065002;GO:0006605;GO:0005886;GO:0016021;GO:0005622	K03076-ko03060 Protein export;ko02024 Quorum sensing;ko03070 Bacterial secretion system	COG0201-Preprotein translocase subunit SecY[U]	758	758	G	100
NC_007795	2759293	A	G	SNP	synonymous_variant	LOW	secY	SAOUHSC_02989	SAOUHSC_02989	c.507T>C	p.Ser169Ser	accessory Sec system protein translocase subunit SecY2	GO:0065002;GO:0006605;GO:0005886;GO:0016021;GO:0005622	K03076-ko03060 Protein export;ko02024 Quorum sensing;ko03070 Bacterial secretion system	COG0201-Preprotein translocase subunit SecY[U]	783	783	G	100
NC_007795	2759332	G	A	SNP	synonymous_variant	LOW	secY	SAOUHSC_02989	SAOUHSC_02989	c.468C>T	p.Arg156Arg	accessory Sec system protein translocase subunit SecY2	GO:0065002;GO:0006605;GO:0005886;GO:0016021;GO:0005622	K03076-ko03060 Protein export;ko02024 Quorum sensing;ko03070 Bacterial secretion system	COG0201-Preprotein translocase subunit SecY[U]	813	814	A	99.8771
NC_007795	2759464	A	C	SNP	synonymous_variant	LOW	secY	SAOUHSC_02989	SAOUHSC_02989	c.336T>G	p.Val112Val	accessory Sec system protein translocase subunit SecY2	GO:0065002;GO:0006605;GO:0005886;GO:0016021;GO:0005622	K03076-ko03060 Protein export;ko02024 Quorum sensing;ko03070 Bacterial secretion system	COG0201-Preprotein translocase subunit SecY[U]	726	726	C	100
NC_007795	2759488	G	A	SNP	synonymous_variant	LOW	secY	SAOUHSC_02989	SAOUHSC_02989	c.312C>T	p.Arg104Arg	accessory Sec system protein translocase subunit SecY2	GO:0065002;GO:0006605;GO:0005886;GO:0016021;GO:0005622	K03076-ko03060 Protein export;ko02024 Quorum sensing;ko03070 Bacterial secretion system	COG0201-Preprotein translocase subunit SecY[U]	724	724	A	100
NC_007795	2759710	G	A	SNP	synonymous_variant	LOW	secY	SAOUHSC_02989	SAOUHSC_02989	c.90C>T	p.Gly30Gly	accessory Sec system protein translocase subunit SecY2	GO:0065002;GO:0006605;GO:0005886;GO:0016021;GO:0005622	K03076-ko03060 Protein export;ko02024 Quorum sensing;ko03070 Bacterial secretion system	COG0201-Preprotein translocase subunit SecY[U]	509	509	A	100
NC_007795	2759728	C	T	SNP	synonymous_variant	LOW	secY	SAOUHSC_02989	SAOUHSC_02989	c.72G>A	p.Leu24Leu	accessory Sec system protein translocase subunit SecY2	GO:0065002;GO:0006605;GO:0005886;GO:0016021;GO:0005622	K03076-ko03060 Protein export;ko02024 Quorum sensing;ko03070 Bacterial secretion system	COG0201-Preprotein translocase subunit SecY[U]	485	485	T	100
NC_007795	2759731	G	T	SNP	synonymous_variant	LOW	secY	SAOUHSC_02989	SAOUHSC_02989	c.69C>A	p.Ile23Ile	accessory Sec system protein translocase subunit SecY2	GO:0065002;GO:0006605;GO:0005886;GO:0016021;GO:0005622	K03076-ko03060 Protein export;ko02024 Quorum sensing;ko03070 Bacterial secretion system	COG0201-Preprotein translocase subunit SecY[U]	487	487	T	100
